# Supplementary material for: Nutritional redundancy in the human diet and its application in phenotype association studies
Source: Nat Commun. 2023 Jul 18;14:4316. doi: 10.1038/s41467-023-39836-0 (PMC10354046; doi:10.1038/s41467-023-39836-0)
Supplement: Supplementary file 4 — Source Data [file 41467_2023_39836_MOESM4_ESM.xlsx]

## Sheet: Fig.1
a1				a2				b1				b2				c2				d1				d2				e1				e2
Username	RecordDay	Foodname	Foodamt	Username	RecordDay	Nutrientname	Nutrientamt	Username	RecordDay	Foodname	Foodamt	Username	RecordDay	Nutrientname	Nutrientamt	Username	RecordDay	Foodname	Foodamt	Username	RecordDay	Nutrientname	Nutrientamt	id	RecordDay	Foodname	Foodtamt	id	RecordDay	Nutrientname	Nutrientamt	id	RecordDay	Nutrientname	Nutrientamt
MCTs01	1	Milk and Milk Products	0.187088	MCTs01	1	Carbohydrate	0.23918	1	1	Milk and Milk Products	0.139564	1	1	Carbohydrate	0.299286	1	1	Milk and Milk Products	0.0736375	1	1	Carbohydrate	0.208933	1	1	Vegetables	0.15127	1	1	prot	0.148897	1	1	prot	0.147278
MCTs01	2	Milk and Milk Products	0.180535	MCTs01	2	Carbohydrate	0.263601	1	2	Milk and Milk Products	0.16496	1	2	Carbohydrate	0.289157	1	2	Milk and Milk Products	0.132665	1	2	Carbohydrate	0.261324	2	1	Vegetables	0.106072	2	1	prot	0.15459	2	1	prot	0.156725
MCTs01	3	Milk and Milk Products	0.147024	MCTs01	3	Carbohydrate	0.282	1	3	Milk and Milk Products	0.0874453	1	3	Carbohydrate	0.273694	1	3	Milk and Milk Products	0.12286	1	3	Carbohydrate	0.228297	3	1	Vegetables	0.128683	3	1	prot	0.149507	3	1	prot	0.148696
MCTs01	4	Milk and Milk Products	0.146645	MCTs01	4	Carbohydrate	0.242298	1	4	Milk and Milk Products	0.0873777	1	4	Carbohydrate	0.263374	1	4	Milk and Milk Products	0.0906625	1	4	Carbohydrate	0.232682	4	1	Vegetables	0.157817	4	1	prot	0.151565	4	1	prot	0.141877
MCTs01	5	Milk and Milk Products	0.177851	MCTs01	5	Carbohydrate	0.210919	1	1	Meat_Poultry, Fish, and Mixtures	0.067762	1	1	Total Fat	0.192625	1	1	Meat_Poultry, Fish, and Mixtures	0.104047	1	1	Total Fat	0.162578	5	1	Vegetables	0.0999822	5	1	prot	0.149022	5	1	prot	0.155894
MCTs01	6	Milk and Milk Products	0.11277	MCTs01	6	Carbohydrate	0.269188	1	2	Meat_Poultry, Fish, and Mixtures	0.0791681	1	2	Total Fat	0.15459	1	2	Meat_Poultry, Fish, and Mixtures	0.114926	1	2	Total Fat	0.130514	6	1	Vegetables	0.162276	6	1	prot	0.15505	6	1	prot	0.149252
MCTs01	7	Milk and Milk Products	0.154156	MCTs01	7	Carbohydrate	0.231924	1	3	Meat_Poultry, Fish, and Mixtures	0.0818722	1	3	Total Fat	0.174916	1	3	Meat_Poultry, Fish, and Mixtures	0.116297	1	3	Total Fat	0.183615	7	1	Vegetables	0.134883	7	1	prot	0.146686	7	1	prot	0.148929
MCTs01	8	Milk and Milk Products	0.182343	MCTs01	8	Carbohydrate	0.225862	1	4	Meat_Poultry, Fish, and Mixtures	0.0780201	1	4	Total Fat	0.167034	1	4	Meat_Poultry, Fish, and Mixtures	0.154853	1	4	Total Fat	0.15685	8	1	Vegetables	0.114861	8	1	prot	0.150387	8	1	prot	0.160634
MCTs01	9	Milk and Milk Products	0.165624	MCTs01	9	Carbohydrate	0.231638	1	1	Eggs	0.0822129	1	1	Protein	0.125169	1	1	Eggs	0.102638	1	1	Protein	0.142507	9	1	Vegetables	0.0959267	9	1	prot	0.153725	9	1	prot	0.152417
MCTs01	10	Milk and Milk Products	0.187873	MCTs01	10	Carbohydrate	0.264003	1	2	Eggs	0	1	2	Protein	0.155996	1	2	Eggs	0	1	2	Protein	0.130505	10	1	Vegetables	0.125214	10	1	prot	0.151853	10	1	prot	0.151092
MCTs01	11	Milk and Milk Products	0.20818	MCTs01	11	Carbohydrate	0.272514	1	3	Eggs	0	1	3	Protein	0.150288	1	3	Eggs	0	1	3	Protein	0.137853	11	1	Vegetables	0.120864	11	1	prot	0.15473	11	1	prot	0.147654
MCTs01	12	Milk and Milk Products	0.179306	MCTs01	12	Carbohydrate	0.242549	1	4	Eggs	0	1	4	Protein	0.138677	1	4	Eggs	0	1	4	Protein	0.162299	12	1	Vegetables	0.113745	12	1	prot	0.155322	12	1	prot	0.151967
MCTs01	13	Milk and Milk Products	0.169325	MCTs01	13	Carbohydrate	0.22896	1	1	Dry Beans, Peas, Other Legumes, Nuts, and Seeds	0	1	1	Sugars, total	0.197389	1	1	Dry Beans, Peas, Other Legumes, Nuts, and Seeds	0.0965039	1	1	Sugars, total	0.126838	13	1	Vegetables	0.159312	13	1	prot	0.149132	13	1	prot	0.15093
MCTs01	14	Milk and Milk Products	0.101061	MCTs01	14	Carbohydrate	0.246729	1	2	Dry Beans, Peas, Other Legumes, Nuts, and Seeds	0	1	2	Sugars, total	0.183171	1	2	Dry Beans, Peas, Other Legumes, Nuts, and Seeds	0.0734352	1	2	Sugars, total	0.187913	14	1	Vegetables	0.129811	14	1	prot	0.143367	14	1	prot	0.1508
MCTs01	15	Milk and Milk Products	0.171176	MCTs01	15	Carbohydrate	0.278494	1	3	Dry Beans, Peas, Other Legumes, Nuts, and Seeds	0	1	3	Sugars, total	0.171347	1	3	Dry Beans, Peas, Other Legumes, Nuts, and Seeds	0.0836648	1	3	Sugars, total	0.130369	15	1	Vegetables	0.122754	15	1	prot	0.151721	15	1	prot	0.14894
MCTs01	16	Milk and Milk Products	0.168291	MCTs01	16	Carbohydrate	0.260309	1	4	Dry Beans, Peas, Other Legumes, Nuts, and Seeds	0.0583887	1	4	Sugars, total	0.188659	1	4	Dry Beans, Peas, Other Legumes, Nuts, and Seeds	0.0728136	1	4	Sugars, total	0.153298	16	1	Vegetables	0.124827	16	1	prot	0.150569	16	1	prot	0.150872
MCTs01	17	Milk and Milk Products	0.173334	MCTs01	17	Carbohydrate	0.269091	1	1	Grain Products	0.18142	1	1	Fiber, total dietary	0.0631434	1	1	Grain Products	0.111868	1	1	Fiber, total dietary	0.0766556	17	1	Vegetables	0.157916	17	1	prot	0.148287	17	1	prot	0.145918
MCTs03	1	Milk and Milk Products	0.0903842	MCTs03	1	Carbohydrate	0.269482	1	2	Grain Products	0.199235	1	2	Fiber, total dietary	0.0750444	1	2	Grain Products	0.126986	1	2	Fiber, total dietary	0.063077	18	1	Vegetables	0.235584	18	1	prot	0.150183	18	1	prot	0.150188
MCTs03	2	Milk and Milk Products	0.0624743	MCTs03	2	Carbohydrate	0.251826	1	3	Grain Products	0.120341	1	3	Fiber, total dietary	0.0763686	1	3	Grain Products	0.12649	1	3	Fiber, total dietary	0.0799137	19	1	Vegetables	0.145265	19	1	prot	0.155738	19	1	prot	0.155541
MCTs03	3	Milk and Milk Products	0.054593	MCTs03	3	Carbohydrate	0.278323	1	4	Grain Products	0.0657985	1	4	Fiber, total dietary	0.0977536	1	4	Grain Products	0.118969	1	4	Fiber, total dietary	0.0794463	20	1	Vegetables	0.132156	20	1	prot	0.154489	20	1	prot	0.155177
MCTs03	4	Milk and Milk Products	0.0408556	MCTs03	4	Carbohydrate	0.28628	1	1	Fruits	0.105035	1	1	Alcohol	0	1	1	Fruits	0.125351	1	1	Alcohol	0.149363	21	1	Vegetables	0.125295	21	1	prot	0.147861	21	1	prot	0.148752
MCTs03	5	Milk and Milk Products	0.039341	MCTs03	5	Carbohydrate	0.274347	1	2	Fruits	0.0843178	1	2	Alcohol	0	1	2	Fruits	0.14541	1	2	Alcohol	0.0947625	22	1	Vegetables	0.145526	22	1	prot	0.150604	22	1	prot	0.149013
MCTs03	6	Milk and Milk Products	0.104726	MCTs03	6	Carbohydrate	0.243594	1	3	Fruits	0.143979	1	3	Alcohol	0	1	3	Fruits	0.155375	1	3	Alcohol	0.109736	23	1	Vegetables	0.122558	23	1	prot	0.153605	23	1	prot	0.152755
MCTs03	7	Milk and Milk Products	0.131442	MCTs03	7	Carbohydrate	0.272713	1	4	Fruits	0.105337	1	4	Alcohol	0	1	4	Fruits	0.15215	1	4	Alcohol	0.0864386	24	1	Vegetables	0.137212	24	1	prot	0.153898	24	1	prot	0.150854
MCTs03	8	Milk and Milk Products	0.0648807	MCTs03	8	Carbohydrate	0.254855	1	1	Vegetables	0.0456242	1	1	Sodium	0.0292494	1	1	Vegetables	0.115841	1	1	Sodium	0.0302057	25	1	Vegetables	0.14109	25	1	prot	0.150431	25	1	prot	0.148607
MCTs03	9	Milk and Milk Products	0.0630028	MCTs03	9	Carbohydrate	0.236142	1	2	Vegetables	0.0921797	1	2	Sodium	0.0319802	1	2	Vegetables	0.137131	1	2	Sodium	0.0312673	26	1	Vegetables	0.124786	26	1	prot	0.157369	26	1	prot	0.154179
MCTs03	10	Milk and Milk Products	0.0332037	MCTs03	10	Carbohydrate	0.273832	1	3	Vegetables	0.167386	1	3	Sodium	0.0355712	1	3	Vegetables	0.116957	1	3	Sodium	0.0255021	27	1	Vegetables	0.142323	27	1	prot	0.152469	27	1	prot	0.143531
MCTs03	11	Milk and Milk Products	0	MCTs03	11	Carbohydrate	0.277409	1	4	Vegetables	0.17715	1	4	Sodium	0.0270514	1	4	Vegetables	0.118734	1	4	Sodium	0.0275804	28	1	Vegetables	0.16611	28	1	prot	0.147699	28	1	prot	0.153487
MCTs03	12	Milk and Milk Products	0.100478	MCTs03	12	Carbohydrate	0.258908	1	1	Fats, Oils, and Salad Dressings	0	1	1	Potassium	0.0264156	1	1	Fats, Oils, and Salad Dressings	0.0879918	1	1	Potassium	0.0265012	29	1	Vegetables	0.122438	29	1	prot	0.147663	29	1	prot	0.140032
MCTs03	13	Milk and Milk Products	0.225186	MCTs03	13	Carbohydrate	0.280056	1	2	Fats, Oils, and Salad Dressings	0.0428194	1	2	Potassium	0.0278267	1	2	Fats, Oils, and Salad Dressings	0.0884803	1	2	Potassium	0.0295281	30	1	Vegetables	0.124018	30	1	prot	0.153471	30	1	prot	0.150426
MCTs03	14	Milk and Milk Products	0.200414	MCTs03	14	Carbohydrate	0.226238	1	3	Fats, Oils, and Salad Dressings	0.0415452	1	3	Potassium	0.0308	1	3	Fats, Oils, and Salad Dressings	0.0787147	1	3	Potassium	0.029619	31	1	Vegetables	0.106397	31	1	prot	0.151459	31	1	prot	0.151384
MCTs03	15	Milk and Milk Products	0	MCTs03	15	Carbohydrate	0.277334	1	4	Fats, Oils, and Salad Dressings	0.0476007	1	4	Potassium	0.0338964	1	4	Fats, Oils, and Salad Dressings	0.0906284	1	4	Potassium	0.028088	32	1	Vegetables	0.125993	32	1	prot	0.150339	32	1	prot	0.152049
MCTs03	16	Milk and Milk Products	0.124589	MCTs03	16	Carbohydrate	0.257421	1	1	Sugars, Sweets, and Beverages	0.378382	1	1	Phosphorus	0.0171063	1	1	Sugars, Sweets, and Beverages	0.182121	1	1	Phosphorus	0.0177482	33	1	Vegetables	0.118851	33	1	prot	0.148328	33	1	prot	0.151289
MCTs03	17	Milk and Milk Products	0.119698	MCTs03	17	Carbohydrate	0.248182	1	2	Sugars, Sweets, and Beverages	0.337319	1	2	Phosphorus	0.020337	1	2	Sugars, Sweets, and Beverages	0.180966	1	2	Phosphorus	0.0172107	34	1	Vegetables	0.146985	34	1	prot	0.153403	34	1	prot	0.150124
MCTs04	1	Milk and Milk Products	0.06745	MCTs04	1	Carbohydrate	0.262762	1	3	Sugars, Sweets, and Beverages	0.357432	1	3	Phosphorus	0.022338	1	3	Sugars, Sweets, and Beverages	0.199641	1	3	Phosphorus	0.0182816	35	1	Vegetables	0.12284	35	1	prot	0.150939	35	1	prot	0.150373
MCTs04	2	Milk and Milk Products	0.130308	MCTs04	2	Carbohydrate	0.229877	1	4	Sugars, Sweets, and Beverages	0.380328	1	4	Phosphorus	0.018888	1	4	Sugars, Sweets, and Beverages	0.20119	1	4	Phosphorus	0.0186753	36	1	Vegetables	0.105434	36	1	prot	0.143062	36	1	prot	0.151747
MCTs04	3	Milk and Milk Products	0.0530937	MCTs04	3	Carbohydrate	0.241581	2	1	Milk and Milk Products	0.118056	1	1	Calcium	0.0133715	2	1	Milk and Milk Products	0.167831	1	1	Calcium	0.0126804	37	1	Vegetables	0.136434	37	1	prot	0.149397	37	1	prot	0.147676
MCTs04	4	Milk and Milk Products	0.0616787	MCTs04	4	Carbohydrate	0.275949	2	2	Milk and Milk Products	0.103107	1	2	Calcium	0.0180074	2	2	Milk and Milk Products	0.162319	1	2	Calcium	0.0140245	38	1	Vegetables	0.109283	38	1	prot	0.147608	38	1	prot	0.158011
MCTs04	5	Milk and Milk Products	0.139811	MCTs04	5	Carbohydrate	0.252243	2	3	Milk and Milk Products	0.129223	1	3	Calcium	0.0160522	2	3	Milk and Milk Products	0.15455	1	3	Calcium	0.011446	39	1	Vegetables	0.0849682	39	1	prot	0.148269	39	1	prot	0.153879
MCTs04	6	Milk and Milk Products	0.0676033	MCTs04	6	Carbohydrate	0.26426	2	4	Milk and Milk Products	0.137189	1	4	Calcium	0.0146135	2	4	Milk and Milk Products	0.149906	1	4	Calcium	0.0113041	40	1	Vegetables	0.169803	40	1	prot	0.153805	40	1	prot	0.153883
MCTs04	7	Milk and Milk Products	0.0403661	MCTs04	7	Carbohydrate	0.240255	2	1	Meat_Poultry, Fish, and Mixtures	0.135495	1	1	Magnesium	0.00811655	2	1	Meat_Poultry, Fish, and Mixtures	0.0958106	1	1	Magnesium	0.010107	41	1	Vegetables	0.119492	41	1	prot	0.14823	41	1	prot	0.149011
MCTs04	8	Milk and Milk Products	0.0684441	MCTs04	8	Carbohydrate	0.294577	2	2	Meat_Poultry, Fish, and Mixtures	0.0992039	1	2	Magnesium	0.00904663	2	2	Meat_Poultry, Fish, and Mixtures	0.100947	1	2	Magnesium	0.00848593	42	1	Vegetables	0.132943	42	1	prot	0.150537	42	1	prot	0.151197
MCTs04	9	Milk and Milk Products	0.111054	MCTs04	9	Carbohydrate	0.261697	2	3	Meat_Poultry, Fish, and Mixtures	0.064335	1	3	Magnesium	0.00937487	2	3	Meat_Poultry, Fish, and Mixtures	0.110998	1	3	Magnesium	0.0102651	43	1	Vegetables	0.140745	43	1	prot	0.146852	43	1	prot	0.148305
MCTs04	10	Milk and Milk Products	0.0835989	MCTs04	10	Carbohydrate	0.276216	2	4	Meat_Poultry, Fish, and Mixtures	0.11105	1	4	Magnesium	0.0100044	2	4	Meat_Poultry, Fish, and Mixtures	0.115004	1	4	Magnesium	0.00984911	44	1	Vegetables	0.113129	44	1	prot	0.157463	44	1	prot	0.148493
MCTs04	11	Milk and Milk Products	0	MCTs04	11	Carbohydrate	0.218255	2	1	Eggs	0	1	1	Choline, total	0.00911688	2	1	Eggs	0	1	1	Choline, total	0.0092088	45	1	Vegetables	0.102903	45	1	prot	0.149338	45	1	prot	0.151648
MCTs04	12	Milk and Milk Products	0.0679821	MCTs04	12	Carbohydrate	0.298503	2	2	Eggs	0	1	2	Choline, total	0.00899611	2	2	Eggs	0.116372	1	2	Choline, total	0.00809202	46	1	Vegetables	0.111103	46	1	prot	0.151066	46	1	prot	0.156082
MCTs04	13	Milk and Milk Products	0.0472143	MCTs04	13	Carbohydrate	0.205167	2	3	Eggs	0	1	3	Choline, total	0.00906652	2	3	Eggs	0	1	3	Choline, total	0.00801848	47	1	Vegetables	0.1149	47	1	prot	0.155315	47	1	prot	0.152656
MCTs04	14	Milk and Milk Products	0.14338	MCTs04	14	Carbohydrate	0.259452	2	4	Eggs	0	1	4	Choline, total	0.00948064	2	4	Eggs	0	1	4	Choline, total	0.00916485	48	1	Vegetables	0.134414	48	1	prot	0.150642	48	1	prot	0.15765
MCTs04	15	Milk and Milk Products	0.0744791	MCTs04	15	Carbohydrate	0.252376	2	1	Dry Beans, Peas, Other Legumes, Nuts, and Seeds	0.0502967	1	1	Cholesterol	0.00872486	2	1	Dry Beans, Peas, Other Legumes, Nuts, and Seeds	0.0863133	1	1	Cholesterol	0.00877291	49	1	Vegetables	0.100102	49	1	prot	0.147717	49	1	prot	0.155124
MCTs04	16	Milk and Milk Products	0.0302751	MCTs04	16	Carbohydrate	0.260435	2	2	Dry Beans, Peas, Other Legumes, Nuts, and Seeds	0	1	2	Cholesterol	0.00811816	2	2	Dry Beans, Peas, Other Legumes, Nuts, and Seeds	0.0735791	1	2	Cholesterol	0.00605469	50	1	Vegetables	0.146052	50	1	prot	0.149346	50	1	prot	0.153362
MCTs04	17	Milk and Milk Products	0.0576385	MCTs04	17	Carbohydrate	0.233004	2	3	Dry Beans, Peas, Other Legumes, Nuts, and Seeds	0	1	3	Cholesterol	0.00810832	2	3	Dry Beans, Peas, Other Legumes, Nuts, and Seeds	0.0640847	1	3	Cholesterol	0.00879926	1	2	Vegetables	0.122119	1	2	prot	0.148474	1	2	prot	0.149076
MCTs06	1	Milk and Milk Products	0.243369	MCTs06	1	Carbohydrate	0.284707	2	4	Dry Beans, Peas, Other Legumes, Nuts, and Seeds	0	1	4	Cholesterol	0.0062914	2	4	Dry Beans, Peas, Other Legumes, Nuts, and Seeds	0.131934	1	4	Cholesterol	0.00859588	2	2	Vegetables	0.117041	2	2	prot	0.148877	2	2	prot	0.15304
MCTs06	2	Milk and Milk Products	0.311705	MCTs06	2	Carbohydrate	0.26615	2	1	Grain Products	0.151153	1	1	Caffeine	0.00220142	2	1	Grain Products	0.166741	1	1	Caffeine	0.0081957	3	2	Vegetables	0.115812	3	2	prot	0.148637	3	2	prot	0.146172
MCTs06	3	Milk and Milk Products	0.0494076	MCTs06	3	Carbohydrate	0.279983	2	2	Grain Products	0.196407	1	2	Caffeine	0.00632107	2	2	Grain Products	0.116239	1	2	Caffeine	0.00811726	4	2	Vegetables	0.151688	4	2	prot	0.152931	4	2	prot	0.138113
MCTs06	4	Milk and Milk Products	0	MCTs06	4	Carbohydrate	0.253938	2	3	Grain Products	0.100523	1	3	Caffeine	0.00677839	2	3	Grain Products	0.147621	1	3	Caffeine	0.00810751	5	2	Vegetables	0.119764	5	2	prot	0.148404	5	2	prot	0.152039
MCTs06	5	Milk and Milk Products	0	MCTs06	5	Carbohydrate	0.258087	2	4	Grain Products	0.0921002	1	4	Caffeine	0.00811338	2	4	Grain Products	0.137837	1	4	Caffeine	0.00732476	6	2	Vegetables	0.146605	6	2	prot	0.150986	6	2	prot	0.153698
MCTs06	6	Milk and Milk Products	0.250965	MCTs06	6	Carbohydrate	0.255623	2	1	Fruits	0.144279	1	1	Vitamin C	0.00370465	2	1	Fruits	0.108652	1	1	Vitamin C	0.00487744	7	2	Vegetables	0.146964	7	2	prot	0.145887	7	2	prot	0.149077
MCTs06	7	Milk and Milk Products	0.228448	MCTs06	7	Carbohydrate	0.253536	2	2	Fruits	0	1	2	Vitamin C	0.00616269	2	2	Fruits	0.098684	1	2	Vitamin C	0.00464001	8	2	Vegetables	0.13144	8	2	prot	0.144379	8	2	prot	0.153831
MCTs06	8	Milk and Milk Products	0.256785	MCTs06	8	Carbohydrate	0.269912	2	3	Fruits	0.0989775	1	3	Vitamin C	0.00622292	2	3	Fruits	0.113145	1	3	Vitamin C	0.00614449	9	2	Vegetables	0.119452	9	2	prot	0.147986	9	2	prot	0.149044
MCTs06	9	Milk and Milk Products	0.252098	MCTs06	9	Carbohydrate	0.263881	2	4	Fruits	0.137927	1	4	Vitamin C	0.00739897	2	4	Fruits	0.153599	1	4	Vitamin C	0.00384575	10	2	Vegetables	0.0970255	10	2	prot	0.14922	10	2	prot	0.151354
MCTs06	10	Milk and Milk Products	0.291184	MCTs06	10	Carbohydrate	0.24632	2	1	Vegetables	0	1	1	others	0.00438088	2	1	Vegetables	0.143201	1	1	others	0.00482767	11	2	Vegetables	0.121208	11	2	prot	0.148905	11	2	prot	0.14469
MCTs06	11	Milk and Milk Products	0.0554265	MCTs06	11	Carbohydrate	0.233249	2	2	Vegetables	0.163001	1	2	others	0.0052461	2	2	Vegetables	0.114605	1	2	others	0.00448376	12	2	Vegetables	0.102684	12	2	prot	0.153409	12	2	prot	0.149132
MCTs06	12	Milk and Milk Products	0.187612	MCTs06	12	Carbohydrate	0.27623	2	3	Vegetables	0.143857	1	3	others	0.0090743	2	3	Vegetables	0.136666	1	3	others	0.00403252	13	2	Vegetables	0.14351	13	2	prot	0.148933	13	2	prot	0.147081
MCTs06	13	Milk and Milk Products	0.231054	MCTs06	13	Carbohydrate	0.276726	2	4	Vegetables	0.167692	1	4	others	0.00876401	2	4	Vegetables	0.115948	1	4	others	0.00455721	14	2	Vegetables	0.129456	14	2	prot	0.145692	14	2	prot	0.148883
MCTs06	14	Milk and Milk Products	0.277199	MCTs06	14	Carbohydrate	0.268081	2	1	Fats, Oils, and Salad Dressings	0.0185606	2	1	Carbohydrate	0.284672	2	1	Fats, Oils, and Salad Dressings	0.0820733	2	1	Carbohydrate	0.278311	15	2	Vegetables	0.120289	15	2	prot	0.151762	15	2	prot	0.150681
MCTs06	15	Milk and Milk Products	0.216903	MCTs06	15	Carbohydrate	0.216025	2	2	Fats, Oils, and Salad Dressings	0	2	2	Carbohydrate	0.271118	2	2	Fats, Oils, and Salad Dressings	0.0595333	2	2	Carbohydrate	0.273549	16	2	Vegetables	0.122382	16	2	prot	0.148524	16	2	prot	0.150914
MCTs06	16	Milk and Milk Products	0.0647236	MCTs06	16	Carbohydrate	0.215086	2	3	Fats, Oils, and Salad Dressings	0.0602409	2	3	Carbohydrate	0.277394	2	3	Fats, Oils, and Salad Dressings	0.0770741	2	3	Carbohydrate	0.264735	17	2	Vegetables	0.167846	17	2	prot	0.149047	17	2	prot	0.148174
MCTs06	17	Milk and Milk Products	0.0522252	MCTs06	17	Carbohydrate	0.287875	2	4	Fats, Oils, and Salad Dressings	0.046168	2	4	Carbohydrate	0.243536	2	4	Fats, Oils, and Salad Dressings	0.0878811	2	4	Carbohydrate	0.265761	18	2	Vegetables	0.130153	18	2	prot	0.148451	18	2	prot	0.150942
MCTs07	1	Milk and Milk Products	0	MCTs07	1	Carbohydrate	0.265688	2	1	Sugars, Sweets, and Beverages	0.38216	2	1	Total Fat	0.171426	2	1	Sugars, Sweets, and Beverages	0.149378	2	1	Total Fat	0.155936	19	2	Vegetables	0.189994	19	2	prot	0.151545	19	2	prot	0.159026
MCTs07	2	Milk and Milk Products	0.0545341	MCTs07	2	Carbohydrate	0.271874	2	2	Sugars, Sweets, and Beverages	0.43828	2	2	Total Fat	0.150544	2	2	Sugars, Sweets, and Beverages	0.157722	2	2	Total Fat	0.152369	20	2	Vegetables	0.151007	20	2	prot	0.153667	20	2	prot	0.150449
MCTs07	3	Milk and Milk Products	0.0669872	MCTs07	3	Carbohydrate	0.293797	2	3	Sugars, Sweets, and Beverages	0.402843	2	3	Total Fat	0.129657	2	3	Sugars, Sweets, and Beverages	0.195862	2	3	Total Fat	0.173216	21	2	Vegetables	0.104031	21	2	prot	0.149789	21	2	prot	0.149569
MCTs07	4	Milk and Milk Products	0.037231	MCTs07	4	Carbohydrate	0.251972	2	4	Sugars, Sweets, and Beverages	0.307873	2	4	Total Fat	0.136011	2	4	Sugars, Sweets, and Beverages	0.107891	2	4	Total Fat	0.136575	22	2	Vegetables	0.141328	22	2	prot	0.15218	22	2	prot	0.148065
MCTs07	5	Milk and Milk Products	0	MCTs07	5	Carbohydrate	0.269636	3	1	Milk and Milk Products	0.143496	2	1	Protein	0.165687	3	1	Milk and Milk Products	0.228657	2	1	Protein	0.1567	23	2	Vegetables	0.138182	23	2	prot	0.151888	23	2	prot	0.165244
MCTs07	6	Milk and Milk Products	0.0807986	MCTs07	6	Carbohydrate	0.269277	3	2	Milk and Milk Products	0.0320218	2	2	Protein	0.166593	3	2	Milk and Milk Products	0.177457	2	2	Protein	0.155843	24	2	Vegetables	0.130159	24	2	prot	0.151132	24	2	prot	0.148587
MCTs07	7	Milk and Milk Products	0.0341459	MCTs07	7	Carbohydrate	0.268862	3	3	Milk and Milk Products	0.0931358	2	3	Protein	0.158539	3	3	Milk and Milk Products	0.188201	2	3	Protein	0.156608	25	2	Vegetables	0.121074	25	2	prot	0.14536	25	2	prot	0.149208
MCTs07	8	Milk and Milk Products	0.0496776	MCTs07	8	Carbohydrate	0.301635	3	4	Milk and Milk Products	0.0939337	2	4	Protein	0.194511	3	4	Milk and Milk Products	0.191462	2	4	Protein	0.152996	26	2	Vegetables	0.139316	26	2	prot	0.151108	26	2	prot	0.146126
MCTs07	9	Milk and Milk Products	0.0289424	MCTs07	9	Carbohydrate	0.294498	3	1	Meat_Poultry, Fish, and Mixtures	0.12875	2	1	Sugars, total	0.149392	3	1	Meat_Poultry, Fish, and Mixtures	0.162689	2	1	Sugars, total	0.174704	27	2	Vegetables	0.115925	27	2	prot	0.150064	27	2	prot	0.148225
MCTs07	10	Milk and Milk Products	0.0356025	MCTs07	10	Carbohydrate	0.279526	3	2	Meat_Poultry, Fish, and Mixtures	0.11651	2	2	Sugars, total	0.170881	3	2	Meat_Poultry, Fish, and Mixtures	0.167994	2	2	Sugars, total	0.183965	28	2	Vegetables	0.182841	28	2	prot	0.147268	28	2	prot	0.155136
MCTs07	11	Milk and Milk Products	0.0495505	MCTs07	11	Carbohydrate	0.251122	3	3	Meat_Poultry, Fish, and Mixtures	0	2	3	Sugars, total	0.202348	3	3	Meat_Poultry, Fish, and Mixtures	0.11157	2	3	Sugars, total	0.188887	29	2	Vegetables	0.113931	29	2	prot	0.151981	29	2	prot	0.143776
MCTs07	12	Milk and Milk Products	0.0812435	MCTs07	12	Carbohydrate	0.287851	3	4	Meat_Poultry, Fish, and Mixtures	0	2	4	Sugars, total	0.18213	3	4	Meat_Poultry, Fish, and Mixtures	0.152127	2	4	Sugars, total	0.203257	30	2	Vegetables	0.0894797	30	2	prot	0.149559	30	2	prot	0.151154
MCTs07	13	Milk and Milk Products	0	MCTs07	13	Carbohydrate	0.24375	3	1	Eggs	0	2	1	Fiber, total dietary	0.0781385	3	1	Eggs	0	2	1	Fiber, total dietary	0.0919011	31	2	Vegetables	0.110443	31	2	prot	0.149124	31	2	prot	0.148704
MCTs07	14	Milk and Milk Products	0.134394	MCTs07	14	Carbohydrate	0.270194	3	2	Eggs	0	2	2	Fiber, total dietary	0.0873862	3	2	Eggs	0.123897	2	2	Fiber, total dietary	0.0801616	32	2	Vegetables	0.121855	32	2	prot	0.14857	32	2	prot	0.150448
MCTs07	15	Milk and Milk Products	0.0878479	MCTs07	15	Carbohydrate	0.273035	3	3	Eggs	0	2	3	Fiber, total dietary	0.0721483	3	3	Eggs	0	2	3	Fiber, total dietary	0.0799276	33	2	Vegetables	0.094778	33	2	prot	0.147737	33	2	prot	0.149109
MCTs07	16	Milk and Milk Products	0.0487882	MCTs07	16	Carbohydrate	0.282152	3	4	Eggs	0	2	4	Fiber, total dietary	0.0893916	3	4	Eggs	0	2	4	Fiber, total dietary	0.0965799	34	2	Vegetables	0.102096	34	2	prot	0.150876	34	2	prot	0.152281
MCTs07	17	Milk and Milk Products	0.0354834	MCTs07	17	Carbohydrate	0.291073	3	1	Dry Beans, Peas, Other Legumes, Nuts, and Seeds	0	2	1	Alcohol	0	3	1	Dry Beans, Peas, Other Legumes, Nuts, and Seeds	0.067878	2	1	Alcohol	0	35	2	Vegetables	0.157639	35	2	prot	0.145257	35	2	prot	0.149748
MCTs08	1	Milk and Milk Products	0.14454	MCTs08	1	Carbohydrate	0.249511	3	2	Dry Beans, Peas, Other Legumes, Nuts, and Seeds	0	2	2	Alcohol	0	3	2	Dry Beans, Peas, Other Legumes, Nuts, and Seeds	0.0643899	2	2	Alcohol	0	36	2	Vegetables	0.122408	36	2	prot	0.139522	36	2	prot	0.153703
MCTs08	2	Milk and Milk Products	0.198354	MCTs08	2	Carbohydrate	0.221207	3	3	Dry Beans, Peas, Other Legumes, Nuts, and Seeds	0.110404	2	3	Alcohol	0	3	3	Dry Beans, Peas, Other Legumes, Nuts, and Seeds	0.0702261	2	3	Alcohol	0	37	2	Vegetables	0.123321	37	2	prot	0.151645	37	2	prot	0.150227
MCTs08	3	Milk and Milk Products	0.190454	MCTs08	3	Carbohydrate	0.231123	3	4	Dry Beans, Peas, Other Legumes, Nuts, and Seeds	0.0820726	2	4	Alcohol	0	3	4	Dry Beans, Peas, Other Legumes, Nuts, and Seeds	0.0714399	2	4	Alcohol	0	38	2	Vegetables	0.118813	38	2	prot	0.148632	38	2	prot	0.154647
MCTs08	4	Milk and Milk Products	0.197198	MCTs08	4	Carbohydrate	0.221414	3	1	Grain Products	0.189023	2	1	Sodium	0.0359846	3	1	Grain Products	0.171037	2	1	Sodium	0.0294734	39	2	Vegetables	0.0859083	39	2	prot	0.150677	39	2	prot	0.152662
MCTs08	5	Milk and Milk Products	0.154406	MCTs08	5	Carbohydrate	0.225793	3	2	Grain Products	0.133527	2	2	Sodium	0.0343762	3	2	Grain Products	0.136216	2	2	Sodium	0.0335846	40	2	Vegetables	0.146074	40	2	prot	0.152155	40	2	prot	0.149419
MCTs08	6	Milk and Milk Products	0.238312	MCTs08	6	Carbohydrate	0.243521	3	3	Grain Products	0.176647	2	3	Sodium	0.0349592	3	3	Grain Products	0.154961	2	3	Sodium	0.0307292	41	2	Vegetables	0.108071	41	2	prot	0.149397	41	2	prot	0.15237
MCTs08	7	Milk and Milk Products	0.144667	MCTs08	7	Carbohydrate	0.22708	3	4	Grain Products	0.135167	2	4	Sodium	0.0306042	3	4	Grain Products	0.160369	2	4	Sodium	0.0324085	42	2	Vegetables	0.120391	42	2	prot	0.150261	42	2	prot	0.151377
MCTs08	8	Milk and Milk Products	0.181751	MCTs08	8	Carbohydrate	0.261625	3	1	Fruits	0	2	1	Potassium	0.0303744	3	1	Fruits	0	2	1	Potassium	0.029618	43	2	Vegetables	0.144829	43	2	prot	0.145552	43	2	prot	0.149027
MCTs08	9	Milk and Milk Products	0.191485	MCTs08	9	Carbohydrate	0.235341	3	2	Fruits	0.138736	2	2	Potassium	0.0334966	3	2	Fruits	0.171061	2	2	Potassium	0.0310254	44	2	Vegetables	0.0953478	44	2	prot	0.152961	44	2	prot	0.151071
MCTs08	10	Milk and Milk Products	0.22435	MCTs08	10	Carbohydrate	0.239534	3	3	Fruits	0	2	3	Potassium	0.038242	3	3	Fruits	0.121498	2	3	Potassium	0.0294161	45	2	Vegetables	0.10352	45	2	prot	0.148021	45	2	prot	0.147903
MCTs08	11	Milk and Milk Products	0.15515	MCTs08	11	Carbohydrate	0.248364	3	4	Fruits	0	2	4	Potassium	0.0372639	3	4	Fruits	0.128547	2	4	Potassium	0.0319591	46	2	Vegetables	0.116292	46	2	prot	0.148916	46	2	prot	0.154884
MCTs08	12	Milk and Milk Products	0.216672	MCTs08	12	Carbohydrate	0.242905	3	1	Vegetables	0.160852	2	1	Phosphorus	0.0228647	3	1	Vegetables	0.164971	2	1	Phosphorus	0.0222215	47	2	Vegetables	0.108955	47	2	prot	0.154005	47	2	prot	0.153232
MCTs08	13	Milk and Milk Products	0.160945	MCTs08	13	Carbohydrate	0.274815	3	2	Vegetables	0.179173	2	2	Phosphorus	0.0235839	3	2	Vegetables	0.105617	2	2	Phosphorus	0.0228949	48	2	Vegetables	0.122561	48	2	prot	0.150355	48	2	prot	0.154444
MCTs08	14	Milk and Milk Products	0.214229	MCTs08	14	Carbohydrate	0.246079	3	3	Vegetables	0	2	3	Phosphorus	0.0225291	3	3	Vegetables	0.167202	2	3	Phosphorus	0.0202891	49	2	Vegetables	0.0719488	49	2	prot	0.14142	49	2	prot	0.152795
MCTs08	15	Milk and Milk Products	0.195348	MCTs08	15	Carbohydrate	0.2319	3	4	Vegetables	0.110313	2	4	Phosphorus	0.0226583	3	4	Vegetables	0.201385	2	4	Phosphorus	0.0223169	50	2	Vegetables	0.119936	50	2	prot	0.147616	50	2	prot	0.157539
MCTs08	16	Milk and Milk Products	0.169066	MCTs08	16	Carbohydrate	0.231612	3	1	Fats, Oils, and Salad Dressings	0	2	1	Calcium	0.0220787	3	1	Fats, Oils, and Salad Dressings	0	2	1	Calcium	0.0178877	1	3	Vegetables	0.105146	1	3	prot	0.149227	1	3	prot	0.149363
MCTs08	17	Milk and Milk Products	0.26461	MCTs08	17	Carbohydrate	0.230265	3	2	Fats, Oils, and Salad Dressings	0.0340312	2	2	Calcium	0.0172649	3	2	Fats, Oils, and Salad Dressings	0	2	2	Calcium	0.0195768	2	3	Vegetables	0.115213	2	3	prot	0.155729	2	3	prot	0.150782
MCTs09	1	Milk and Milk Products	0.160142	MCTs09	1	Carbohydrate	0.275371	3	3	Fats, Oils, and Salad Dressings	0.0241067	2	3	Calcium	0.0213828	3	3	Fats, Oils, and Salad Dressings	0.0607986	2	3	Calcium	0.0178457	3	3	Vegetables	0.102629	3	3	prot	0.152229	3	3	prot	0.144714
MCTs09	2	Milk and Milk Products	0.185113	MCTs09	2	Carbohydrate	0.274327	3	4	Fats, Oils, and Salad Dressings	0.0550907	2	4	Calcium	0.0182465	3	4	Fats, Oils, and Salad Dressings	0.0437341	2	4	Calcium	0.0173648	4	3	Vegetables	0.127687	4	3	prot	0.151171	4	3	prot	0.146736
MCTs09	3	Milk and Milk Products	0.165096	MCTs09	3	Carbohydrate	0.272946	3	1	Sugars, Sweets, and Beverages	0.377879	2	1	Magnesium	0.0110283	3	1	Sugars, Sweets, and Beverages	0.204768	2	1	Magnesium	0.0113052	5	3	Vegetables	0.12543	5	3	prot	0.148398	5	3	prot	0.149701
MCTs09	4	Milk and Milk Products	0.200076	MCTs09	4	Carbohydrate	0.249468	3	2	Sugars, Sweets, and Beverages	0.366001	2	2	Magnesium	0.0113032	3	2	Sugars, Sweets, and Beverages	0.0533682	2	2	Magnesium	0.010389	6	3	Vegetables	0.122294	6	3	prot	0.150224	6	3	prot	0.149605
MCTs09	5	Milk and Milk Products	0.156645	MCTs09	5	Carbohydrate	0.285342	3	3	Sugars, Sweets, and Beverages	0.595706	2	3	Magnesium	0.011977	3	3	Sugars, Sweets, and Beverages	0.125543	2	3	Magnesium	0.00928483	7	3	Vegetables	0.105302	7	3	prot	0.151689	7	3	prot	0.149464
MCTs09	6	Milk and Milk Products	0.208238	MCTs09	6	Carbohydrate	0.277993	3	4	Sugars, Sweets, and Beverages	0.523423	2	4	Magnesium	0.0111568	3	4	Sugars, Sweets, and Beverages	0.050936	2	4	Magnesium	0.011756	8	3	Vegetables	0.0924943	8	3	prot	0.147163	8	3	prot	0.147758
MCTs09	7	Milk and Milk Products	0.263671	MCTs09	7	Carbohydrate	0.263823	4	1	Milk and Milk Products	0.154572	2	1	Choline, total	0.0091875	4	1	Milk and Milk Products	0	2	1	Choline, total	0.00970958	9	3	Vegetables	0.0936832	9	3	prot	0.151084	9	3	prot	0.148387
MCTs09	8	Milk and Milk Products	0.113066	MCTs09	8	Carbohydrate	0.254436	4	2	Milk and Milk Products	0.14944	2	2	Choline, total	0.0108495	4	2	Milk and Milk Products	0.0941654	2	2	Choline, total	0.0117119	10	3	Vegetables	0.137398	10	3	prot	0.150477	10	3	prot	0.152683
MCTs09	9	Milk and Milk Products	0.150685	MCTs09	9	Carbohydrate	0.301626	4	3	Milk and Milk Products	0.182936	2	3	Choline, total	0.0103538	4	3	Milk and Milk Products	0.130125	2	3	Choline, total	0.00869024	11	3	Vegetables	0.145052	11	3	prot	0.160956	11	3	prot	0.143776
MCTs09	10	Milk and Milk Products	0.178724	MCTs09	10	Carbohydrate	0.28183	4	4	Milk and Milk Products	0.131986	2	4	Choline, total	0.0122111	4	4	Milk and Milk Products	0.101578	2	4	Choline, total	0.00974539	12	3	Vegetables	0.104917	12	3	prot	0.153716	12	3	prot	0.148708
MCTs09	11	Milk and Milk Products	0.2473	MCTs09	11	Carbohydrate	0.262722	4	1	Meat_Poultry, Fish, and Mixtures	0.0885434	2	1	Cholesterol	0.00673907	4	1	Meat_Poultry, Fish, and Mixtures	0.159727	2	1	Cholesterol	0.00893478	13	3	Vegetables	0.111161	13	3	prot	0.15208	13	3	prot	0.155629
MCTs09	12	Milk and Milk Products	0.170556	MCTs09	12	Carbohydrate	0.258464	4	2	Meat_Poultry, Fish, and Mixtures	0.0699698	2	2	Cholesterol	0.00737118	4	2	Meat_Poultry, Fish, and Mixtures	0.151279	2	2	Cholesterol	0.0104862	14	3	Vegetables	0.16619	14	3	prot	0.153288	14	3	prot	0.145914
MCTs09	13	Milk and Milk Products	0.138816	MCTs09	13	Carbohydrate	0.286488	4	3	Meat_Poultry, Fish, and Mixtures	0.0570074	2	3	Cholesterol	0.00750865	4	3	Meat_Poultry, Fish, and Mixtures	0.119111	2	3	Cholesterol	0.00801806	15	3	Vegetables	0.118988	15	3	prot	0.150202	15	3	prot	0.145966
MCTs09	14	Milk and Milk Products	0.139845	MCTs09	14	Carbohydrate	0.291935	4	4	Meat_Poultry, Fish, and Mixtures	0.082937	2	4	Cholesterol	0.00881917	4	4	Meat_Poultry, Fish, and Mixtures	0.170454	2	4	Cholesterol	0.00501095	16	3	Vegetables	0.11866	16	3	prot	0.148003	16	3	prot	0.15007
MCTs09	15	Milk and Milk Products	0.152811	MCTs09	15	Carbohydrate	0.250693	4	1	Eggs	0	2	1	Caffeine	0.00119426	4	1	Eggs	0	2	1	Caffeine	0.0013788	17	3	Vegetables	0.127861	17	3	prot	0.156036	17	3	prot	0.146803
MCTs09	16	Milk and Milk Products	0.232699	MCTs09	16	Carbohydrate	0.296171	4	2	Eggs	0	2	2	Caffeine	0.00143659	4	2	Eggs	0	2	2	Caffeine	0.00265047	18	3	Vegetables	0.102894	18	3	prot	0.149982	18	3	prot	0.15113
MCTs09	17	Milk and Milk Products	0.171542	MCTs09	17	Carbohydrate	0.285237	4	3	Eggs	0.0726163	2	3	Caffeine	0.00140968	4	3	Eggs	0	2	3	Caffeine	0.000999973	19	3	Vegetables	0.138129	19	3	prot	0.152646	19	3	prot	0.153851
MCTs10	1	Milk and Milk Products	0.165569	MCTs10	1	Carbohydrate	0.291079	4	4	Eggs	0.063845	2	4	Caffeine	0.00126673	4	4	Eggs	0	2	4	Caffeine	0.00173	20	3	Vegetables	0.122975	20	3	prot	0.154182	20	3	prot	0.15189
MCTs10	2	Milk and Milk Products	0.15098	MCTs10	2	Carbohydrate	0.27938	4	1	Dry Beans, Peas, Other Legumes, Nuts, and Seeds	0	2	1	Vitamin C	0.00629535	4	1	Dry Beans, Peas, Other Legumes, Nuts, and Seeds	0	2	1	Vitamin C	0.00532108	21	3	Vegetables	0.0982891	21	3	prot	0.150046	21	3	prot	0.148782
MCTs10	3	Milk and Milk Products	0.191805	MCTs10	3	Carbohydrate	0.259858	4	2	Dry Beans, Peas, Other Legumes, Nuts, and Seeds	0.0427838	2	2	Vitamin C	0.00656815	4	2	Dry Beans, Peas, Other Legumes, Nuts, and Seeds	0.0717287	2	2	Vitamin C	0.0031412	22	3	Vegetables	0.154323	22	3	prot	0.151116	22	3	prot	0.148231
MCTs10	4	Milk and Milk Products	0.0311623	MCTs10	4	Carbohydrate	0.252097	4	3	Dry Beans, Peas, Other Legumes, Nuts, and Seeds	0	2	3	Vitamin C	0.00646615	4	3	Dry Beans, Peas, Other Legumes, Nuts, and Seeds	0.109029	2	3	Vitamin C	0.00479035	23	3	Vegetables	0.124444	23	3	prot	0.150137	23	3	prot	0.149683
MCTs10	5	Milk and Milk Products	0.134134	MCTs10	5	Carbohydrate	0.247099	4	4	Dry Beans, Peas, Other Legumes, Nuts, and Seeds	0	2	4	Vitamin C	0.00683255	4	4	Dry Beans, Peas, Other Legumes, Nuts, and Seeds	0	2	4	Vitamin C	0.00419595	24	3	Vegetables	0.124644	24	3	prot	0.153202	24	3	prot	0.143177
MCTs10	6	Milk and Milk Products	0.0991087	MCTs10	6	Carbohydrate	0.236831	4	1	Grain Products	0.105402	2	1	others	0.0049367	4	1	Grain Products	0.178348	2	1	others	0.0065964	25	3	Vegetables	0.138427	25	3	prot	0.146848	25	3	prot	0.150257
MCTs10	7	Milk and Milk Products	0.263657	MCTs10	7	Carbohydrate	0.260371	4	2	Grain Products	0.16398	2	2	others	0.00722797	4	2	Grain Products	0.107239	2	2	others	0.00865121	26	3	Vegetables	0.130825	26	3	prot	0.159717	26	3	prot	0.15143
MCTs10	8	Milk and Milk Products	0.0552575	MCTs10	8	Carbohydrate	0.305815	4	3	Grain Products	0.110427	2	3	others	0.00508502	4	3	Grain Products	0.145025	2	3	others	0.00656256	27	3	Vegetables	0.109898	27	3	prot	0.151365	27	3	prot	0.149833
MCTs10	9	Milk and Milk Products	0	MCTs10	9	Carbohydrate	0.283099	4	4	Grain Products	0.117946	2	4	others	0.00536072	4	4	Grain Products	0.154323	2	4	others	0.0083444	28	3	Vegetables	0.174727	28	3	prot	0.149867	28	3	prot	0.153137
MCTs10	10	Milk and Milk Products	0.0508675	MCTs10	10	Carbohydrate	0.335352	4	1	Fruits	0.075386	3	1	Carbohydrate	0.236046	4	1	Fruits	0.132816	3	1	Carbohydrate	0.245772	29	3	Vegetables	0.107001	29	3	prot	0.14971	29	3	prot	0.146046
MCTs10	11	Milk and Milk Products	0.201962	MCTs10	11	Carbohydrate	0.258149	4	2	Fruits	0.0998319	3	2	Carbohydrate	0.262405	4	2	Fruits	0.119073	3	2	Carbohydrate	0.27601	30	3	Vegetables	0.137974	30	3	prot	0.156465	30	3	prot	0.148347
MCTs10	12	Milk and Milk Products	0.203742	MCTs10	12	Carbohydrate	0.275017	4	3	Fruits	0	3	3	Carbohydrate	0.2799	4	3	Fruits	0.119797	3	3	Carbohydrate	0.283542	31	3	Vegetables	0.0992046	31	3	prot	0.148491	31	3	prot	0.148519
MCTs10	13	Milk and Milk Products	0.193214	MCTs10	13	Carbohydrate	0.260292	4	4	Fruits	0.0869851	3	4	Carbohydrate	0.258746	4	4	Fruits	0.188639	3	4	Carbohydrate	0.28711	32	3	Vegetables	0.11315	32	3	prot	0.152552	32	3	prot	0.151927
MCTs10	14	Milk and Milk Products	0.18895	MCTs10	14	Carbohydrate	0.243505	4	1	Vegetables	0.158365	3	1	Total Fat	0.157714	4	1	Vegetables	0.185224	3	1	Total Fat	0.181866	33	3	Vegetables	0.0984393	33	3	prot	0.14816	33	3	prot	0.14716
MCTs10	15	Milk and Milk Products	0.153189	MCTs10	15	Carbohydrate	0.260903	4	2	Vegetables	0.0635876	3	2	Total Fat	0.141671	4	2	Vegetables	0.176136	3	2	Total Fat	0.132201	34	3	Vegetables	0.134688	34	3	prot	0.15182	34	3	prot	0.149887
MCTs10	16	Milk and Milk Products	0.151191	MCTs10	16	Carbohydrate	0.255038	4	3	Vegetables	0.121457	3	3	Total Fat	0.139969	4	3	Vegetables	0.093028	3	3	Total Fat	0.122603	35	3	Vegetables	0.121934	35	3	prot	0.145844	35	3	prot	0.14941
MCTs10	17	Milk and Milk Products	0.176808	MCTs10	17	Carbohydrate	0.258936	4	4	Vegetables	0.120478	3	4	Total Fat	0.115963	4	4	Vegetables	0.178602	3	4	Total Fat	0.107965	36	3	Vegetables	0.111428	36	3	prot	0.14147	36	3	prot	0.151941
MCTs13	1	Milk and Milk Products	0.253509	MCTs13	1	Carbohydrate	0.250781	4	1	Fats, Oils, and Salad Dressings	0.0385037	3	1	Protein	0.14577	4	1	Fats, Oils, and Salad Dressings	0.100918	3	1	Protein	0.166548	37	3	Vegetables	0.124647	37	3	prot	0.152468	37	3	prot	0.149015
MCTs13	2	Milk and Milk Products	0.107014	MCTs13	2	Carbohydrate	0.302531	4	2	Fats, Oils, and Salad Dressings	0.03742	3	2	Protein	0.177702	4	2	Fats, Oils, and Salad Dressings	0.060305	3	2	Protein	0.163884	38	3	Vegetables	0.10255	38	3	prot	0.15081	38	3	prot	0.154532
MCTs13	3	Milk and Milk Products	0.235524	MCTs13	3	Carbohydrate	0.262465	4	3	Fats, Oils, and Salad Dressings	0.0894079	3	3	Protein	0.164493	4	3	Fats, Oils, and Salad Dressings	0.0584882	3	3	Protein	0.163895	39	3	Vegetables	0.112791	39	3	prot	0.157598	39	3	prot	0.152394
MCTs13	4	Milk and Milk Products	0.26758	MCTs13	4	Carbohydrate	0.295916	4	4	Fats, Oils, and Salad Dressings	0.0541745	3	4	Protein	0.147808	4	4	Fats, Oils, and Salad Dressings	0	3	4	Protein	0.157855	40	3	Vegetables	0.141666	40	3	prot	0.15282	40	3	prot	0.149408
MCTs13	5	Milk and Milk Products	0.0330871	MCTs13	5	Carbohydrate	0.256709	4	1	Sugars, Sweets, and Beverages	0.379228	3	1	Sugars, total	0.182084	4	1	Sugars, Sweets, and Beverages	0.242967	3	1	Sugars, total	0.179596	41	3	Vegetables	0.123139	41	3	prot	0.148758	41	3	prot	0.148525
MCTs13	6	Milk and Milk Products	0.0570632	MCTs13	6	Carbohydrate	0.241666	4	2	Sugars, Sweets, and Beverages	0.372986	3	2	Sugars, total	0.128585	4	2	Sugars, Sweets, and Beverages	0.220073	3	2	Sugars, total	0.206965	42	3	Vegetables	0.149805	42	3	prot	0.152291	42	3	prot	0.149401
MCTs13	7	Milk and Milk Products	0.170971	MCTs13	7	Carbohydrate	0.248916	4	3	Sugars, Sweets, and Beverages	0.366149	3	3	Sugars, total	0.17166	4	3	Sugars, Sweets, and Beverages	0.225398	3	3	Sugars, total	0.178067	43	3	Vegetables	0.127413	43	3	prot	0.144917	43	3	prot	0.148964
MCTs13	8	Milk and Milk Products	0.252337	MCTs13	8	Carbohydrate	0.241825	4	4	Sugars, Sweets, and Beverages	0.341648	3	4	Sugars, total	0.152659	4	4	Sugars, Sweets, and Beverages	0.206404	3	4	Sugars, total	0.196069	44	3	Vegetables	0.119536	44	3	prot	0.150854	44	3	prot	0.148235
MCTs13	9	Milk and Milk Products	0.0634809	MCTs13	9	Carbohydrate	0.274479	5	1	Milk and Milk Products	0.0700191	3	1	Fiber, total dietary	0.0464793	5	1	Milk and Milk Products	0.1489	3	1	Fiber, total dietary	0.0760503	45	3	Vegetables	0.0855114	45	3	prot	0.150292	45	3	prot	0.150777
MCTs13	10	Milk and Milk Products	0.197337	MCTs13	10	Carbohydrate	0.25173	5	2	Milk and Milk Products	0.0942889	3	2	Fiber, total dietary	0.074716	5	2	Milk and Milk Products	0.158754	3	2	Fiber, total dietary	0.0705556	46	3	Vegetables	0.105741	46	3	prot	0.152695	46	3	prot	0.148998
MCTs13	11	Milk and Milk Products	0	MCTs13	11	Carbohydrate	0.302397	5	3	Milk and Milk Products	0.0333641	3	3	Fiber, total dietary	0.0971265	5	3	Milk and Milk Products	0.148576	3	3	Fiber, total dietary	0.095491	47	3	Vegetables	0.0959862	47	3	prot	0.155169	47	3	prot	0.147719
MCTs13	12	Milk and Milk Products	0.177402	MCTs13	12	Carbohydrate	0.263194	5	4	Milk and Milk Products	0.0828503	3	4	Fiber, total dietary	0.100977	5	4	Milk and Milk Products	0.128384	3	4	Fiber, total dietary	0.0830651	48	3	Vegetables	0.18139	48	3	prot	0.155622	48	3	prot	0.15369
MCTs13	13	Milk and Milk Products	0.129348	MCTs13	13	Carbohydrate	0.259501	5	1	Meat_Poultry, Fish, and Mixtures	0.110024	3	1	Alcohol	0.110165	5	1	Meat_Poultry, Fish, and Mixtures	0.12923	3	1	Alcohol	0	49	3	Vegetables	0.0870757	49	3	prot	0.152224	49	3	prot	0.152706
MCTs13	14	Milk and Milk Products	0	MCTs13	14	Carbohydrate	0.281965	5	2	Meat_Poultry, Fish, and Mixtures	0	3	2	Alcohol	0.0698046	5	2	Meat_Poultry, Fish, and Mixtures	0.14814	3	2	Alcohol	0	50	3	Vegetables	0.0770247	50	3	prot	0.146542	50	3	prot	0.152645
MCTs13	15	Milk and Milk Products	0.199216	MCTs13	15	Carbohydrate	0.294704	5	3	Meat_Poultry, Fish, and Mixtures	0.100492	3	3	Alcohol	0	5	3	Meat_Poultry, Fish, and Mixtures	0.108704	3	3	Alcohol	0	1	4	Vegetables	0.117347	1	4	prot	0.151269	1	4	prot	0.148664
MCTs13	16	Milk and Milk Products	0.497831	MCTs13	16	Carbohydrate	0.267418	5	4	Meat_Poultry, Fish, and Mixtures	0.117168	3	4	Alcohol	0.0758647	5	4	Meat_Poultry, Fish, and Mixtures	0.112774	3	4	Alcohol	0	2	4	Vegetables	0.108431	2	4	prot	0.150908	2	4	prot	0.155447
MCTs13	17	Milk and Milk Products	0	MCTs13	17	Carbohydrate	0.245221	5	1	Eggs	0.077799	3	1	Sodium	0.0249473	5	1	Eggs	0	3	1	Sodium	0.039933	3	4	Vegetables	0.112104	3	4	prot	0.149222	3	4	prot	0.145741
MCTs14	1	Milk and Milk Products	0.1069	MCTs14	1	Carbohydrate	0.214101	5	2	Eggs	0.0969554	3	2	Sodium	0.0325636	5	2	Eggs	0	3	2	Sodium	0.0352004	4	4	Vegetables	0.147781	4	4	prot	0.151152	4	4	prot	0.147273
MCTs14	2	Milk and Milk Products	0.0825426	MCTs14	2	Carbohydrate	0.22054	5	3	Eggs	0	3	3	Sodium	0.0239999	5	3	Eggs	0	3	3	Sodium	0.038336	5	4	Vegetables	0.113993	5	4	prot	0.148554	5	4	prot	0.148031
MCTs14	3	Milk and Milk Products	0.0969323	MCTs14	3	Carbohydrate	0.223015	5	4	Eggs	0.0555613	3	4	Sodium	0.0255454	5	4	Eggs	0	3	4	Sodium	0.0418485	6	4	Vegetables	0.150051	6	4	prot	0.150596	6	4	prot	0.148852
MCTs14	4	Milk and Milk Products	0.0943692	MCTs14	4	Carbohydrate	0.221912	5	1	Dry Beans, Peas, Other Legumes, Nuts, and Seeds	0.0901548	3	1	Potassium	0.0226522	5	1	Dry Beans, Peas, Other Legumes, Nuts, and Seeds	0	3	1	Potassium	0.0272679	7	4	Vegetables	0.135487	7	4	prot	0.150437	7	4	prot	0.146224
MCTs14	5	Milk and Milk Products	0.0916663	MCTs14	5	Carbohydrate	0.261967	5	2	Dry Beans, Peas, Other Legumes, Nuts, and Seeds	0.0328165	3	2	Potassium	0.0282981	5	2	Dry Beans, Peas, Other Legumes, Nuts, and Seeds	0.071422	3	2	Potassium	0.0304089	8	4	Vegetables	0.118871	8	4	prot	0.149973	8	4	prot	0.161242
MCTs14	6	Milk and Milk Products	0.103713	MCTs14	6	Carbohydrate	0.209053	5	3	Dry Beans, Peas, Other Legumes, Nuts, and Seeds	0.0418483	3	3	Potassium	0.0386775	5	3	Dry Beans, Peas, Other Legumes, Nuts, and Seeds	0	3	3	Potassium	0.0331167	9	4	Vegetables	0.149054	9	4	prot	0.151751	9	4	prot	0.15343
MCTs14	7	Milk and Milk Products	0	MCTs14	7	Carbohydrate	0.237839	5	4	Dry Beans, Peas, Other Legumes, Nuts, and Seeds	0	3	4	Potassium	0.0371982	5	4	Dry Beans, Peas, Other Legumes, Nuts, and Seeds	0.0676027	3	4	Potassium	0.0356727	10	4	Vegetables	0.140764	10	4	prot	0.151622	10	4	prot	0.151057
MCTs14	8	Milk and Milk Products	0.105884	MCTs14	8	Carbohydrate	0.206673	5	1	Grain Products	0.0591882	3	1	Phosphorus	0.0199019	5	1	Grain Products	0.152042	3	1	Phosphorus	0.0229317	11	4	Vegetables	0.164795	11	4	prot	0.151115	11	4	prot	0.147341
MCTs14	9	Milk and Milk Products	0.107122	MCTs14	9	Carbohydrate	0.185456	5	2	Grain Products	0.101549	3	2	Phosphorus	0.0192042	5	2	Grain Products	0.134466	3	2	Phosphorus	0.0215306	12	4	Vegetables	0.0890855	12	4	prot	0.151259	12	4	prot	0.14905
MCTs14	10	Milk and Milk Products	0.088684	MCTs14	10	Carbohydrate	0.232906	5	3	Grain Products	0.144223	3	3	Phosphorus	0.0222293	5	3	Grain Products	0.195303	3	3	Phosphorus	0.0251664	13	4	Vegetables	0.14694	13	4	prot	0.152857	13	4	prot	0.152202
MCTs14	11	Milk and Milk Products	0.0888104	MCTs14	11	Carbohydrate	0.259693	5	4	Grain Products	0.102831	3	4	Phosphorus	0.0203116	5	4	Grain Products	0.133636	3	4	Phosphorus	0.0245	14	4	Vegetables	0.147923	14	4	prot	0.159979	14	4	prot	0.146447
MCTs14	12	Milk and Milk Products	0.0792054	MCTs14	12	Carbohydrate	0.216072	5	1	Fruits	0.0857303	3	1	Calcium	0.0163153	5	1	Fruits	0.116061	3	1	Calcium	0.0203996	15	4	Vegetables	0.134802	15	4	prot	0.152036	15	4	prot	0.154677
MCTs14	13	Milk and Milk Products	0.0434337	MCTs14	13	Carbohydrate	0.263146	5	2	Fruits	0.126875	3	2	Calcium	0.0141236	5	2	Fruits	0	3	2	Calcium	0.0208592	16	4	Vegetables	0.11707	16	4	prot	0.148556	16	4	prot	0.150797
MCTs14	14	Milk and Milk Products	0	MCTs14	14	Carbohydrate	0.261732	5	3	Fruits	0.110253	3	3	Calcium	0.0139356	5	3	Fruits	0.14675	3	3	Calcium	0.0213691	17	4	Vegetables	0.118253	17	4	prot	0.149936	17	4	prot	0.149174
MCTs14	15	Milk and Milk Products	0.0463161	MCTs14	15	Carbohydrate	0.250348	5	4	Fruits	0.0880223	3	4	Calcium	0.017736	5	4	Fruits	0.118033	3	4	Calcium	0.0233742	18	4	Vegetables	0.138163	18	4	prot	0.149474	18	4	prot	0.149711
MCTs14	16	Milk and Milk Products	0	MCTs14	16	Carbohydrate	0.225691	5	1	Vegetables	0.243665	3	1	Magnesium	0.00723832	5	1	Vegetables	0.160654	3	1	Magnesium	0.0099094	19	4	Vegetables	0.142332	19	4	prot	0.152525	19	4	prot	0.148498
MCTs14	17	Milk and Milk Products	0	MCTs14	17	Carbohydrate	0.276955	5	2	Vegetables	0.247002	3	2	Magnesium	0.00941228	5	2	Vegetables	0.137333	3	2	Magnesium	0.0093615	20	4	Vegetables	0.122455	20	4	prot	0.154312	20	4	prot	0.148534
MCTs15	1	Milk and Milk Products	0.0963026	MCTs15	1	Carbohydrate	0.319159	5	3	Vegetables	0.149351	3	3	Magnesium	0.0130735	5	3	Vegetables	0.0829637	3	3	Magnesium	0.0109367	21	4	Vegetables	0.105841	21	4	prot	0.151434	21	4	prot	0.145762
MCTs15	2	Milk and Milk Products	0.164566	MCTs15	2	Carbohydrate	0.271559	5	4	Vegetables	0.166047	3	4	Magnesium	0.0120783	5	4	Vegetables	0.14382	3	4	Magnesium	0.0119941	22	4	Vegetables	0.12997	22	4	prot	0.153288	22	4	prot	0.150164
MCTs15	3	Milk and Milk Products	0.137405	MCTs15	3	Carbohydrate	0.298834	5	1	Fats, Oils, and Salad Dressings	0.0395607	3	1	Choline, total	0.00954015	5	1	Fats, Oils, and Salad Dressings	0.0769544	3	1	Choline, total	0.010048	23	4	Vegetables	0.127581	23	4	prot	0.14966	23	4	prot	0.148477
MCTs15	4	Milk and Milk Products	0.282958	MCTs15	4	Carbohydrate	0.267413	5	2	Fats, Oils, and Salad Dressings	0.0446409	3	2	Choline, total	0.00983661	5	2	Fats, Oils, and Salad Dressings	0.100512	3	2	Choline, total	0.011682	24	4	Vegetables	0.139174	24	4	prot	0.153825	24	4	prot	0.147128
MCTs15	5	Milk and Milk Products	0.142372	MCTs15	5	Carbohydrate	0.294043	5	3	Fats, Oils, and Salad Dressings	0.0432099	3	3	Choline, total	0.00656118	5	3	Fats, Oils, and Salad Dressings	0.0697638	3	3	Choline, total	0.0106194	25	4	Vegetables	0.144683	25	4	prot	0.148334	25	4	prot	0.149699
MCTs15	6	Milk and Milk Products	0.117831	MCTs15	6	Carbohydrate	0.285179	5	4	Fats, Oils, and Salad Dressings	0.0571718	3	4	Choline, total	0.0067928	5	4	Fats, Oils, and Salad Dressings	0.0861827	3	4	Choline, total	0.0105375	26	4	Vegetables	0.136708	26	4	prot	0.151598	26	4	prot	0.145453
MCTs15	7	Milk and Milk Products	0.188429	MCTs15	7	Carbohydrate	0.254122	5	1	Sugars, Sweets, and Beverages	0.223859	3	1	Cholesterol	0.0099588	5	1	Sugars, Sweets, and Beverages	0.216159	3	1	Cholesterol	0.00821974	27	4	Vegetables	0.133819	27	4	prot	0.158952	27	4	prot	0.149258
MCTs15	8	Milk and Milk Products	0	MCTs15	8	Carbohydrate	0.303622	5	2	Sugars, Sweets, and Beverages	0.255872	3	2	Cholesterol	0.00838959	5	2	Sugars, Sweets, and Beverages	0.249374	3	2	Cholesterol	0.00944253	28	4	Vegetables	0.184776	28	4	prot	0.1517	28	4	prot	0.149621
MCTs15	9	Milk and Milk Products	0	MCTs15	9	Carbohydrate	0.296323	5	3	Sugars, Sweets, and Beverages	0.37726	3	3	Cholesterol	0.00654774	5	3	Sugars, Sweets, and Beverages	0.247939	3	3	Cholesterol	0.00612137	29	4	Vegetables	0.108704	29	4	prot	0.150085	29	4	prot	0.144799
MCTs15	10	Milk and Milk Products	0.165973	MCTs15	10	Carbohydrate	0.273585	5	4	Sugars, Sweets, and Beverages	0.330348	3	4	Cholesterol	0.0047717	5	4	Sugars, Sweets, and Beverages	0.209567	3	4	Cholesterol	0.0083263	30	4	Vegetables	0.117563	30	4	prot	0.15584	30	4	prot	0.146962
MCTs15	11	Milk and Milk Products	0.072034	MCTs15	11	Carbohydrate	0.253022	6	1	Milk and Milk Products	0.152586	3	1	Caffeine	0.00557493	6	1	Milk and Milk Products	0.103139	3	1	Caffeine	0.00279447	31	4	Vegetables	0.131351	31	4	prot	0.15163	31	4	prot	0.14997
MCTs15	12	Milk and Milk Products	0.170911	MCTs15	12	Carbohydrate	0.284001	6	2	Milk and Milk Products	0.113833	3	2	Caffeine	0.00987329	6	2	Milk and Milk Products	0.0765571	3	2	Caffeine	0	32	4	Vegetables	0.103164	32	4	prot	0.149523	32	4	prot	0.1537
MCTs15	13	Milk and Milk Products	0.134113	MCTs15	13	Carbohydrate	0.270155	6	3	Milk and Milk Products	0.073152	3	3	Caffeine	0.0147857	6	3	Milk and Milk Products	0.124225	3	3	Caffeine	0	33	4	Vegetables	0.124492	33	4	prot	0.149003	33	4	prot	0.143393
MCTs15	14	Milk and Milk Products	0.152771	MCTs15	14	Carbohydrate	0.270296	6	4	Milk and Milk Products	0.136458	3	4	Caffeine	0.0143213	6	4	Milk and Milk Products	0.102501	3	4	Caffeine	0	34	4	Vegetables	0.107323	34	4	prot	0.15035	34	4	prot	0.150833
MCTs15	15	Milk and Milk Products	0.0757191	MCTs15	15	Carbohydrate	0.27697	6	1	Meat_Poultry, Fish, and Mixtures	0.172087	3	1	Vitamin C	0.0014988	6	1	Meat_Poultry, Fish, and Mixtures	0	3	1	Vitamin C	0.00373208	35	4	Vegetables	0.18345	35	4	prot	0.148854	35	4	prot	0.150142
MCTs15	16	Milk and Milk Products	0.204859	MCTs15	16	Carbohydrate	0.259655	6	2	Meat_Poultry, Fish, and Mixtures	0	3	2	Vitamin C	0.00691554	6	2	Meat_Poultry, Fish, and Mixtures	0.14704	3	2	Vitamin C	0.00721747	36	4	Vegetables	0.161138	36	4	prot	0.148658	36	4	prot	0.155653
MCTs15	17	Milk and Milk Products	0.159393	MCTs15	17	Carbohydrate	0.278989	6	3	Meat_Poultry, Fish, and Mixtures	0	3	3	Vitamin C	0.00154622	6	3	Meat_Poultry, Fish, and Mixtures	0.136908	3	3	Vitamin C	0.0052887	37	4	Vegetables	0.106152	37	4	prot	0.154226	37	4	prot	0.150486
MCTs16	1	Milk and Milk Products	0.0907789	MCTs16	1	Carbohydrate	0.259854	6	4	Meat_Poultry, Fish, and Mixtures	0.209839	3	4	Vitamin C	0.00268338	6	4	Meat_Poultry, Fish, and Mixtures	0.149851	3	4	Vitamin C	0.00625292	38	4	Vegetables	0.120356	38	4	prot	0.151173	38	4	prot	0.157714
MCTs16	2	Milk and Milk Products	0.200432	MCTs16	2	Carbohydrate	0.20902	6	1	Eggs	0	3	1	others	0.00411449	6	1	Eggs	0	3	1	others	0.00493211	39	4	Vegetables	0.0947031	39	4	prot	0.157932	39	4	prot	0.151176
MCTs16	3	Milk and Milk Products	0.143519	MCTs16	3	Carbohydrate	0.250453	6	2	Eggs	0.0943927	3	2	others	0.00650024	6	2	Eggs	0	3	2	others	0.0046818	40	4	Vegetables	0.144353	40	4	prot	0.15398	40	4	prot	0.152413
MCTs16	4	Milk and Milk Products	0.0880049	MCTs16	4	Carbohydrate	0.214089	6	3	Eggs	0.0972521	3	3	others	0.00549508	6	3	Eggs	0	3	3	others	0.00544675	41	4	Vegetables	0.151667	41	4	prot	0.149958	41	4	prot	0.153207
MCTs16	5	Milk and Milk Products	0.123065	MCTs16	5	Carbohydrate	0.263474	6	4	Eggs	0	3	4	others	0.00654364	6	4	Eggs	0	3	4	others	0.00542994	42	4	Vegetables	0.143395	42	4	prot	0.15359	42	4	prot	0.148685
MCTs16	6	Milk and Milk Products	0.108487	MCTs16	6	Carbohydrate	0.261244	6	1	Dry Beans, Peas, Other Legumes, Nuts, and Seeds	0	4	1	Carbohydrate	0.255929	6	1	Dry Beans, Peas, Other Legumes, Nuts, and Seeds	0.089395	4	1	Carbohydrate	0.218956	43	4	Vegetables	0.121119	43	4	prot	0.146899	43	4	prot	0.147971
MCTs16	7	Milk and Milk Products	0.135673	MCTs16	7	Carbohydrate	0.222849	6	2	Dry Beans, Peas, Other Legumes, Nuts, and Seeds	0	4	2	Carbohydrate	0.25231	6	2	Dry Beans, Peas, Other Legumes, Nuts, and Seeds	0	4	2	Carbohydrate	0.21054	44	4	Vegetables	0.115029	44	4	prot	0.154786	44	4	prot	0.148634
MCTs16	8	Milk and Milk Products	0.151071	MCTs16	8	Carbohydrate	0.221153	6	3	Dry Beans, Peas, Other Legumes, Nuts, and Seeds	0	4	3	Carbohydrate	0.235709	6	3	Dry Beans, Peas, Other Legumes, Nuts, and Seeds	0.0908221	4	3	Carbohydrate	0.23475	45	4	Vegetables	0.0949223	45	4	prot	0.149037	45	4	prot	0.146926
MCTs16	9	Milk and Milk Products	0.116425	MCTs16	9	Carbohydrate	0.250137	6	4	Dry Beans, Peas, Other Legumes, Nuts, and Seeds	0	4	4	Carbohydrate	0.251514	6	4	Dry Beans, Peas, Other Legumes, Nuts, and Seeds	0	4	4	Carbohydrate	0.268022	46	4	Vegetables	0.0991099	46	4	prot	0.14945	46	4	prot	0.150464
MCTs16	10	Milk and Milk Products	0.152746	MCTs16	10	Carbohydrate	0.211854	6	1	Grain Products	0.147878	4	1	Total Fat	0.137998	6	1	Grain Products	0.145731	4	1	Total Fat	0.148668	47	4	Vegetables	0.151806	47	4	prot	0.153652	47	4	prot	0.14557
MCTs16	11	Milk and Milk Products	0.0916787	MCTs16	11	Carbohydrate	0.247237	6	2	Grain Products	0.139762	4	2	Total Fat	0.148315	6	2	Grain Products	0.160964	4	2	Total Fat	0.142892	48	4	Vegetables	0.123548	48	4	prot	0.154616	48	4	prot	0.154103
MCTs16	12	Milk and Milk Products	0.109801	MCTs16	12	Carbohydrate	0.244622	6	3	Grain Products	0.146304	4	3	Total Fat	0.176777	6	3	Grain Products	0.121364	4	3	Total Fat	0.123413	49	4	Vegetables	0.10916	49	4	prot	0.153433	49	4	prot	0.151689
MCTs16	13	Milk and Milk Products	0.1678	MCTs16	13	Carbohydrate	0.227516	6	4	Grain Products	0.0881867	4	4	Total Fat	0.134903	6	4	Grain Products	0.100787	4	4	Total Fat	0.130004	50	4	Vegetables	0.105739	50	4	prot	0.15041	50	4	prot	0.157928
MCTs16	14	Milk and Milk Products	0.196047	MCTs16	14	Carbohydrate	0.264708	6	1	Fruits	0.107301	4	1	Protein	0.158038	6	1	Fruits	0.163492	4	1	Protein	0.170494	1	5	Vegetables	0.0975204	1	5	prot	0.150066	1	5	prot	0.149043
MCTs16	15	Milk and Milk Products	0.136665	MCTs16	15	Carbohydrate	0.237687	6	2	Fruits	0.143019	4	2	Protein	0.152048	6	2	Fruits	0.14372	4	2	Protein	0.187193	2	5	Vegetables	0.124079	2	5	prot	0.151024	2	5	prot	0.150567
MCTs16	16	Milk and Milk Products	0.221011	MCTs16	16	Carbohydrate	0.229073	6	3	Fruits	0.0985234	4	3	Protein	0.139661	6	3	Fruits	0.121201	4	3	Protein	0.168796	3	5	Vegetables	0.113947	3	5	prot	0.150546	3	5	prot	0.148956
MCTs16	17	Milk and Milk Products	0.207293	MCTs16	17	Carbohydrate	0.241382	6	4	Fruits	0	4	4	Protein	0.156133	6	4	Fruits	0.148346	4	4	Protein	0.190474	4	5	Vegetables	0.135626	4	5	prot	0.152621	4	5	prot	0.146638
MCTs18	1	Milk and Milk Products	0.047972	MCTs18	1	Carbohydrate	0.228841	6	1	Vegetables	0.107386	4	1	Sugars, total	0.151611	6	1	Vegetables	0.166814	4	1	Sugars, total	0.145275	5	5	Vegetables	0.112269	5	5	prot	0.154315	5	5	prot	0.148791
MCTs18	2	Milk and Milk Products	0.0602254	MCTs18	2	Carbohydrate	0.283691	6	2	Vegetables	0.08974	4	2	Sugars, total	0.170667	6	2	Vegetables	0.105454	4	2	Sugars, total	0.131404	6	5	Vegetables	0.153977	6	5	prot	0.150539	6	5	prot	0.148004
MCTs18	3	Milk and Milk Products	0.045941	MCTs18	3	Carbohydrate	0.235074	6	3	Vegetables	0.218604	4	3	Sugars, total	0.155872	6	3	Vegetables	0.14129	4	3	Sugars, total	0.111852	7	5	Vegetables	0.179461	7	5	prot	0.146664	7	5	prot	0.148234
MCTs18	4	Milk and Milk Products	0.0552829	MCTs18	4	Carbohydrate	0.248742	6	4	Vegetables	0.208162	4	4	Sugars, total	0.181765	6	4	Vegetables	0.164759	4	4	Sugars, total	0.18608	8	5	Vegetables	0.120587	8	5	prot	0.149748	8	5	prot	0.1443
MCTs18	5	Milk and Milk Products	0	MCTs18	5	Carbohydrate	0.247023	6	1	Fats, Oils, and Salad Dressings	0.046763	4	1	Fiber, total dietary	0.0819593	6	1	Fats, Oils, and Salad Dressings	0.0739688	4	1	Fiber, total dietary	0.0786622	9	5	Vegetables	0.0790235	9	5	prot	0.149523	9	5	prot	0.149698
MCTs18	6	Milk and Milk Products	0	MCTs18	6	Carbohydrate	0.253834	6	2	Fats, Oils, and Salad Dressings	0.0292699	4	2	Fiber, total dietary	0.0793189	6	2	Fats, Oils, and Salad Dressings	0.0787572	4	2	Fiber, total dietary	0.0802218	10	5	Vegetables	0.137135	10	5	prot	0.151319	10	5	prot	0.149598
MCTs18	7	Milk and Milk Products	0.0578926	MCTs18	7	Carbohydrate	0.246286	6	3	Fats, Oils, and Salad Dressings	0.035277	4	3	Fiber, total dietary	0.0807128	6	3	Fats, Oils, and Salad Dressings	0	4	3	Fiber, total dietary	0.0963492	11	5	Vegetables	0.161304	11	5	prot	0.150717	11	5	prot	0.148005
MCTs18	8	Milk and Milk Products	0.0452791	MCTs18	8	Carbohydrate	0.269266	6	4	Fats, Oils, and Salad Dressings	0.0788765	4	4	Fiber, total dietary	0.0658172	6	4	Fats, Oils, and Salad Dressings	0.0735117	4	4	Fiber, total dietary	0.0715912	12	5	Vegetables	0.117686	12	5	prot	0.153328	12	5	prot	0.149372
MCTs18	9	Milk and Milk Products	0	MCTs18	9	Carbohydrate	0.246211	6	1	Sugars, Sweets, and Beverages	0.266	4	1	Alcohol	0.0630554	6	1	Sugars, Sweets, and Beverages	0.25746	4	1	Alcohol	0.0781817	13	5	Vegetables	0.125234	13	5	prot	0.152858	13	5	prot	0.150201
MCTs18	10	Milk and Milk Products	0	MCTs18	10	Carbohydrate	0.20794	6	2	Sugars, Sweets, and Beverages	0.389983	4	2	Alcohol	0.0556037	6	2	Sugars, Sweets, and Beverages	0.287509	4	2	Alcohol	0.0945412	14	5	Vegetables	0.141671	14	5	prot	0.154869	14	5	prot	0.149574
MCTs18	11	Milk and Milk Products	0.145037	MCTs18	11	Carbohydrate	0.259202	6	3	Sugars, Sweets, and Beverages	0.330888	4	3	Alcohol	0.0674369	6	3	Sugars, Sweets, and Beverages	0.26419	4	3	Alcohol	0.122553	15	5	Vegetables	0.132506	15	5	prot	0.1508	15	5	prot	0.146398
MCTs18	12	Milk and Milk Products	0.115919	MCTs18	12	Carbohydrate	0.253884	6	4	Sugars, Sweets, and Beverages	0.278478	4	4	Alcohol	0.0643557	6	4	Sugars, Sweets, and Beverages	0.260245	4	4	Alcohol	0	16	5	Vegetables	0.135644	16	5	prot	0.147437	16	5	prot	0.150602
MCTs18	13	Milk and Milk Products	0.183174	MCTs18	13	Carbohydrate	0.246172	7	1	Milk and Milk Products	0.202425	4	1	Sodium	0.0312595	7	1	Milk and Milk Products	0.0658028	4	1	Sodium	0.0331189	17	5	Vegetables	0.117653	17	5	prot	0.150958	17	5	prot	0.14802
MCTs18	14	Milk and Milk Products	0.138917	MCTs18	14	Carbohydrate	0.271018	7	2	Milk and Milk Products	0.203806	4	2	Sodium	0.0262971	7	2	Milk and Milk Products	0.114108	4	2	Sodium	0.035823	18	5	Vegetables	0.149186	18	5	prot	0.149418	18	5	prot	0.148715
MCTs18	15	Milk and Milk Products	0.0934274	MCTs18	15	Carbohydrate	0.318398	7	3	Milk and Milk Products	0.144414	4	3	Sodium	0.0286292	7	3	Milk and Milk Products	0.111282	4	3	Sodium	0.0261734	19	5	Vegetables	0.145088	19	5	prot	0.150698	19	5	prot	0.155593
MCTs18	16	Milk and Milk Products	0	MCTs18	16	Carbohydrate	0.255408	7	4	Milk and Milk Products	0.154239	4	4	Sodium	0.0315032	7	4	Milk and Milk Products	0.148643	4	4	Sodium	0.0332012	20	5	Vegetables	0.165426	20	5	prot	0.155125	20	5	prot	0.149799
MCTs18	17	Milk and Milk Products	0.0462109	MCTs18	17	Carbohydrate	0.286795	7	5	Milk and Milk Products	0.191398	4	1	Potassium	0.0326886	7	1	Meat_Poultry, Fish, and Mixtures	0.121538	4	1	Potassium	0.031071	21	5	Vegetables	0.11666	21	5	prot	0.150307	21	5	prot	0.148934
MCTs19	1	Milk and Milk Products	0	MCTs19	1	Carbohydrate	0.322688	7	1	Meat_Poultry, Fish, and Mixtures	0.184909	4	2	Potassium	0.0305422	7	2	Meat_Poultry, Fish, and Mixtures	0	4	2	Potassium	0.0323676	22	5	Vegetables	0.124564	22	5	prot	0.153341	22	5	prot	0.147868
MCTs19	2	Milk and Milk Products	0.0995626	MCTs19	2	Carbohydrate	0.255384	7	2	Meat_Poultry, Fish, and Mixtures	0	4	3	Potassium	0.0281917	7	3	Meat_Poultry, Fish, and Mixtures	0.133487	4	3	Potassium	0.0311389	23	5	Vegetables	0.115167	23	5	prot	0.15057	23	5	prot	0.150484
MCTs19	3	Milk and Milk Products	0.0317879	MCTs19	3	Carbohydrate	0.30459	7	3	Meat_Poultry, Fish, and Mixtures	0.0724748	4	4	Potassium	0.0302873	7	4	Meat_Poultry, Fish, and Mixtures	0	4	4	Potassium	0.0321954	24	5	Vegetables	0.11694	24	5	prot	0.153832	24	5	prot	0.153131
MCTs19	4	Milk and Milk Products	0	MCTs19	4	Carbohydrate	0.293262	7	4	Meat_Poultry, Fish, and Mixtures	0	4	1	Phosphorus	0.0219682	7	1	Eggs	0.0997824	4	1	Phosphorus	0.0208907	25	5	Vegetables	0.129823	25	5	prot	0.146452	25	5	prot	0.149255
MCTs19	5	Milk and Milk Products	0.0924736	MCTs19	5	Carbohydrate	0.27635	7	5	Meat_Poultry, Fish, and Mixtures	0	4	2	Phosphorus	0.0207404	7	2	Eggs	0	4	2	Phosphorus	0.0217575	26	5	Vegetables	0.145553	26	5	prot	0.152811	26	5	prot	0.146841
MCTs19	6	Milk and Milk Products	0.0351441	MCTs19	6	Carbohydrate	0.278847	7	1	Eggs	0	4	3	Phosphorus	0.0212555	7	3	Eggs	0.125353	4	3	Phosphorus	0.0213766	27	5	Vegetables	0.129218	27	5	prot	0.151388	27	5	prot	0.14905
MCTs19	7	Milk and Milk Products	0.051049	MCTs19	7	Carbohydrate	0.265351	7	2	Eggs	0	4	4	Phosphorus	0.0189656	7	4	Eggs	0	4	4	Phosphorus	0.0217227	28	5	Vegetables	0.204136	28	5	prot	0.149881	28	5	prot	0.150087
MCTs19	8	Milk and Milk Products	0.0651207	MCTs19	8	Carbohydrate	0.242468	7	3	Eggs	0	4	1	Calcium	0.0197235	7	1	Dry Beans, Peas, Other Legumes, Nuts, and Seeds	0	4	1	Calcium	0.0176863	29	5	Vegetables	0.113653	29	5	prot	0.149071	29	5	prot	0.144101
MCTs19	9	Milk and Milk Products	0.0289471	MCTs19	9	Carbohydrate	0.294026	7	4	Eggs	0	4	2	Calcium	0.0161762	7	2	Dry Beans, Peas, Other Legumes, Nuts, and Seeds	0.116057	4	2	Calcium	0.0149016	30	5	Vegetables	0.170997	30	5	prot	0.157572	30	5	prot	0.14865
MCTs19	10	Milk and Milk Products	0	MCTs19	10	Carbohydrate	0.267254	7	5	Eggs	0	4	3	Calcium	0.0185521	7	3	Dry Beans, Peas, Other Legumes, Nuts, and Seeds	0	4	3	Calcium	0.0129064	31	5	Vegetables	0.0912367	31	5	prot	0.153534	31	5	prot	0.147828
MCTs19	11	Milk and Milk Products	0.0443533	MCTs19	11	Carbohydrate	0.29511	7	1	Dry Beans, Peas, Other Legumes, Nuts, and Seeds	0.0543731	4	4	Calcium	0.0156043	7	4	Dry Beans, Peas, Other Legumes, Nuts, and Seeds	0	4	4	Calcium	0.017036	32	5	Vegetables	0.123889	32	5	prot	0.150413	32	5	prot	0.155625
MCTs19	12	Milk and Milk Products	0.118466	MCTs19	12	Carbohydrate	0.310665	7	2	Dry Beans, Peas, Other Legumes, Nuts, and Seeds	0.0671222	4	1	Magnesium	0.0100285	7	1	Grain Products	0.15434	4	1	Magnesium	0.00908176	33	5	Vegetables	0.100457	33	5	prot	0.148276	33	5	prot	0.151082
MCTs19	13	Milk and Milk Products	0.086316	MCTs19	13	Carbohydrate	0.281033	7	3	Dry Beans, Peas, Other Legumes, Nuts, and Seeds	0.0628879	4	2	Magnesium	0.0114515	7	2	Grain Products	0.187101	4	2	Magnesium	0.0105167	34	5	Vegetables	0.09275	34	5	prot	0.150781	34	5	prot	0.14955
MCTs19	14	Milk and Milk Products	0	MCTs19	14	Carbohydrate	0.261305	7	4	Dry Beans, Peas, Other Legumes, Nuts, and Seeds	0.0689265	4	3	Magnesium	0.00970221	7	3	Grain Products	0.103722	4	3	Magnesium	0.0127871	35	5	Vegetables	0.157114	35	5	prot	0.149506	35	5	prot	0.151057
MCTs19	15	Milk and Milk Products	0.0781833	MCTs19	15	Carbohydrate	0.276757	7	5	Dry Beans, Peas, Other Legumes, Nuts, and Seeds	0.10687	4	4	Magnesium	0.00864856	7	4	Grain Products	0.124239	4	4	Magnesium	0.00927609	36	5	Vegetables	0.126704	36	5	prot	0.144351	36	5	prot	0.150053
MCTs19	16	Milk and Milk Products	0.0315756	MCTs19	16	Carbohydrate	0.308214	7	1	Grain Products	0.0732402	4	1	Choline, total	0.009468	7	1	Fruits	0.10524	4	1	Choline, total	0.0113693	37	5	Vegetables	0.124987	37	5	prot	0.153772	37	5	prot	0.147959
MCTs19	17	Milk and Milk Products	0.0345469	MCTs19	17	Carbohydrate	0.285263	7	2	Grain Products	0.0987096	4	2	Choline, total	0.00869548	7	2	Fruits	0.154177	4	2	Choline, total	0.0111141	38	5	Vegetables	0.113117	38	5	prot	0.150578	38	5	prot	0.147924
MCTs20	1	Milk and Milk Products	0.113354	MCTs20	1	Carbohydrate	0.239273	7	3	Grain Products	0.115082	4	3	Choline, total	0.011713	7	3	Fruits	0.149187	4	3	Choline, total	0.0102889	39	5	Vegetables	0.109551	39	5	prot	0.157978	39	5	prot	0.149745
MCTs20	2	Milk and Milk Products	0.0539925	MCTs20	2	Carbohydrate	0.246365	7	4	Grain Products	0.105849	4	4	Choline, total	0.0122454	7	4	Fruits	0.160778	4	4	Choline, total	0.00964155	40	5	Vegetables	0.108545	40	5	prot	0.154595	40	5	prot	0.149776
MCTs20	3	Milk and Milk Products	0.0918451	MCTs20	3	Carbohydrate	0.249397	7	5	Grain Products	0.163753	4	1	Cholesterol	0.00886776	7	1	Vegetables	0.1444	4	1	Cholesterol	0.0106598	41	5	Vegetables	0.13809	41	5	prot	0.151035	41	5	prot	0.151275
MCTs20	4	Milk and Milk Products	0.0763517	MCTs20	4	Carbohydrate	0.299181	7	1	Fruits	0.106389	4	2	Cholesterol	0.00741514	7	2	Vegetables	0.165671	4	2	Cholesterol	0.00996536	42	5	Vegetables	0.129203	42	5	prot	0.152814	42	5	prot	0.148786
MCTs20	5	Milk and Milk Products	0.0973434	MCTs20	5	Carbohydrate	0.227763	7	2	Fruits	0.13684	4	3	Cholesterol	0.0121932	7	3	Vegetables	0.160938	4	3	Cholesterol	0.00780809	43	5	Vegetables	0.144038	43	5	prot	0.147113	43	5	prot	0.148543
MCTs20	6	Milk and Milk Products	0.103397	MCTs20	6	Carbohydrate	0.227686	7	3	Fruits	0.113464	4	4	Cholesterol	0.0124506	7	4	Vegetables	0.179912	4	4	Cholesterol	0.00996716	44	5	Vegetables	0.130479	44	5	prot	0.148797	44	5	prot	0.145181
MCTs20	7	Milk and Milk Products	0.0892886	MCTs20	7	Carbohydrate	0.287652	7	4	Fruits	0.151479	4	1	Caffeine	0.00778213	7	1	Fats, Oils, and Salad Dressings	0.0478488	4	1	Caffeine	0.00845434	45	5	Vegetables	0.0824633	45	5	prot	0.148447	45	5	prot	0.145605
MCTs20	8	Milk and Milk Products	0.157391	MCTs20	8	Carbohydrate	0.266499	7	5	Fruits	0.072052	4	2	Caffeine	0.00670358	7	2	Fats, Oils, and Salad Dressings	0	4	2	Caffeine	0.00582734	46	5	Vegetables	0.16128	46	5	prot	0.152911	46	5	prot	0.148741
MCTs20	9	Milk and Milk Products	0.118146	MCTs20	9	Carbohydrate	0.229114	7	1	Vegetables	0.0912221	4	3	Caffeine	0.00587746	7	3	Fats, Oils, and Salad Dressings	0	4	3	Caffeine	0.0108636	47	5	Vegetables	0.130505	47	5	prot	0.154574	47	5	prot	0.145924
MCTs20	10	Milk and Milk Products	0.0964754	MCTs20	10	Carbohydrate	0.239377	7	2	Vegetables	0.169501	4	4	Caffeine	0.00571581	7	4	Fats, Oils, and Salad Dressings	0.0984825	4	4	Caffeine	0.00501377	48	5	Vegetables	0.156801	48	5	prot	0.154101	48	5	prot	0.153976
MCTs20	11	Milk and Milk Products	0.0690704	MCTs20	11	Carbohydrate	0.281119	7	3	Vegetables	0.0804872	4	1	Vitamin C	0.00359521	7	1	Sugars, Sweets, and Beverages	0.261048	4	1	Vitamin C	0.0087115	49	5	Vegetables	0.0864481	49	5	prot	0.148968	49	5	prot	0.154637
MCTs20	12	Milk and Milk Products	0.14905	MCTs20	12	Carbohydrate	0.202708	7	4	Vegetables	0.158562	4	2	Vitamin C	0.00593418	7	2	Sugars, Sweets, and Beverages	0.262887	4	2	Vitamin C	0.0050127	50	5	Vegetables	0.124044	50	5	prot	0.149865	50	5	prot	0.157163
MCTs20	13	Milk and Milk Products	0.113825	MCTs20	13	Carbohydrate	0.214099	7	5	Vegetables	0.145352	4	3	Vitamin C	0.00240322	7	3	Sugars, Sweets, and Beverages	0.21603	4	3	Vitamin C	0.00384761	1	6	Vegetables	0.0908229	1	6	prot	0.149958	1	6	prot	0.150958
MCTs20	14	Milk and Milk Products	0.0908529	MCTs20	14	Carbohydrate	0.288056	7	1	Fats, Oils, and Salad Dressings	0.053152	4	4	Vitamin C	0.00400606	7	4	Sugars, Sweets, and Beverages	0.287946	4	4	Vitamin C	0.00646786	2	6	Vegetables	0.12742	2	6	prot	0.150763	2	6	prot	0.147732
MCTs20	15	Milk and Milk Products	0.111606	MCTs20	15	Carbohydrate	0.261931	7	2	Fats, Oils, and Salad Dressings	0.0954876	4	1	others	0.00602726	8	1	Milk and Milk Products	0.0987584	4	1	others	0.00871921	3	6	Vegetables	0.117608	3	6	prot	0.15202	3	6	prot	0.150188
MCTs20	16	Milk and Milk Products	0.0862147	MCTs20	16	Carbohydrate	0.253022	7	3	Fats, Oils, and Salad Dressings	0.056444	4	2	others	0.00778261	8	2	Milk and Milk Products	0.0842607	4	2	others	0.00592171	4	6	Vegetables	0.148997	4	6	prot	0.152503	4	6	prot	0.150448
MCTs20	17	Milk and Milk Products	0.154178	MCTs20	17	Carbohydrate	0.240781	7	4	Fats, Oils, and Salad Dressings	0.0475733	4	3	others	0.00531333	8	3	Milk and Milk Products	0.132481	4	3	others	0.00509615	5	6	Vegetables	0.146316	5	6	prot	0.150736	5	6	prot	0.149796
MCTs21	1	Milk and Milk Products	0.0361786	MCTs21	1	Carbohydrate	0.269794	7	5	Fats, Oils, and Salad Dressings	0	4	4	others	0.00608502	8	4	Milk and Milk Products	0.138302	4	4	others	0.00930749	6	6	Vegetables	0.150626	6	6	prot	0.14962	6	6	prot	0.149522
MCTs21	2	Milk and Milk Products	0.0343252	MCTs21	2	Carbohydrate	0.260341	7	1	Sugars, Sweets, and Beverages	0.23429	5	1	Carbohydrate	0.20339	8	1	Meat_Poultry, Fish, and Mixtures	0.118065	5	1	Carbohydrate	0.273674	7	6	Vegetables	0.140242	7	6	prot	0.151209	7	6	prot	0.151769
MCTs21	3	Milk and Milk Products	0.121474	MCTs21	3	Carbohydrate	0.284433	7	2	Sugars, Sweets, and Beverages	0.228534	5	2	Carbohydrate	0.255181	8	2	Meat_Poultry, Fish, and Mixtures	0.106152	5	2	Carbohydrate	0.249849	8	6	Vegetables	0.100539	8	6	prot	0.151099	8	6	prot	0.151327
MCTs21	4	Milk and Milk Products	0.0437183	MCTs21	4	Carbohydrate	0.25983	7	3	Sugars, Sweets, and Beverages	0.354746	5	3	Carbohydrate	0.26766	8	3	Meat_Poultry, Fish, and Mixtures	0.10324	5	3	Carbohydrate	0.272528	9	6	Vegetables	0.1078	9	6	prot	0.151184	9	6	prot	0.148664
MCTs21	5	Milk and Milk Products	0.0233241	MCTs21	5	Carbohydrate	0.266458	7	4	Sugars, Sweets, and Beverages	0.313371	5	4	Carbohydrate	0.217885	8	4	Meat_Poultry, Fish, and Mixtures	0.111203	5	4	Carbohydrate	0.248523	10	6	Vegetables	0.124843	10	6	prot	0.15169	10	6	prot	0.149123
MCTs21	6	Milk and Milk Products	0.0252203	MCTs21	6	Carbohydrate	0.224098	7	5	Sugars, Sweets, and Beverages	0.320575	5	1	Total Fat	0.183402	8	1	Eggs	0.0918832	5	1	Total Fat	0.151888	11	6	Vegetables	0.165246	11	6	prot	0.159631	11	6	prot	0.145437
MCTs21	7	Milk and Milk Products	0	MCTs21	7	Carbohydrate	0.271364	8	1	Milk and Milk Products	0	5	2	Total Fat	0.179585	8	2	Eggs	0.103583	5	2	Total Fat	0.172968	12	6	Vegetables	0.117098	12	6	prot	0.15419	12	6	prot	0.14752
MCTs21	8	Milk and Milk Products	0.0613023	MCTs21	8	Carbohydrate	0.264034	8	2	Milk and Milk Products	0.297812	5	3	Total Fat	0.149123	8	3	Eggs	0	5	3	Total Fat	0.152817	13	6	Vegetables	0.105254	13	6	prot	0.151428	13	6	prot	0.15542
MCTs21	9	Milk and Milk Products	0.0371349	MCTs21	9	Carbohydrate	0.282295	8	3	Milk and Milk Products	0.296821	5	4	Total Fat	0.172924	8	4	Eggs	0	5	4	Total Fat	0.171387	14	6	Vegetables	0.120069	14	6	prot	0.153335	14	6	prot	0.143931
MCTs21	10	Milk and Milk Products	0.0966908	MCTs21	10	Carbohydrate	0.248477	8	4	Milk and Milk Products	0.147048	5	1	Protein	0.175144	8	1	Dry Beans, Peas, Other Legumes, Nuts, and Seeds	0.0910607	5	1	Protein	0.139794	15	6	Vegetables	0.138186	15	6	prot	0.149935	15	6	prot	0.147746
MCTs21	11	Milk and Milk Products	0.110184	MCTs21	11	Carbohydrate	0.239441	8	1	Meat_Poultry, Fish, and Mixtures	0.10312	5	2	Protein	0.168604	8	2	Dry Beans, Peas, Other Legumes, Nuts, and Seeds	0.095533	5	2	Protein	0.151965	16	6	Vegetables	0.128128	16	6	prot	0.149246	16	6	prot	0.15126
MCTs21	12	Milk and Milk Products	0	MCTs21	12	Carbohydrate	0.253514	8	2	Meat_Poultry, Fish, and Mixtures	0	5	3	Protein	0.136028	8	3	Dry Beans, Peas, Other Legumes, Nuts, and Seeds	0	5	3	Protein	0.162763	17	6	Vegetables	0.110333	17	6	prot	0.151597	17	6	prot	0.145855
MCTs21	13	Milk and Milk Products	0.0474302	MCTs21	13	Carbohydrate	0.290855	8	3	Meat_Poultry, Fish, and Mixtures	0	5	4	Protein	0.181666	8	4	Dry Beans, Peas, Other Legumes, Nuts, and Seeds	0	5	4	Protein	0.121941	18	6	Vegetables	0.160543	18	6	prot	0.148551	18	6	prot	0.149621
MCTs21	14	Milk and Milk Products	0	MCTs21	14	Carbohydrate	0.265668	8	4	Meat_Poultry, Fish, and Mixtures	0	5	1	Sugars, total	0.124242	8	1	Grain Products	0.117496	5	1	Sugars, total	0.155283	19	6	Vegetables	0.156324	19	6	prot	0.149845	19	6	prot	0.149565
MCTs21	15	Milk and Milk Products	0.0639239	MCTs21	15	Carbohydrate	0.257042	8	1	Eggs	0	5	2	Sugars, total	0.141442	8	2	Grain Products	0.131829	5	2	Sugars, total	0.155967	20	6	Vegetables	0.116064	20	6	prot	0.15719	20	6	prot	0.147947
MCTs21	16	Milk and Milk Products	0.0832054	MCTs21	16	Carbohydrate	0.230526	8	2	Eggs	0	5	3	Sugars, total	0.146724	8	3	Grain Products	0.155784	5	3	Sugars, total	0.111935	21	6	Vegetables	0.0912663	21	6	prot	0.15062	21	6	prot	0.148363
MCTs21	17	Milk and Milk Products	0.0793826	MCTs21	17	Carbohydrate	0.239052	8	3	Eggs	0	5	4	Sugars, total	0.109373	8	4	Grain Products	0.150814	5	4	Sugars, total	0.177876	22	6	Vegetables	0.138141	22	6	prot	0.153043	22	6	prot	0.146261
MCTs22	1	Milk and Milk Products	0.102858	MCTs22	1	Carbohydrate	0.28982	8	4	Eggs	0	5	1	Fiber, total dietary	0.0802236	8	1	Fruits	0.0855069	5	1	Fiber, total dietary	0.0659572	23	6	Vegetables	0.129391	23	6	prot	0.149857	23	6	prot	0.150124
MCTs22	2	Milk and Milk Products	0.0657361	MCTs22	2	Carbohydrate	0.273268	8	1	Dry Beans, Peas, Other Legumes, Nuts, and Seeds	0.0525062	5	2	Fiber, total dietary	0.0935692	8	2	Fruits	0.0876735	5	2	Fiber, total dietary	0.0523964	24	6	Vegetables	0.125038	24	6	prot	0.15733	24	6	prot	0.152002
MCTs22	3	Milk and Milk Products	0.160587	MCTs22	3	Carbohydrate	0.287322	8	2	Dry Beans, Peas, Other Legumes, Nuts, and Seeds	0	5	3	Fiber, total dietary	0.0772054	8	3	Fruits	0.118922	5	3	Fiber, total dietary	0.0658203	25	6	Vegetables	0.154672	25	6	prot	0.148816	25	6	prot	0.149656
MCTs22	4	Milk and Milk Products	0.101037	MCTs22	4	Carbohydrate	0.308196	8	3	Dry Beans, Peas, Other Legumes, Nuts, and Seeds	0	5	4	Fiber, total dietary	0.0767906	8	4	Fruits	0.122912	5	4	Fiber, total dietary	0.0576906	26	6	Vegetables	0.108063	26	6	prot	0.160143	26	6	prot	0.148546
MCTs22	5	Milk and Milk Products	0.0315637	MCTs22	5	Carbohydrate	0.289476	8	4	Dry Beans, Peas, Other Legumes, Nuts, and Seeds	0.0443769	5	1	Alcohol	0.0772921	8	1	Vegetables	0.109527	5	1	Alcohol	0.0779624	27	6	Vegetables	0.0990011	27	6	prot	0.159693	27	6	prot	0.148683
MCTs22	6	Milk and Milk Products	0.170721	MCTs22	6	Carbohydrate	0.29212	8	1	Grain Products	0.221568	5	2	Alcohol	0	8	2	Vegetables	0.114235	5	2	Alcohol	0.0758048	28	6	Vegetables	0.191372	28	6	prot	0.149448	28	6	prot	0.149145
MCTs22	7	Milk and Milk Products	0.121117	MCTs22	7	Carbohydrate	0.282798	8	2	Grain Products	0.305192	5	3	Alcohol	0.0848782	8	3	Vegetables	0.143745	5	3	Alcohol	0.0856532	29	6	Vegetables	0.12136	29	6	prot	0.152679	29	6	prot	0.143387
MCTs22	8	Milk and Milk Products	0.0861441	MCTs22	8	Carbohydrate	0.27396	8	3	Grain Products	0.101244	5	4	Alcohol	0.0797042	8	4	Vegetables	0.137912	5	4	Alcohol	0.0847914	30	6	Vegetables	0.159167	30	6	prot	0.15328	30	6	prot	0.149207
MCTs22	9	Milk and Milk Products	0.219826	MCTs22	9	Carbohydrate	0.300433	8	4	Grain Products	0.148182	5	1	Sodium	0.0349433	8	1	Fats, Oils, and Salad Dressings	0.0740766	5	1	Sodium	0.0333807	31	6	Vegetables	0.127281	31	6	prot	0.150368	31	6	prot	0.149181
MCTs22	10	Milk and Milk Products	0.241334	MCTs22	10	Carbohydrate	0.29293	8	1	Fruits	0.115718	5	2	Sodium	0.0424372	8	2	Fats, Oils, and Salad Dressings	0.0796606	5	2	Sodium	0.0360721	32	6	Vegetables	0.118062	32	6	prot	0.148994	32	6	prot	0.149956
MCTs22	11	Milk and Milk Products	0	MCTs22	11	Carbohydrate	0.257798	8	2	Fruits	0	5	3	Sodium	0.0296628	8	3	Fats, Oils, and Salad Dressings	0.0796278	5	3	Sodium	0.0375075	33	6	Vegetables	0.0988266	33	6	prot	0.150498	33	6	prot	0.151924
MCTs22	12	Milk and Milk Products	0.0918127	MCTs22	12	Carbohydrate	0.268209	8	3	Fruits	0	5	4	Sodium	0.0338688	8	4	Fats, Oils, and Salad Dressings	0.0936567	5	4	Sodium	0.0311671	34	6	Vegetables	0.109785	34	6	prot	0.152672	34	6	prot	0.15069
MCTs22	13	Milk and Milk Products	0.0601976	MCTs22	13	Carbohydrate	0.27783	8	4	Fruits	0.19649	5	1	Potassium	0.030068	8	1	Sugars, Sweets, and Beverages	0.213626	5	1	Potassium	0.0265971	35	6	Vegetables	0.153368	35	6	prot	0.148163	35	6	prot	0.14771
MCTs22	14	Milk and Milk Products	0.0520088	MCTs22	14	Carbohydrate	0.286081	8	1	Vegetables	0.0872129	5	2	Potassium	0.0308981	8	2	Sugars, Sweets, and Beverages	0.197073	5	2	Potassium	0.0262996	36	6	Vegetables	0.10641	36	6	prot	0.142084	36	6	prot	0.15096
MCTs22	15	Milk and Milk Products	0	MCTs22	15	Carbohydrate	0.301813	8	2	Vegetables	0.0722181	5	3	Potassium	0.0300722	8	3	Sugars, Sweets, and Beverages	0.2662	5	3	Potassium	0.0246587	37	6	Vegetables	0.120832	37	6	prot	0.153722	37	6	prot	0.151021
MCTs22	16	Milk and Milk Products	0.059109	MCTs22	16	Carbohydrate	0.274115	8	3	Vegetables	0.132484	5	4	Potassium	0.032942	8	4	Sugars, Sweets, and Beverages	0.245199	5	4	Potassium	0.0258842	38	6	Vegetables	0.107199	38	6	prot	0.150427	38	6	prot	0.14866
MCTs22	17	Milk and Milk Products	0.0942625	MCTs22	17	Carbohydrate	0.287065	8	4	Vegetables	0.0815255	5	1	Phosphorus	0.0210266	9	1	Milk and Milk Products	0.140504	5	1	Phosphorus	0.0177778	39	6	Vegetables	0.100531	39	6	prot	0.159015	39	6	prot	0.150398
MCTs23	1	Milk and Milk Products	0.146955	MCTs23	1	Carbohydrate	0.249077	8	1	Fats, Oils, and Salad Dressings	0.0273551	5	2	Phosphorus	0.0205886	9	2	Milk and Milk Products	0.125017	5	2	Phosphorus	0.0201712	40	6	Vegetables	0.190004	40	6	prot	0.156658	40	6	prot	0.150718
MCTs23	2	Milk and Milk Products	0.151369	MCTs23	2	Carbohydrate	0.277384	8	2	Fats, Oils, and Salad Dressings	0	5	3	Phosphorus	0.0180414	9	3	Milk and Milk Products	0	5	3	Phosphorus	0.0226083	41	6	Vegetables	0.102985	41	6	prot	0.153053	41	6	prot	0.154313
MCTs23	3	Milk and Milk Products	0.182179	MCTs23	3	Carbohydrate	0.26006	8	3	Fats, Oils, and Salad Dressings	0.103643	5	4	Phosphorus	0.0247904	9	4	Milk and Milk Products	0.0797085	5	4	Phosphorus	0.0188639	42	6	Vegetables	0.139351	42	6	prot	0.152038	42	6	prot	0.148885
MCTs23	4	Milk and Milk Products	0.107944	MCTs23	4	Carbohydrate	0.244744	8	4	Fats, Oils, and Salad Dressings	0.0538041	5	1	Calcium	0.016984	9	1	Meat_Poultry, Fish, and Mixtures	0.122796	5	1	Calcium	0.0155012	43	6	Vegetables	0.128454	43	6	prot	0.150625	43	6	prot	0.147528
MCTs23	5	Milk and Milk Products	0.118779	MCTs23	5	Carbohydrate	0.218374	8	1	Sugars, Sweets, and Beverages	0.392519	5	2	Calcium	0.0223633	9	2	Meat_Poultry, Fish, and Mixtures	0.0810281	5	2	Calcium	0.0173391	44	6	Vegetables	0.133066	44	6	prot	0.1519	44	6	prot	0.149209
MCTs23	6	Milk and Milk Products	0.114353	MCTs23	6	Carbohydrate	0.290468	8	2	Sugars, Sweets, and Beverages	0.324778	5	3	Calcium	0.014529	9	3	Meat_Poultry, Fish, and Mixtures	0.172089	5	3	Calcium	0.0250808	45	6	Vegetables	0.0797729	45	6	prot	0.149715	45	6	prot	0.15143
MCTs23	7	Milk and Milk Products	0	MCTs23	7	Carbohydrate	0.279309	8	3	Sugars, Sweets, and Beverages	0.365809	5	4	Calcium	0.0202056	9	4	Meat_Poultry, Fish, and Mixtures	0.156789	5	4	Calcium	0.0164366	46	6	Vegetables	0.0898443	46	6	prot	0.150223	46	6	prot	0.148945
MCTs23	8	Milk and Milk Products	0.0684855	MCTs23	8	Carbohydrate	0.286458	8	4	Sugars, Sweets, and Beverages	0.328575	5	1	Magnesium	0.0107377	9	1	Eggs	0	5	1	Magnesium	0.00829443	47	6	Vegetables	0.129901	47	6	prot	0.155311	47	6	prot	0.146817
MCTs23	9	Milk and Milk Products	0.0883687	MCTs23	9	Carbohydrate	0.27898	9	1	Milk and Milk Products	0.131153	5	2	Magnesium	0.00959385	9	2	Eggs	0.143486	5	2	Magnesium	0.00808573	48	6	Vegetables	0.13709	48	6	prot	0.151803	48	6	prot	0.152475
MCTs23	10	Milk and Milk Products	0.0996694	MCTs23	10	Carbohydrate	0.263641	9	2	Milk and Milk Products	0	5	3	Magnesium	0.0115136	9	3	Eggs	0	5	3	Magnesium	0.00837212	49	6	Vegetables	0.148533	49	6	prot	0.154546	49	6	prot	0.150022
MCTs23	11	Milk and Milk Products	0.149227	MCTs23	11	Carbohydrate	0.293836	9	3	Milk and Milk Products	0.153293	5	4	Magnesium	0.0096323	9	4	Eggs	0	5	4	Magnesium	0.00859424	50	6	Vegetables	0.0765696	50	6	prot	0.149135	50	6	prot	0.151447
MCTs23	12	Milk and Milk Products	0.111402	MCTs23	12	Carbohydrate	0.238589	9	4	Milk and Milk Products	0.196866	5	1	Choline, total	0.0115531	9	1	Dry Beans, Peas, Other Legumes, Nuts, and Seeds	0	5	1	Choline, total	0.00895383	1	7	Vegetables	0.111749	1	7	prot	0.150727	1	7	prot	0.150923
MCTs23	13	Milk and Milk Products	0.107194	MCTs23	13	Carbohydrate	0.248666	9	1	Meat_Poultry, Fish, and Mixtures	0	5	2	Choline, total	0.00764511	9	2	Dry Beans, Peas, Other Legumes, Nuts, and Seeds	0	5	2	Choline, total	0.00962561	2	7	Vegetables	0.119004	2	7	prot	0.151698	2	7	prot	0.148595
MCTs23	14	Milk and Milk Products	0.0790871	MCTs23	14	Carbohydrate	0.255062	9	2	Meat_Poultry, Fish, and Mixtures	0	5	3	Choline, total	0.0087077	9	3	Dry Beans, Peas, Other Legumes, Nuts, and Seeds	0.0796034	5	3	Choline, total	0.00794093	3	7	Vegetables	0.101975	3	7	prot	0.150055	3	7	prot	0.145401
MCTs23	15	Milk and Milk Products	0.124735	MCTs23	15	Carbohydrate	0.26312	9	3	Meat_Poultry, Fish, and Mixtures	0.0952427	5	4	Choline, total	0.0110557	9	4	Dry Beans, Peas, Other Legumes, Nuts, and Seeds	0	5	4	Choline, total	0.00865594	4	7	Vegetables	0.181775	4	7	prot	0.151722	4	7	prot	0.147728
MCTs23	16	Milk and Milk Products	0.109103	MCTs23	16	Carbohydrate	0.291016	9	4	Meat_Poultry, Fish, and Mixtures	0.157369	5	1	Cholesterol	0.0121949	9	1	Grain Products	0.130583	5	1	Cholesterol	0.00812032	5	7	Vegetables	0.128445	5	7	prot	0.152011	5	7	prot	0.147758
MCTs23	17	Milk and Milk Products	0.0452415	MCTs23	17	Carbohydrate	0.300041	9	1	Eggs	0	5	2	Cholesterol	0.00731098	9	2	Grain Products	0.129304	5	2	Cholesterol	0.00843449	6	7	Vegetables	0.154082	6	7	prot	0.153691	6	7	prot	0.146946
MCTs24	1	Milk and Milk Products	0.15369	MCTs24	1	Carbohydrate	0.272802	9	2	Eggs	0	5	3	Cholesterol	0.00651471	9	3	Grain Products	0.126956	5	3	Cholesterol	0.00764638	7	7	Vegetables	0.130592	7	7	prot	0.151758	7	7	prot	0.149979
MCTs24	2	Milk and Milk Products	0.0926304	MCTs24	2	Carbohydrate	0.298658	9	3	Eggs	0	5	4	Cholesterol	0.00885865	9	4	Grain Products	0.142177	5	4	Cholesterol	0.00863623	8	7	Vegetables	0.090859	8	7	prot	0.149607	8	7	prot	0.149637
MCTs24	3	Milk and Milk Products	0.153708	MCTs24	3	Carbohydrate	0.276335	9	4	Eggs	0	5	1	Caffeine	0.00521	9	1	Fruits	0.144792	5	1	Caffeine	0.00516453	9	7	Vegetables	0.128379	9	7	prot	0.149746	9	7	prot	0.149944
MCTs24	4	Milk and Milk Products	0.0822747	MCTs24	4	Carbohydrate	0.297975	9	1	Dry Beans, Peas, Other Legumes, Nuts, and Seeds	0	5	2	Caffeine	0.00782972	9	2	Fruits	0.127963	5	2	Caffeine	0.00661832	10	7	Vegetables	0.115066	10	7	prot	0.15336	10	7	prot	0.151483
MCTs24	5	Milk and Milk Products	0.195063	MCTs24	5	Carbohydrate	0.315187	9	2	Dry Beans, Peas, Other Legumes, Nuts, and Seeds	0	5	3	Caffeine	0.00747203	9	3	Fruits	0.120435	5	3	Caffeine	0.00578889	11	7	Vegetables	0.159185	11	7	prot	0.15167	11	7	prot	0.152595
MCTs24	6	Milk and Milk Products	0	MCTs24	6	Carbohydrate	0.191356	9	3	Dry Beans, Peas, Other Legumes, Nuts, and Seeds	0	5	4	Caffeine	0.00717942	9	4	Fruits	0.153414	5	4	Caffeine	0.00562286	12	7	Vegetables	0.137526	12	7	prot	0.151748	12	7	prot	0.147374
MCTs24	7	Milk and Milk Products	0.0864027	MCTs24	7	Carbohydrate	0.268031	9	4	Dry Beans, Peas, Other Legumes, Nuts, and Seeds	0	5	1	Vitamin C	0.00774405	9	1	Vegetables	0.11924	5	1	Vitamin C	0.00558963	13	7	Vegetables	0.127265	13	7	prot	0.149906	13	7	prot	0.148964
MCTs24	8	Milk and Milk Products	0.176515	MCTs24	8	Carbohydrate	0.325886	9	1	Grain Products	0.148425	5	2	Vitamin C	0.00757387	9	2	Vegetables	0.0947114	5	2	Vitamin C	0.00413593	14	7	Vegetables	0.115949	14	7	prot	0.156036	14	7	prot	0.149909
MCTs24	9	Milk and Milk Products	0.147165	MCTs24	9	Carbohydrate	0.332481	9	2	Grain Products	0	5	3	Vitamin C	0.00454796	9	3	Vegetables	0.158475	5	3	Vitamin C	0.00410611	15	7	Vegetables	0.11354	15	7	prot	0.152058	15	7	prot	0.150772
MCTs24	10	Milk and Milk Products	0.130085	MCTs24	10	Carbohydrate	0.262402	9	3	Grain Products	0.15993	5	4	Vitamin C	0.00740751	9	4	Vegetables	0.161978	5	4	Vitamin C	0.0064079	16	7	Vegetables	0.135211	16	7	prot	0.148058	16	7	prot	0.148825
MCTs24	11	Milk and Milk Products	0.120365	MCTs24	11	Carbohydrate	0.282711	9	4	Grain Products	0.177928	5	1	others	0.00584469	9	1	Fats, Oils, and Salad Dressings	0.0875317	5	1	others	0.00606206	17	7	Vegetables	0.12878	17	7	prot	0.151862	17	7	prot	0.147005
MCTs24	12	Milk and Milk Products	0.188425	MCTs24	12	Carbohydrate	0.316088	9	1	Fruits	0.187075	5	2	others	0.00537758	9	2	Fats, Oils, and Salad Dressings	0.0799254	5	2	others	0.00426758	18	7	Vegetables	0.16723	18	7	prot	0.148651	18	7	prot	0.150705
MCTs24	13	Milk and Milk Products	0.140796	MCTs24	13	Carbohydrate	0.302964	9	2	Fruits	0	5	3	others	0.00731995	9	3	Fats, Oils, and Salad Dressings	0.124469	5	3	others	0.0047738	19	7	Vegetables	0.144351	19	7	prot	0.154663	19	7	prot	0.1523
MCTs24	14	Milk and Milk Products	0.110361	MCTs24	14	Carbohydrate	0.218496	9	3	Fruits	0.0798086	5	4	others	0.00571704	9	4	Fats, Oils, and Salad Dressings	0.09399	5	4	others	0.00752213	20	7	Vegetables	0.145837	20	7	prot	0.156664	20	7	prot	0.149139
MCTs24	15	Milk and Milk Products	0.123656	MCTs24	15	Carbohydrate	0.297004	9	4	Fruits	0	6	1	Carbohydrate	0.230059	9	1	Sugars, Sweets, and Beverages	0.254554	6	1	Carbohydrate	0.264383	21	7	Vegetables	0.103829	21	7	prot	0.151653	21	7	prot	0.140969
MCTs24	16	Milk and Milk Products	0.147366	MCTs24	16	Carbohydrate	0.30275	9	1	Vegetables	0.140313	6	2	Carbohydrate	0.244042	9	2	Sugars, Sweets, and Beverages	0.218565	6	2	Carbohydrate	0.24956	22	7	Vegetables	0.125967	22	7	prot	0.150658	22	7	prot	0.147553
MCTs24	17	Milk and Milk Products	0.206806	MCTs24	17	Carbohydrate	0.324476	9	2	Vegetables	0	6	3	Carbohydrate	0.195966	9	3	Sugars, Sweets, and Beverages	0.217972	6	3	Carbohydrate	0.23884	23	7	Vegetables	0.131413	23	7	prot	0.14831	23	7	prot	0.148602
MCTs25	1	Milk and Milk Products	0.116713	MCTs25	1	Carbohydrate	0.247616	9	3	Vegetables	0.129184	6	4	Carbohydrate	0.199582	9	4	Sugars, Sweets, and Beverages	0.211943	6	4	Carbohydrate	0.245567	24	7	Vegetables	0.110322	24	7	prot	0.157531	24	7	prot	0.147231
MCTs25	2	Milk and Milk Products	0.120644	MCTs25	2	Carbohydrate	0.242371	9	4	Vegetables	0.0437588	6	1	Total Fat	0.171172	10	1	Milk and Milk Products	0.130862	6	1	Total Fat	0.150381	25	7	Vegetables	0.13817	25	7	prot	0.149321	25	7	prot	0.150089
MCTs25	3	Milk and Milk Products	0.144079	MCTs25	3	Carbohydrate	0.263761	9	1	Fats, Oils, and Salad Dressings	0	6	2	Total Fat	0.157786	10	2	Milk and Milk Products	0.112312	6	2	Total Fat	0.186795	26	7	Vegetables	0.0972028	26	7	prot	0.16134	26	7	prot	0.151882
MCTs25	4	Milk and Milk Products	0.128669	MCTs25	4	Carbohydrate	0.315751	9	2	Fats, Oils, and Salad Dressings	0	6	3	Total Fat	0.197807	10	3	Milk and Milk Products	0	6	3	Total Fat	0.144173	27	7	Vegetables	0.146433	27	7	prot	0.153563	27	7	prot	0.147194
MCTs25	5	Milk and Milk Products	0.118745	MCTs25	5	Carbohydrate	0.257395	9	3	Fats, Oils, and Salad Dressings	0.0279994	6	4	Total Fat	0.19179	10	4	Milk and Milk Products	0.0857879	6	4	Total Fat	0.162687	28	7	Vegetables	0.211792	28	7	prot	0.150595	28	7	prot	0.150989
MCTs25	6	Milk and Milk Products	0	MCTs25	6	Carbohydrate	0.258222	9	4	Fats, Oils, and Salad Dressings	0.0353707	6	1	Protein	0.186855	10	1	Meat_Poultry, Fish, and Mixtures	0.146615	6	1	Protein	0.12736	29	7	Vegetables	0.134261	29	7	prot	0.152	29	7	prot	0.14743
MCTs25	7	Milk and Milk Products	0.0846169	MCTs25	7	Carbohydrate	0.252225	9	1	Sugars, Sweets, and Beverages	0.393034	6	2	Protein	0.12358	10	2	Meat_Poultry, Fish, and Mixtures	0.0966212	6	2	Protein	0.188127	30	7	Vegetables	0.0922619	30	7	prot	0.152384	30	7	prot	0.151043
MCTs25	8	Milk and Milk Products	0.0410768	MCTs25	8	Carbohydrate	0.278785	9	2	Sugars, Sweets, and Beverages	1	6	3	Protein	0.164977	10	3	Meat_Poultry, Fish, and Mixtures	0.248213	6	3	Protein	0.166715	31	7	Vegetables	0.146491	31	7	prot	0.15241	31	7	prot	0.150951
MCTs25	9	Milk and Milk Products	0.176383	MCTs25	9	Carbohydrate	0.275278	9	3	Sugars, Sweets, and Beverages	0.354543	6	4	Protein	0.210446	10	4	Meat_Poultry, Fish, and Mixtures	0.218445	6	4	Protein	0.162631	32	7	Vegetables	0.149577	32	7	prot	0.150821	32	7	prot	0.152374
MCTs25	10	Milk and Milk Products	0.122592	MCTs25	10	Carbohydrate	0.230717	9	4	Sugars, Sweets, and Beverages	0.388707	6	1	Sugars, total	0.13446	10	1	Eggs	0	6	1	Sugars, total	0.160824	33	7	Vegetables	0.106707	33	7	prot	0.149672	33	7	prot	0.145498
MCTs25	11	Milk and Milk Products	0.079675	MCTs25	11	Carbohydrate	0.255994	10	1	Milk and Milk Products	0.17148	6	2	Sugars, total	0.129527	10	2	Eggs	0.107505	6	2	Sugars, total	0.162566	34	7	Vegetables	0.112621	34	7	prot	0.152749	34	7	prot	0.148999
MCTs25	12	Milk and Milk Products	0.166633	MCTs25	12	Carbohydrate	0.26299	10	2	Milk and Milk Products	0.128414	6	3	Sugars, total	0.11626	10	3	Eggs	0	6	3	Sugars, total	0.1469	35	7	Vegetables	0.181197	35	7	prot	0.14813	35	7	prot	0.144253
MCTs25	13	Milk and Milk Products	0.0367504	MCTs25	13	Carbohydrate	0.221502	10	3	Milk and Milk Products	0.14464	6	4	Sugars, total	0.0615631	10	4	Eggs	0	6	4	Sugars, total	0.176525	36	7	Vegetables	0.105881	36	7	prot	0.154062	36	7	prot	0.150079
MCTs25	14	Milk and Milk Products	0.107462	MCTs25	14	Carbohydrate	0.24388	10	4	Milk and Milk Products	0.169361	6	1	Fiber, total dietary	0.0539673	10	1	Dry Beans, Peas, Other Legumes, Nuts, and Seeds	0	6	1	Fiber, total dietary	0.096612	37	7	Vegetables	0.130817	37	7	prot	0.154478	37	7	prot	0.148689
MCTs25	15	Milk and Milk Products	0.0616467	MCTs25	15	Carbohydrate	0.28502	10	5	Milk and Milk Products	0.0859956	6	2	Fiber, total dietary	0.0638346	10	2	Dry Beans, Peas, Other Legumes, Nuts, and Seeds	0	6	2	Fiber, total dietary	0.0645107	38	7	Vegetables	0.119282	38	7	prot	0.153322	38	7	prot	0.149385
MCTs25	16	Milk and Milk Products	0.150935	MCTs25	16	Carbohydrate	0.214256	10	1	Meat_Poultry, Fish, and Mixtures	0.0792607	6	3	Fiber, total dietary	0.0616047	10	3	Dry Beans, Peas, Other Legumes, Nuts, and Seeds	0.0709431	6	3	Fiber, total dietary	0.0826541	39	7	Vegetables	0.107131	39	7	prot	0.160957	39	7	prot	0.152219
MCTs25	17	Milk and Milk Products	0	MCTs25	17	Carbohydrate	0.291017	10	2	Meat_Poultry, Fish, and Mixtures	0	6	4	Fiber, total dietary	0.0526381	10	4	Dry Beans, Peas, Other Legumes, Nuts, and Seeds	0	6	4	Fiber, total dietary	0.102043	40	7	Vegetables	0.135279	40	7	prot	0.152241	40	7	prot	0.141506
MCTs26	1	Milk and Milk Products	0.0919027	MCTs26	1	Carbohydrate	0.282628	10	3	Meat_Poultry, Fish, and Mixtures	0.0762815	6	1	Alcohol	0.0682283	10	1	Grain Products	0.146065	6	1	Alcohol	0.0599607	41	7	Vegetables	0.112431	41	7	prot	0.150222	41	7	prot	0.152002
MCTs26	2	Milk and Milk Products	0	MCTs26	2	Carbohydrate	0.279288	10	4	Meat_Poultry, Fish, and Mixtures	0.0912281	6	2	Alcohol	0.137991	10	2	Grain Products	0.153394	6	2	Alcohol	0	42	7	Vegetables	0.133285	42	7	prot	0.150977	42	7	prot	0.148914
MCTs26	3	Milk and Milk Products	0	MCTs26	3	Carbohydrate	0.275795	10	5	Meat_Poultry, Fish, and Mixtures	0.164169	6	3	Alcohol	0.0971521	10	3	Grain Products	0.119312	6	3	Alcohol	0.0823303	43	7	Vegetables	0.122042	43	7	prot	0.149039	43	7	prot	0.151958
MCTs26	4	Milk and Milk Products	0.0361759	MCTs26	4	Carbohydrate	0.219606	10	1	Eggs	0	6	4	Alcohol	0.141701	10	4	Grain Products	0.200083	6	4	Alcohol	0	44	7	Vegetables	0.162824	44	7	prot	0.159149	44	7	prot	0.149758
MCTs26	5	Milk and Milk Products	0.0804546	MCTs26	5	Carbohydrate	0.222537	10	2	Eggs	0	6	1	Sodium	0.0331233	10	1	Fruits	0.113866	6	1	Sodium	0.0275663	45	7	Vegetables	0.121243	45	7	prot	0.150804	45	7	prot	0.1452
MCTs26	6	Milk and Milk Products	0.0964092	MCTs26	6	Carbohydrate	0.223637	10	3	Eggs	0	6	2	Sodium	0.0279907	10	2	Fruits	0.126382	6	2	Sodium	0.0314473	46	7	Vegetables	0.0620813	46	7	prot	0.150597	46	7	prot	0.145604
MCTs26	7	Milk and Milk Products	0	MCTs26	7	Carbohydrate	0.261642	10	4	Eggs	0	6	3	Sodium	0.0334855	10	3	Fruits	0	6	3	Sodium	0.0232963	47	7	Vegetables	0.136166	47	7	prot	0.153118	47	7	prot	0.145623
MCTs26	8	Milk and Milk Products	0	MCTs26	8	Carbohydrate	0.224725	10	5	Eggs	0	6	4	Sodium	0.0337268	10	4	Fruits	0	6	4	Sodium	0.0285538	48	7	Vegetables	0.170486	48	7	prot	0.15572	48	7	prot	0.147349
MCTs26	9	Milk and Milk Products	0.0667347	MCTs26	9	Carbohydrate	0.277929	10	1	Dry Beans, Peas, Other Legumes, Nuts, and Seeds	0	6	1	Potassium	0.0300842	10	1	Vegetables	0.140929	6	1	Potassium	0.0308994	49	7	Vegetables	0.0884472	49	7	prot	0.153812	49	7	prot	0.149294
MCTs26	10	Milk and Milk Products	0	MCTs26	10	Carbohydrate	0.260229	10	2	Dry Beans, Peas, Other Legumes, Nuts, and Seeds	0.0383908	6	2	Potassium	0.0285721	10	2	Vegetables	0.118725	6	2	Potassium	0.0272424	50	7	Vegetables	0.0952303	50	7	prot	0.150472	50	7	prot	0.157085
MCTs26	11	Milk and Milk Products	0.161397	MCTs26	11	Carbohydrate	0.161118	10	3	Dry Beans, Peas, Other Legumes, Nuts, and Seeds	0.0451575	6	3	Potassium	0.032462	10	3	Vegetables	0.169758	6	3	Potassium	0.0315238	1	8	Vegetables	0.131558	1	8	prot	0.152688	1	1	tfat	0.0967317
MCTs26	12	Milk and Milk Products	0.0811447	MCTs26	12	Carbohydrate	0.235738	10	4	Dry Beans, Peas, Other Legumes, Nuts, and Seeds	0.0413413	6	4	Potassium	0.0343462	10	4	Vegetables	0.203401	6	4	Potassium	0.0311268	2	8	Vegetables	0.126873	2	8	prot	0.151865	2	1	tfat	0.102383
MCTs26	13	Milk and Milk Products	0.110832	MCTs26	13	Carbohydrate	0.253688	10	5	Dry Beans, Peas, Other Legumes, Nuts, and Seeds	0	6	1	Phosphorus	0.0236139	10	1	Fats, Oils, and Salad Dressings	0.0939886	6	1	Phosphorus	0.0195994	3	8	Vegetables	0.104832	3	8	prot	0.150216	3	1	tfat	0.100652
MCTs26	14	Milk and Milk Products	0.123858	MCTs26	14	Carbohydrate	0.226326	10	1	Grain Products	0.15458	6	2	Phosphorus	0.0176809	10	2	Fats, Oils, and Salad Dressings	0.0736815	6	2	Phosphorus	0.020158	4	8	Vegetables	0.140996	4	8	prot	0.152593	4	1	tfat	0.098391
MCTs26	15	Milk and Milk Products	0.120242	MCTs26	15	Carbohydrate	0.249107	10	2	Grain Products	0.136321	6	3	Phosphorus	0.0219421	10	3	Fats, Oils, and Salad Dressings	0.105163	6	3	Phosphorus	0.021742	5	8	Vegetables	0.127637	5	8	prot	0.158154	5	1	tfat	0.102146
MCTs26	16	Milk and Milk Products	0	MCTs26	16	Carbohydrate	0.256893	10	3	Grain Products	0.125881	6	4	Phosphorus	0.0217637	10	4	Fats, Oils, and Salad Dressings	0	6	4	Phosphorus	0.019612	6	8	Vegetables	0.147779	6	8	prot	0.155117	6	1	tfat	0.101313
MCTs26	17	Milk and Milk Products	0	MCTs26	17	Carbohydrate	0.24475	10	4	Grain Products	0.101265	6	1	Calcium	0.0191279	10	1	Sugars, Sweets, and Beverages	0.227674	6	1	Calcium	0.0171375	7	8	Vegetables	0.168391	7	8	prot	0.153902	7	1	tfat	0.102735
MCTs27	1	Milk and Milk Products	0.185391	MCTs27	1	Carbohydrate	0.229427	10	5	Grain Products	0.208794	6	2	Calcium	0.0133942	10	2	Sugars, Sweets, and Beverages	0.211379	6	2	Calcium	0.017257	8	8	Vegetables	0.110861	8	8	prot	0.151772	8	1	tfat	0.104448
MCTs27	2	Milk and Milk Products	0.135296	MCTs27	2	Carbohydrate	0.279229	10	1	Fruits	0	6	3	Calcium	0.0192578	10	3	Sugars, Sweets, and Beverages	0.286611	6	3	Calcium	0.0129513	9	8	Vegetables	0.113078	9	8	prot	0.148458	9	1	tfat	0.0979282
MCTs27	3	Milk and Milk Products	0.0947297	MCTs27	3	Carbohydrate	0.29404	10	2	Fruits	0.0986927	6	4	Calcium	0.0120487	10	4	Sugars, Sweets, and Beverages	0.292283	6	4	Calcium	0.0172253	10	8	Vegetables	0.0998963	10	8	prot	0.157837	10	1	tfat	0.101155
MCTs27	4	Milk and Milk Products	0.149473	MCTs27	4	Carbohydrate	0.279078	10	3	Fruits	0.0840581	6	1	Magnesium	0.0086077	11	1	Milk and Milk Products	0.161243	6	1	Magnesium	0.0109738	11	8	Vegetables	0.163927	11	8	prot	0.154604	11	1	tfat	0.105698
MCTs27	5	Milk and Milk Products	0.15358	MCTs27	5	Carbohydrate	0.25766	10	4	Fruits	0	6	2	Magnesium	0.00891526	11	2	Milk and Milk Products	0.176939	6	2	Magnesium	0.00864415	12	8	Vegetables	0.130888	12	8	prot	0.152538	12	1	tfat	0.099219
MCTs27	6	Milk and Milk Products	0.180266	MCTs27	6	Carbohydrate	0.325942	10	5	Fruits	0	6	3	Magnesium	0.00885831	11	3	Milk and Milk Products	0.178165	6	3	Magnesium	0.0116128	13	8	Vegetables	0.124472	13	8	prot	0.15008	13	1	tfat	0.107496
MCTs27	7	Milk and Milk Products	0.106944	MCTs27	7	Carbohydrate	0.250175	10	1	Vegetables	0.151742	6	4	Magnesium	0.00877871	11	4	Milk and Milk Products	0.2133	6	4	Magnesium	0.0105346	14	8	Vegetables	0.0866342	14	8	prot	0.15125	14	1	tfat	0.10271
MCTs27	8	Milk and Milk Products	0.153491	MCTs27	8	Carbohydrate	0.253474	10	2	Vegetables	0.177199	6	1	Choline, total	0.0136084	11	5	Milk and Milk Products	0.157343	6	1	Choline, total	0.00786505	15	8	Vegetables	0.155522	15	8	prot	0.149014	15	1	tfat	0.106327
MCTs27	9	Milk and Milk Products	0.190179	MCTs27	9	Carbohydrate	0.269684	10	3	Vegetables	0.133298	6	2	Choline, total	0.0126296	11	1	Meat_Poultry, Fish, and Mixtures	0.143883	6	2	Choline, total	0.0101447	16	8	Vegetables	0.126396	16	8	prot	0.147766	16	1	tfat	0.0935566
MCTs27	10	Milk and Milk Products	0.156791	MCTs27	10	Carbohydrate	0.287431	10	4	Vegetables	0.152686	6	3	Choline, total	0.0143045	11	2	Meat_Poultry, Fish, and Mixtures	0.105123	6	3	Choline, total	0.0107798	17	8	Vegetables	0.138671	17	8	prot	0.149541	17	1	tfat	0.102297
MCTs27	11	Milk and Milk Products	0.170511	MCTs27	11	Carbohydrate	0.258444	10	5	Vegetables	0.1607	6	4	Choline, total	0.0105839	11	3	Meat_Poultry, Fish, and Mixtures	0.0861212	6	4	Choline, total	0.00998572	18	8	Vegetables	0.140891	18	8	prot	0.148466	18	1	tfat	0.101702
MCTs27	12	Milk and Milk Products	0.189187	MCTs27	12	Carbohydrate	0.241819	10	1	Fats, Oils, and Salad Dressings	0.0325867	6	1	Cholesterol	0.012539	11	4	Meat_Poultry, Fish, and Mixtures	0	6	1	Cholesterol	0.00396406	19	8	Vegetables	0.191836	19	8	prot	0.153299	19	1	tfat	0.105238
MCTs27	13	Milk and Milk Products	0.0610827	MCTs27	13	Carbohydrate	0.2994	10	2	Fats, Oils, and Salad Dressings	0.0530994	6	2	Cholesterol	0.0143124	11	5	Meat_Poultry, Fish, and Mixtures	0.0789978	6	2	Cholesterol	0.00991373	20	8	Vegetables	0.108924	20	8	prot	0.155495	20	1	tfat	0.100315
MCTs27	14	Milk and Milk Products	0.118235	MCTs27	14	Carbohydrate	0.300758	10	3	Fats, Oils, and Salad Dressings	0.0565404	6	3	Cholesterol	0.0180167	11	1	Eggs	0.119225	6	3	Cholesterol	0.00732699	21	8	Vegetables	0.0669227	21	8	prot	0.152874	21	1	tfat	0.101144
MCTs27	15	Milk and Milk Products	0.12878	MCTs27	15	Carbohydrate	0.274481	10	4	Fats, Oils, and Salad Dressings	0.0216546	6	4	Cholesterol	0.0127576	11	2	Eggs	0	6	4	Cholesterol	0.00718824	22	8	Vegetables	0.171939	22	8	prot	0.154943	22	1	tfat	0.0962303
MCTs27	16	Milk and Milk Products	0.109949	MCTs27	16	Carbohydrate	0.28413	10	5	Fats, Oils, and Salad Dressings	0.0366454	6	1	Caffeine	0.00484782	11	3	Eggs	0	6	1	Caffeine	0.0117458	23	8	Vegetables	0.136001	23	8	prot	0.14845	23	1	tfat	0.103508
MCTs27	17	Milk and Milk Products	0.160791	MCTs27	17	Carbohydrate	0.307588	10	1	Sugars, Sweets, and Beverages	0.41035	6	2	Caffeine	0.0084911	11	4	Eggs	0	6	2	Caffeine	0.0117498	24	8	Vegetables	0.113268	24	8	prot	0.154499	24	1	tfat	0.107472
MCTs29	1	Milk and Milk Products	0.232753	MCTs29	1	Carbohydrate	0.273098	10	2	Sugars, Sweets, and Beverages	0.367883	6	3	Caffeine	0.00597811	11	5	Eggs	0	6	3	Caffeine	0.0109626	25	8	Vegetables	0.143698	25	8	prot	0.15078	25	1	tfat	0.106161
MCTs29	2	Milk and Milk Products	0.205944	MCTs29	2	Carbohydrate	0.272669	10	3	Sugars, Sweets, and Beverages	0.334143	6	4	Caffeine	0	11	1	Dry Beans, Peas, Other Legumes, Nuts, and Seeds	0	6	4	Caffeine	0.0143718	26	8	Vegetables	0.140835	26	8	prot	0.154389	26	1	tfat	0.100379
MCTs29	3	Milk and Milk Products	0.139022	MCTs29	3	Carbohydrate	0.287011	10	4	Sugars, Sweets, and Beverages	0.422464	6	1	Vitamin C	0.0038796	11	2	Dry Beans, Peas, Other Legumes, Nuts, and Seeds	0.0798456	6	1	Vitamin C	0.00481196	27	8	Vegetables	0.179573	27	8	prot	0.156951	27	1	tfat	0.13396
MCTs29	4	Milk and Milk Products	0.17669	MCTs29	4	Carbohydrate	0.297704	10	5	Sugars, Sweets, and Beverages	0.343696	6	2	Vitamin C	0.00696304	11	3	Dry Beans, Peas, Other Legumes, Nuts, and Seeds	0	6	2	Vitamin C	0.00674288	28	8	Vegetables	0.147965	28	8	prot	0.152682	28	1	tfat	0.0999813
MCTs29	5	Milk and Milk Products	0.295474	MCTs29	5	Carbohydrate	0.295931	11	1	Milk and Milk Products	0.202729	6	3	Vitamin C	0.00691329	11	4	Dry Beans, Peas, Other Legumes, Nuts, and Seeds	0.11917	6	3	Vitamin C	0.00293399	29	8	Vegetables	0.140534	29	8	prot	0.151304	29	1	tfat	0.0915904
MCTs29	6	Milk and Milk Products	0.0671727	MCTs29	6	Carbohydrate	0.290431	11	2	Milk and Milk Products	0.0659278	6	4	Vitamin C	0.00311029	11	5	Dry Beans, Peas, Other Legumes, Nuts, and Seeds	0.0649573	6	4	Vitamin C	0.00470272	30	8	Vegetables	0.0592425	30	8	prot	0.164959	30	1	tfat	0.101246
MCTs29	7	Milk and Milk Products	0.138024	MCTs29	7	Carbohydrate	0.276316	11	3	Milk and Milk Products	0.0732925	6	1	others	0.00582706	11	1	Grain Products	0.109448	6	1	others	0.00591563	31	8	Vegetables	0.133013	31	8	prot	0.151403	31	1	tfat	0.101623
MCTs29	8	Milk and Milk Products	0	MCTs29	8	Carbohydrate	0.274426	11	4	Milk and Milk Products	0	6	2	others	0.00428959	11	2	Grain Products	0.142609	6	2	others	0.00514287	32	8	Vegetables	0.134163	32	8	prot	0.149585	32	1	tfat	0.106007
MCTs29	9	Milk and Milk Products	0.249478	MCTs29	9	Carbohydrate	0.285448	11	1	Meat_Poultry, Fish, and Mixtures	0.060182	6	3	others	0.00501496	11	3	Grain Products	0.160603	6	3	others	0.00525818	33	8	Vegetables	0.112481	33	8	prot	0.151513	33	1	tfat	0.0978505
MCTs29	10	Milk and Milk Products	0.130881	MCTs29	10	Carbohydrate	0.239177	11	2	Meat_Poultry, Fish, and Mixtures	0.11242	6	4	others	0.005164	11	4	Grain Products	0.127767	6	4	others	0.0072463	34	8	Vegetables	0.0892234	34	8	prot	0.153343	34	1	tfat	0.102418
MCTs29	11	Milk and Milk Products	0.137665	MCTs29	11	Carbohydrate	0.283067	11	3	Meat_Poultry, Fish, and Mixtures	0	7	1	Carbohydrate	0.247438	11	5	Grain Products	0.142253	7	1	Carbohydrate	0.271152	35	8	Vegetables	0.227754	35	8	prot	0.150422	35	1	tfat	0.100899
MCTs29	12	Milk and Milk Products	0.247252	MCTs29	12	Carbohydrate	0.271976	11	4	Meat_Poultry, Fish, and Mixtures	0	7	2	Carbohydrate	0.249947	11	1	Fruits	0.0926914	7	2	Carbohydrate	0.282153	36	8	Vegetables	0.149504	36	8	prot	0.153372	36	1	tfat	0.101914
MCTs29	13	Milk and Milk Products	0.184498	MCTs29	13	Carbohydrate	0.233823	11	1	Eggs	0	7	3	Carbohydrate	0.271429	11	2	Fruits	0.102156	7	3	Carbohydrate	0.220284	37	8	Vegetables	0.146207	37	8	prot	0.155	37	1	tfat	0.10633
MCTs29	14	Milk and Milk Products	0.212545	MCTs29	14	Carbohydrate	0.278048	11	2	Eggs	0	7	4	Carbohydrate	0.253635	11	3	Fruits	0.138289	7	4	Carbohydrate	0.288553	38	8	Vegetables	0.119312	38	8	prot	0.153418	38	1	tfat	0.096659
MCTs29	15	Milk and Milk Products	0.238246	MCTs29	15	Carbohydrate	0.284126	11	3	Eggs	0.13518	7	5	Carbohydrate	0.310011	11	4	Fruits	0.0915163	7	1	Total Fat	0.15146	39	8	Vegetables	0.16734	39	8	prot	0.15818	39	1	tfat	0.0974275
MCTs29	16	Milk and Milk Products	0.234306	MCTs29	16	Carbohydrate	0.285443	11	4	Eggs	0.0595664	7	1	Total Fat	0.165637	11	5	Fruits	0.149381	7	2	Total Fat	0.168794	40	8	Vegetables	0.196273	40	8	prot	0.150945	40	1	tfat	0.104749
MCTs29	17	Milk and Milk Products	0.220569	MCTs29	17	Carbohydrate	0.278646	11	1	Dry Beans, Peas, Other Legumes, Nuts, and Seeds	0.042216	7	2	Total Fat	0.212312	11	1	Vegetables	0.104161	7	3	Total Fat	0.123284	41	8	Vegetables	0.0920432	41	8	prot	0.153416	41	1	tfat	0.102607
MCTs31	1	Milk and Milk Products	0.0316623	MCTs31	1	Carbohydrate	0.261108	11	2	Dry Beans, Peas, Other Legumes, Nuts, and Seeds	0.0393118	7	3	Total Fat	0.179535	11	2	Vegetables	0.153811	7	4	Total Fat	0.145586	42	8	Vegetables	0.120056	42	8	prot	0.150582	42	1	tfat	0.0995742
MCTs31	2	Milk and Milk Products	0.150607	MCTs31	2	Carbohydrate	0.244748	11	3	Dry Beans, Peas, Other Legumes, Nuts, and Seeds	0	7	4	Total Fat	0.201425	11	3	Vegetables	0.181014	7	1	Protein	0.177068	43	8	Vegetables	0.169108	43	8	prot	0.146122	43	1	tfat	0.110323
MCTs31	3	Milk and Milk Products	0.0556414	MCTs31	3	Carbohydrate	0.247281	11	4	Dry Beans, Peas, Other Legumes, Nuts, and Seeds	0.0356062	7	5	Total Fat	0.12763	11	4	Vegetables	0.166788	7	2	Protein	0.16344	44	8	Vegetables	0.157801	44	8	prot	0.150314	44	1	tfat	0.114066
MCTs31	4	Milk and Milk Products	0.0254198	MCTs31	4	Carbohydrate	0.238541	11	1	Grain Products	0.0664752	7	1	Protein	0.163631	11	5	Vegetables	0.122062	7	3	Protein	0.147636	45	8	Vegetables	0.122818	45	8	prot	0.148485	45	1	tfat	0.0993085
MCTs31	5	Milk and Milk Products	0	MCTs31	5	Carbohydrate	0.258249	11	2	Grain Products	0.134367	7	2	Protein	0.143641	11	1	Fats, Oils, and Salad Dressings	0.0731921	7	4	Protein	0.122968	46	8	Vegetables	0.0986248	46	8	prot	0.150649	46	1	tfat	0.102271
MCTs31	6	Milk and Milk Products	0.0248129	MCTs31	6	Carbohydrate	0.227504	11	3	Grain Products	0.0967332	7	3	Protein	0.13117	11	2	Fats, Oils, and Salad Dressings	0.0841213	7	1	Sugars, total	0.146869	47	8	Vegetables	0.0765962	47	8	prot	0.156039	47	1	tfat	0.0991092
MCTs31	7	Milk and Milk Products	0.0411563	MCTs31	7	Carbohydrate	0.234987	11	4	Grain Products	0.0642517	7	4	Protein	0.124308	11	3	Fats, Oils, and Salad Dressings	0.0691339	7	2	Sugars, total	0.149071	48	8	Vegetables	0.143329	48	8	prot	0.155944	48	1	tfat	0.101987
MCTs31	8	Milk and Milk Products	0.0644874	MCTs31	8	Carbohydrate	0.213583	11	1	Fruits	0.117191	7	5	Protein	0.13624	11	4	Fats, Oils, and Salad Dressings	0.0594749	7	3	Sugars, total	0.180315	49	8	Vegetables	0.0773075	49	8	prot	0.153558	49	1	tfat	0.099824
MCTs31	9	Milk and Milk Products	0.0499954	MCTs31	9	Carbohydrate	0.21819	11	2	Fruits	0.183328	7	1	Sugars, total	0.186502	11	5	Fats, Oils, and Salad Dressings	0.0679284	7	4	Sugars, total	0.196793	50	8	Vegetables	0.128387	50	8	prot	0.151417	50	1	tfat	0.100822
MCTs31	10	Milk and Milk Products	0.172256	MCTs31	10	Carbohydrate	0.25874	11	3	Fruits	0.100913	7	2	Sugars, total	0.173565	11	1	Sugars, Sweets, and Beverages	0.196157	7	1	Fiber, total dietary	0.0949507	1	1	Fruit	0.130984	1	1	tfat	0.108932	1	2	tfat	0.0956675
MCTs31	11	Milk and Milk Products	0.0619344	MCTs31	11	Carbohydrate	0.227498	11	4	Fruits	0.184466	7	3	Sugars, total	0.201686	11	2	Sugars, Sweets, and Beverages	0.155395	7	2	Fiber, total dietary	0.0904587	2	1	Fruit	0.157771	2	1	tfat	0.107072	2	2	tfat	0.0980365
MCTs31	12	Milk and Milk Products	0.0535411	MCTs31	12	Carbohydrate	0.26752	11	1	Vegetables	0.117837	7	4	Sugars, total	0.177629	11	3	Sugars, Sweets, and Beverages	0.186674	7	3	Fiber, total dietary	0.0534115	3	1	Fruit	0.175924	3	1	tfat	0.105765	3	2	tfat	0.100354
MCTs31	13	Milk and Milk Products	0.147856	MCTs31	13	Carbohydrate	0.251771	11	2	Vegetables	0.12843	7	5	Sugars, total	0.184843	11	4	Sugars, Sweets, and Beverages	0.221984	7	4	Fiber, total dietary	0.0956915	4	1	Fruit	0.132492	4	1	tfat	0.0977725	4	2	tfat	0.0957087
MCTs31	14	Milk and Milk Products	0.032465	MCTs31	14	Carbohydrate	0.234236	11	3	Vegetables	0.139775	7	1	Fiber, total dietary	0.0887317	11	5	Sugars, Sweets, and Beverages	0.217078	7	1	Alcohol	0	5	1	Fruit	0.092931	5	1	tfat	0.0989298	5	2	tfat	0.1052
MCTs31	15	Milk and Milk Products	0.109635	MCTs31	15	Carbohydrate	0.256732	11	4	Vegetables	0.206	7	2	Fiber, total dietary	0.0817531	12	1	Milk and Milk Products	0.116305	7	2	Alcohol	0	6	1	Fruit	0.149389	6	1	tfat	0.103837	6	2	tfat	0.0999083
MCTs31	16	Milk and Milk Products	0.148004	MCTs31	16	Carbohydrate	0.27424	11	1	Fats, Oils, and Salad Dressings	0	7	3	Fiber, total dietary	0.0874484	12	2	Milk and Milk Products	0.123334	7	3	Alcohol	0.139115	7	1	Fruit	0.218234	7	1	tfat	0.107721	7	2	tfat	0.103447
MCTs31	17	Milk and Milk Products	0.114375	MCTs31	17	Carbohydrate	0.245452	11	2	Fats, Oils, and Salad Dressings	0.0383556	7	4	Fiber, total dietary	0.103745	12	3	Milk and Milk Products	0.180033	7	4	Alcohol	0	8	1	Fruit	0.137058	8	1	tfat	0.104409	8	2	tfat	0.0996438
MCTs32	1	Milk and Milk Products	0	MCTs32	1	Carbohydrate	0.271253	11	3	Fats, Oils, and Salad Dressings	0.0279162	7	5	Fiber, total dietary	0.102897	12	4	Milk and Milk Products	0.116682	7	1	Sodium	0.0355215	9	1	Fruit	0.210814	9	1	tfat	0.106549	9	2	tfat	0.0973483
MCTs32	2	Milk and Milk Products	0	MCTs32	2	Carbohydrate	0.293811	11	4	Fats, Oils, and Salad Dressings	0.0188366	7	1	Alcohol	0	12	1	Meat_Poultry, Fish, and Mixtures	0.147602	7	2	Sodium	0.0294694	10	1	Fruit	0.132314	10	1	tfat	0.0972258	10	2	tfat	0.103948
MCTs32	3	Milk and Milk Products	0	MCTs32	3	Carbohydrate	0.289938	11	1	Sugars, Sweets, and Beverages	0.39337	7	2	Alcohol	0	12	2	Meat_Poultry, Fish, and Mixtures	0.145482	7	3	Sodium	0.0342475	11	1	Fruit	0.153306	11	1	tfat	0.100844	11	2	tfat	0.105327
MCTs32	4	Milk and Milk Products	0.0483532	MCTs32	4	Carbohydrate	0.288514	11	2	Sugars, Sweets, and Beverages	0.297859	7	3	Alcohol	0	12	3	Meat_Poultry, Fish, and Mixtures	0.161568	7	4	Sodium	0.030312	12	1	Fruit	0.0991123	12	1	tfat	0.0999724	12	2	tfat	0.0942288
MCTs32	5	Milk and Milk Products	0.0494498	MCTs32	5	Carbohydrate	0.297799	11	3	Sugars, Sweets, and Beverages	0.426191	7	4	Alcohol	0	12	4	Meat_Poultry, Fish, and Mixtures	0.128518	7	1	Potassium	0.0294824	13	1	Fruit	0.13529	13	1	tfat	0.101589	13	2	tfat	0.106574
MCTs32	6	Milk and Milk Products	0.151941	MCTs32	6	Carbohydrate	0.294241	11	4	Sugars, Sweets, and Beverages	0.431273	7	5	Alcohol	0	12	1	Eggs	0	7	2	Potassium	0.0315363	14	1	Fruit	0.139804	14	1	tfat	0.0945525	14	2	tfat	0.111675
MCTs32	7	Milk and Milk Products	0.217494	MCTs32	7	Carbohydrate	0.310014	12	1	Milk and Milk Products	0.138215	7	1	Sodium	0.0310542	12	2	Eggs	0	7	3	Potassium	0.0249579	15	1	Fruit	0.135963	15	1	tfat	0.10296	15	2	tfat	0.108431
MCTs32	8	Milk and Milk Products	0.0533329	MCTs32	8	Carbohydrate	0.238245	12	2	Milk and Milk Products	0.13829	7	2	Sodium	0.0232445	12	3	Eggs	0	7	4	Potassium	0.0366651	16	1	Fruit	0.140409	16	1	tfat	0.105476	16	2	tfat	0.101326
MCTs32	9	Milk and Milk Products	0.0521275	MCTs32	9	Carbohydrate	0.253386	12	3	Milk and Milk Products	0.118372	7	3	Sodium	0.0243734	12	4	Eggs	0	7	1	Phosphorus	0.0200716	17	1	Fruit	0.116949	17	1	tfat	0.102279	17	2	tfat	0.101116
MCTs32	10	Milk and Milk Products	0.0467842	MCTs32	10	Carbohydrate	0.266551	12	4	Milk and Milk Products	0.109385	7	4	Sodium	0.021393	12	1	Dry Beans, Peas, Other Legumes, Nuts, and Seeds	0.100297	7	2	Phosphorus	0.0196214	18	1	Fruit	0.0776284	18	1	tfat	0.104654	18	2	tfat	0.101837
MCTs32	11	Milk and Milk Products	0.07843	MCTs32	11	Carbohydrate	0.247535	12	1	Meat_Poultry, Fish, and Mixtures	0.105582	7	5	Sodium	0.0313736	12	2	Dry Beans, Peas, Other Legumes, Nuts, and Seeds	0.0820921	7	3	Phosphorus	0.0157831	19	1	Fruit	0.1473	19	1	tfat	0.104204	19	2	tfat	0.100824
MCTs32	12	Milk and Milk Products	0.0408462	MCTs32	12	Carbohydrate	0.251148	12	2	Meat_Poultry, Fish, and Mixtures	0	7	1	Potassium	0.0337189	12	3	Dry Beans, Peas, Other Legumes, Nuts, and Seeds	0	7	4	Phosphorus	0.0198186	20	1	Fruit	0.0976965	20	1	tfat	0.104561	20	2	tfat	0.0972638
MCTs32	13	Milk and Milk Products	0.108243	MCTs32	13	Carbohydrate	0.257038	12	3	Meat_Poultry, Fish, and Mixtures	0.0937043	7	2	Potassium	0.0304131	12	4	Dry Beans, Peas, Other Legumes, Nuts, and Seeds	0.0733001	7	1	Calcium	0.014634	21	1	Fruit	0.13123	21	1	tfat	0.100485	21	2	tfat	0.106705
MCTs32	14	Milk and Milk Products	0.071876	MCTs32	14	Carbohydrate	0.258338	12	4	Meat_Poultry, Fish, and Mixtures	0.0522546	7	3	Potassium	0.0300717	12	1	Grain Products	0.110874	7	2	Calcium	0.01652	22	1	Fruit	0.0499129	22	1	tfat	0.0990601	22	2	tfat	0.103264
MCTs32	15	Milk and Milk Products	0.119846	MCTs32	15	Carbohydrate	0.268657	12	1	Eggs	0	7	4	Potassium	0.034649	12	2	Grain Products	0.120503	7	3	Calcium	0.0107543	23	1	Fruit	0.156202	23	1	tfat	0.101704	23	2	tfat	0.105655
MCTs32	16	Milk and Milk Products	0.128761	MCTs32	16	Carbohydrate	0.275381	12	2	Eggs	0	7	5	Potassium	0.0317838	12	3	Grain Products	0.0908668	7	4	Calcium	0.0196834	24	1	Fruit	0.0890667	24	1	tfat	0.0987848	24	2	tfat	0.106468
MCTs32	17	Milk and Milk Products	0.0391373	MCTs32	17	Carbohydrate	0.270704	12	3	Eggs	0	7	1	Phosphorus	0.0212437	12	4	Grain Products	0.135081	7	1	Magnesium	0.00951399	25	1	Fruit	0.117869	25	1	tfat	0.101017	25	2	tfat	0.0993049
MCTs33	1	Milk and Milk Products	0.0808985	MCTs33	1	Carbohydrate	0.287944	12	4	Eggs	0	7	2	Phosphorus	0.0228352	12	1	Fruits	0.151962	7	2	Magnesium	0.0112481	26	1	Fruit	0.147271	26	1	tfat	0.108037	26	2	tfat	0.0970109
MCTs33	2	Milk and Milk Products	0.142121	MCTs33	2	Carbohydrate	0.272021	12	1	Dry Beans, Peas, Other Legumes, Nuts, and Seeds	0	7	3	Phosphorus	0.0182991	12	2	Fruits	0.150066	7	3	Magnesium	0.00811448	27	1	Fruit	0.123434	27	1	tfat	0.0965857	27	2	tfat	0.104759
MCTs33	3	Milk and Milk Products	0.160598	MCTs33	3	Carbohydrate	0.293966	12	2	Dry Beans, Peas, Other Legumes, Nuts, and Seeds	0.0460786	7	4	Phosphorus	0.0177869	12	3	Fruits	0.119473	7	4	Magnesium	0.0110361	28	1	Fruit	0.0783128	28	1	tfat	0.0990845	28	2	tfat	0.0988363
MCTs33	4	Milk and Milk Products	0	MCTs33	4	Carbohydrate	0.302275	12	3	Dry Beans, Peas, Other Legumes, Nuts, and Seeds	0	7	5	Phosphorus	0.0225236	12	4	Fruits	0.170973	7	1	Choline, total	0.0124182	29	1	Fruit	0.12557	29	1	tfat	0.100678	29	2	tfat	0.0943177
MCTs33	5	Milk and Milk Products	0.0809621	MCTs33	5	Carbohydrate	0.285283	12	4	Dry Beans, Peas, Other Legumes, Nuts, and Seeds	0.138527	7	1	Calcium	0.0172346	12	1	Vegetables	0.139101	7	2	Choline, total	0.00961578	30	1	Fruit	0.123668	30	1	tfat	0.0998053	30	2	tfat	0.0994969
MCTs33	6	Milk and Milk Products	0.2284	MCTs33	6	Carbohydrate	0.291302	12	1	Grain Products	0.123826	7	2	Calcium	0.021601	12	2	Vegetables	0.151074	7	3	Choline, total	0.0101642	31	1	Fruit	0.0874862	31	1	tfat	0.0963722	31	2	tfat	0.103903
MCTs33	7	Milk and Milk Products	0.176258	MCTs33	7	Carbohydrate	0.246623	12	2	Grain Products	0.115817	7	3	Calcium	0.0154333	12	3	Vegetables	0.197611	7	4	Choline, total	0.00846744	32	1	Fruit	0.151729	32	1	tfat	0.103115	32	2	tfat	0.105267
MCTs33	8	Milk and Milk Products	0.0908534	MCTs33	8	Carbohydrate	0.280535	12	3	Grain Products	0.0829058	7	4	Calcium	0.015445	12	4	Vegetables	0.18947	7	1	Cholesterol	0.0137164	33	1	Fruit	0.120992	33	1	tfat	0.107088	33	2	tfat	0.0994539
MCTs33	9	Milk and Milk Products	0.127811	MCTs33	9	Carbohydrate	0.317959	12	4	Grain Products	0.147026	7	5	Calcium	0.0184408	12	1	Fats, Oils, and Salad Dressings	0.0619117	7	2	Cholesterol	0.009044	34	1	Fruit	0.14508	34	1	tfat	0.0991734	34	2	tfat	0.0988901
MCTs33	10	Milk and Milk Products	0.0355415	MCTs33	10	Carbohydrate	0.2473	12	1	Fruits	0.110634	7	1	Magnesium	0.0105624	12	2	Fats, Oils, and Salad Dressings	0.0678505	7	3	Cholesterol	0.0118952	35	1	Fruit	0.166527	35	1	tfat	0.102533	35	2	tfat	0.103176
MCTs33	11	Milk and Milk Products	0.170132	MCTs33	11	Carbohydrate	0.258416	12	2	Fruits	0.109371	7	2	Magnesium	0.0110051	12	3	Fats, Oils, and Salad Dressings	0	7	4	Cholesterol	0.00592709	36	1	Fruit	0.114603	36	1	tfat	0.101632	36	2	tfat	0.0997907
MCTs33	12	Milk and Milk Products	0.0951735	MCTs33	12	Carbohydrate	0.28479	12	3	Fruits	0.170609	7	3	Magnesium	0.0104468	12	4	Fats, Oils, and Salad Dressings	0	7	1	Caffeine	0.0108402	37	1	Fruit	0.0905661	37	1	tfat	0.0986291	37	2	tfat	0.103468
MCTs33	13	Milk and Milk Products	0.0871384	MCTs33	13	Carbohydrate	0.270087	12	4	Fruits	0.118776	7	4	Magnesium	0.0119076	12	1	Sugars, Sweets, and Beverages	0.171948	7	2	Caffeine	0.00653616	38	1	Fruit	0.0907733	38	1	tfat	0.0948021	38	2	tfat	0.0934229
MCTs33	14	Milk and Milk Products	0.141067	MCTs33	14	Carbohydrate	0.260954	12	1	Vegetables	0.12564	7	5	Magnesium	0.0108115	12	2	Sugars, Sweets, and Beverages	0.159598	7	3	Caffeine	0.00696495	39	1	Fruit	0.0997337	39	1	tfat	0.104863	39	2	tfat	0.0966328
MCTs33	15	Milk and Milk Products	0	MCTs33	15	Carbohydrate	0.297503	12	2	Vegetables	0.172063	7	1	Choline, total	0.0102396	12	3	Sugars, Sweets, and Beverages	0.250449	7	4	Caffeine	0.00630614	40	1	Fruit	0.114877	40	1	tfat	0.0927026	40	2	tfat	0.0955094
MCTs33	16	Milk and Milk Products	0.0774306	MCTs33	16	Carbohydrate	0.313659	12	3	Vegetables	0.1154	7	2	Choline, total	0.00759772	12	4	Sugars, Sweets, and Beverages	0.185977	7	1	Vitamin C	0.00441095	41	1	Fruit	0.144898	41	1	tfat	0.102236	41	2	tfat	0.103136
MCTs33	17	Milk and Milk Products	0.115745	MCTs33	17	Carbohydrate	0.275442	12	4	Vegetables	0.0369496	7	3	Choline, total	0.00795327	13	1	Milk and Milk Products	0.163396	7	2	Vitamin C	0.00758425	42	1	Fruit	0.114864	42	1	tfat	0.102956	42	2	tfat	0.100912
MCTs34	1	Milk and Milk Products	0.097003	MCTs34	1	Carbohydrate	0.252202	12	1	Fats, Oils, and Salad Dressings	0.0559089	7	4	Choline, total	0.0078581	13	2	Milk and Milk Products	0.237559	7	3	Vitamin C	0.0076949	43	1	Fruit	0.159321	43	1	tfat	0.108576	43	2	tfat	0.102502
MCTs34	2	Milk and Milk Products	0.104591	MCTs34	2	Carbohydrate	0.23526	12	2	Fats, Oils, and Salad Dressings	0.0602533	7	5	Choline, total	0.00734461	13	3	Milk and Milk Products	0.0922235	7	4	Vitamin C	0.00593678	44	1	Fruit	0.154543	44	1	tfat	0.10593	44	2	tfat	0.116016
MCTs34	3	Milk and Milk Products	0.117828	MCTs34	3	Carbohydrate	0.244209	12	3	Fats, Oils, and Salad Dressings	0	7	1	Cholesterol	0.00889302	13	4	Milk and Milk Products	0.18156	7	1	others	0.00789147	45	1	Fruit	0.142133	45	1	tfat	0.100438	45	2	tfat	0.0982988
MCTs34	4	Milk and Milk Products	0.0864928	MCTs34	4	Carbohydrate	0.230757	12	4	Fats, Oils, and Salad Dressings	0	7	2	Cholesterol	0.00615734	13	1	Meat_Poultry, Fish, and Mixtures	0.0953966	7	2	others	0.00490732	46	1	Fruit	0.0715702	46	1	tfat	0.0974285	46	2	tfat	0.10114
MCTs34	5	Milk and Milk Products	0.0788953	MCTs34	5	Carbohydrate	0.227291	12	1	Sugars, Sweets, and Beverages	0.340194	7	3	Cholesterol	0.00442448	13	2	Meat_Poultry, Fish, and Mixtures	0.132116	7	3	others	0.00537909	47	1	Fruit	0.112575	47	1	tfat	0.101747	47	2	tfat	0.101846
MCTs34	6	Milk and Milk Products	0.0760868	MCTs34	6	Carbohydrate	0.241678	12	2	Sugars, Sweets, and Beverages	0.358128	7	4	Cholesterol	0.00537507	13	3	Meat_Poultry, Fish, and Mixtures	0.126323	7	4	others	0.00625597	48	1	Fruit	0.0445767	48	1	tfat	0.0965837	48	2	tfat	0.102995
MCTs34	7	Milk and Milk Products	0.126986	MCTs34	7	Carbohydrate	0.228417	12	3	Sugars, Sweets, and Beverages	0.41901	7	5	Cholesterol	0.00348738	13	4	Meat_Poultry, Fish, and Mixtures	0.125824	8	1	Carbohydrate	0.215226	49	1	Fruit	0.184553	49	1	tfat	0.103037	49	2	tfat	0.102921
MCTs34	8	Milk and Milk Products	0.180085	MCTs34	8	Carbohydrate	0.218491	12	4	Sugars, Sweets, and Beverages	0.397081	7	1	Caffeine	0.00549793	13	1	Eggs	0.128558	8	2	Carbohydrate	0.243368	50	1	Fruit	0.0664715	50	1	tfat	0.0973551	50	2	tfat	0.115357
MCTs34	9	Milk and Milk Products	0.104054	MCTs34	9	Carbohydrate	0.208585	13	1	Milk and Milk Products	0.111982	7	2	Caffeine	0.00615899	13	2	Eggs	0	8	3	Carbohydrate	0.256059	1	2	Fruit	0.150051	1	2	tfat	0.111287	1	3	tfat	0.100825
MCTs34	10	Milk and Milk Products	0.0933546	MCTs34	10	Carbohydrate	0.245668	13	2	Milk and Milk Products	0.175855	7	3	Caffeine	0.00787729	13	3	Eggs	0.10654	8	4	Carbohydrate	0.280652	2	2	Fruit	0.154956	2	2	tfat	0.10456	2	3	tfat	0.102209
MCTs34	11	Milk and Milk Products	0.159872	MCTs34	11	Carbohydrate	0.24871	13	3	Milk and Milk Products	0.079673	7	4	Caffeine	0.00834367	13	4	Eggs	0	8	1	Total Fat	0.182737	3	2	Fruit	0.142482	3	2	tfat	0.099242	3	3	tfat	0.10737
MCTs34	12	Milk and Milk Products	0.157616	MCTs34	12	Carbohydrate	0.18849	13	4	Milk and Milk Products	0.100089	7	5	Caffeine	0.00501023	13	1	Dry Beans, Peas, Other Legumes, Nuts, and Seeds	0	8	2	Total Fat	0.16938	4	2	Fruit	0.207107	4	2	tfat	0.100109	4	3	tfat	0.0974009
MCTs34	13	Milk and Milk Products	0.16973	MCTs34	13	Carbohydrate	0.256713	13	1	Meat_Poultry, Fish, and Mixtures	0.0845198	7	1	Vitamin C	0.0043995	13	2	Dry Beans, Peas, Other Legumes, Nuts, and Seeds	0	8	3	Total Fat	0.139296	5	2	Fruit	0.113309	5	2	tfat	0.102773	5	3	tfat	0.106796
MCTs34	14	Milk and Milk Products	0.224115	MCTs34	14	Carbohydrate	0.224894	13	2	Meat_Poultry, Fish, and Mixtures	0	7	2	Vitamin C	0.00381359	13	3	Dry Beans, Peas, Other Legumes, Nuts, and Seeds	0	8	4	Total Fat	0.15793	6	2	Fruit	0.155481	6	2	tfat	0.108866	6	3	tfat	0.106037
MCTs34	15	Milk and Milk Products	0.150286	MCTs34	15	Carbohydrate	0.226959	13	3	Meat_Poultry, Fish, and Mixtures	0.0960353	7	3	Vitamin C	0.00465805	13	4	Dry Beans, Peas, Other Legumes, Nuts, and Seeds	0	8	1	Protein	0.167431	7	2	Fruit	0.183994	7	2	tfat	0.1062	7	3	tfat	0.109764
MCTs34	16	Milk and Milk Products	0.0802944	MCTs34	16	Carbohydrate	0.169588	13	4	Meat_Poultry, Fish, and Mixtures	0.126482	7	4	Vitamin C	0.00725673	13	1	Grain Products	0.153367	8	2	Protein	0.139972	8	2	Fruit	0.0894423	8	2	tfat	0.104463	8	3	tfat	0.10728
MCTs34	17	Milk and Milk Products	0.188682	MCTs34	17	Carbohydrate	0.158245	13	1	Eggs	0.058604	7	5	Vitamin C	0.00325963	13	2	Grain Products	0.172894	8	3	Protein	0.128921	9	2	Fruit	0.121647	9	2	tfat	0.10571	9	3	tfat	0.100108
MCTs35	1	Milk and Milk Products	0.271993	MCTs35	1	Carbohydrate	0.280107	13	2	Eggs	0.0521988	7	1	others	0.00521668	13	3	Grain Products	0.118193	8	4	Protein	0.144403	10	2	Fruit	0.154466	10	2	tfat	0.0983359	10	3	tfat	0.0986527
MCTs35	2	Milk and Milk Products	0.147538	MCTs35	2	Carbohydrate	0.243772	13	3	Eggs	0.108868	7	2	others	0.00595562	13	4	Grain Products	0.148575	8	1	Sugars, total	0.142902	11	2	Fruit	0.0942665	11	2	tfat	0.0988245	11	3	tfat	0.109107
MCTs35	3	Milk and Milk Products	0.13392	MCTs35	3	Carbohydrate	0.276217	13	4	Eggs	0.133192	7	3	others	0.00519424	13	1	Fruits	0.0963496	8	2	Sugars, total	0.123449	12	2	Fruit	0.108233	12	2	tfat	0.101851	12	3	tfat	0.103072
MCTs35	4	Milk and Milk Products	0.173984	MCTs35	4	Carbohydrate	0.26625	13	1	Dry Beans, Peas, Other Legumes, Nuts, and Seeds	0	7	4	others	0.00924311	13	2	Fruits	0	8	3	Sugars, total	0.146909	13	2	Fruit	0.135362	13	2	tfat	0.100114	13	3	tfat	0.0983386
MCTs35	5	Milk and Milk Products	0.163599	MCTs35	5	Carbohydrate	0.245035	13	2	Dry Beans, Peas, Other Legumes, Nuts, and Seeds	0	7	5	others	0.00434475	13	3	Fruits	0.0803506	8	4	Sugars, total	0.193235	14	2	Fruit	0.160077	14	2	tfat	0.106328	14	3	tfat	0.106785
MCTs35	6	Milk and Milk Products	0.159099	MCTs35	6	Carbohydrate	0.277377	13	3	Dry Beans, Peas, Other Legumes, Nuts, and Seeds	0	8	1	Carbohydrate	0.291784	13	4	Fruits	0.128859	8	1	Fiber, total dietary	0.0563292	15	2	Fruit	0.12604	15	2	tfat	0.102841	15	3	tfat	0.109337
MCTs35	7	Milk and Milk Products	0.128036	MCTs35	7	Carbohydrate	0.30928	13	4	Dry Beans, Peas, Other Legumes, Nuts, and Seeds	0	8	2	Carbohydrate	0.276998	13	1	Vegetables	0.112329	8	2	Fiber, total dietary	0.0734044	16	2	Fruit	0.13475	16	2	tfat	0.10395	16	3	tfat	0.102076
MCTs35	8	Milk and Milk Products	0.310318	MCTs35	8	Carbohydrate	0.302247	13	1	Grain Products	0.122649	8	3	Carbohydrate	0.234664	13	2	Vegetables	0.107021	8	3	Fiber, total dietary	0.0840306	17	2	Fruit	0.123857	17	2	tfat	0.105048	17	3	tfat	0.102609
MCTs35	9	Milk and Milk Products	0.200967	MCTs35	9	Carbohydrate	0.293357	13	2	Grain Products	0.0926436	8	4	Carbohydrate	0.256752	13	3	Vegetables	0.163351	8	4	Fiber, total dietary	0.0893593	18	2	Fruit	0.0785993	18	2	tfat	0.100406	18	3	tfat	0.101992
MCTs35	10	Milk and Milk Products	0.155215	MCTs35	10	Carbohydrate	0.269933	13	3	Grain Products	0.114611	8	1	Total Fat	0.18055	13	4	Vegetables	0.13592	8	1	Alcohol	0.0975348	19	2	Fruit	0.118783	19	2	tfat	0.102799	19	3	tfat	0.106028
MCTs35	11	Milk and Milk Products	0.174953	MCTs35	11	Carbohydrate	0.244665	13	4	Grain Products	0.128963	8	2	Total Fat	0.197479	13	1	Fats, Oils, and Salad Dressings	0.0768394	8	2	Alcohol	0.120898	20	2	Fruit	0.130702	20	2	tfat	0.100978	20	3	tfat	0.099137
MCTs35	12	Milk and Milk Products	0.203627	MCTs35	12	Carbohydrate	0.215228	13	1	Fruits	0.0155051	8	3	Total Fat	0.198255	13	2	Fats, Oils, and Salad Dressings	0.0792997	8	3	Alcohol	0.119347	21	2	Fruit	0.1284	21	2	tfat	0.100573	21	3	tfat	0.109759
MCTs35	13	Milk and Milk Products	0.159534	MCTs35	13	Carbohydrate	0.269965	13	2	Fruits	0.163366	8	4	Total Fat	0.186545	13	3	Fats, Oils, and Salad Dressings	0.057073	8	4	Alcohol	0	22	2	Fruit	0.106333	22	2	tfat	0.100379	22	3	tfat	0.103509
MCTs35	14	Milk and Milk Products	0.222614	MCTs35	14	Carbohydrate	0.251966	13	3	Fruits	0.117089	8	1	Protein	0.152196	13	4	Fats, Oils, and Salad Dressings	0.05795	8	1	Sodium	0.0292362	23	2	Fruit	0.143858	23	2	tfat	0.0987562	23	3	tfat	0.10287
MCTs35	15	Milk and Milk Products	0.158707	MCTs35	15	Carbohydrate	0.26092	13	4	Fruits	0	8	2	Protein	0.169809	13	1	Sugars, Sweets, and Beverages	0.173764	8	2	Sodium	0.0280056	24	2	Fruit	0.108721	24	2	tfat	0.104209	24	3	tfat	0.105472
MCTs35	16	Milk and Milk Products	0.178047	MCTs35	16	Carbohydrate	0.233546	13	1	Vegetables	0.176825	8	3	Protein	0.160967	13	2	Sugars, Sweets, and Beverages	0.27111	8	3	Sodium	0.0254266	25	2	Fruit	0.139889	25	2	tfat	0.105204	25	3	tfat	0.0999908
MCTs35	17	Milk and Milk Products	0.172189	MCTs35	17	Carbohydrate	0.264685	13	2	Vegetables	0.16227	8	4	Protein	0.141892	13	3	Sugars, Sweets, and Beverages	0.255945	8	4	Sodium	0.0292339	26	2	Fruit	0.134456	26	2	tfat	0.10185	26	3	tfat	0.0892931
MCTs36	1	Milk and Milk Products	0.0814837	MCTs36	1	Carbohydrate	0.279416	13	3	Vegetables	0.128877	8	1	Sugars, total	0.170884	13	4	Sugars, Sweets, and Beverages	0.221312	8	1	Potassium	0.0262411	27	2	Fruit	0.093038	27	2	tfat	0.0984757	27	3	tfat	0.104798
MCTs36	2	Milk and Milk Products	0.0856754	MCTs36	2	Carbohydrate	0.292902	13	4	Vegetables	0.112568	8	2	Sugars, total	0.166082	14	1	Milk and Milk Products	0.119553	8	2	Potassium	0.0265717	28	2	Fruit	0.0945808	28	2	tfat	0.101919	28	3	tfat	0.101951
MCTs36	3	Milk and Milk Products	0.125208	MCTs36	3	Carbohydrate	0.246897	13	1	Fats, Oils, and Salad Dressings	0	8	3	Sugars, total	0.18467	14	2	Milk and Milk Products	0.104559	8	3	Potassium	0.0294577	29	2	Fruit	0.112318	29	2	tfat	0.101568	29	3	tfat	0.101559
MCTs36	4	Milk and Milk Products	0.121584	MCTs36	4	Carbohydrate	0.2462	13	2	Fats, Oils, and Salad Dressings	0	8	4	Sugars, total	0.190195	14	3	Milk and Milk Products	0.14259	8	4	Potassium	0.0286134	30	2	Fruit	0.10988	30	2	tfat	0.101188	30	3	tfat	0.103543
MCTs36	5	Milk and Milk Products	0.0632066	MCTs36	5	Carbohydrate	0.294059	13	3	Fats, Oils, and Salad Dressings	0.0465659	8	1	Fiber, total dietary	0.0744215	14	4	Milk and Milk Products	0.0957752	8	1	Phosphorus	0.0221299	31	2	Fruit	0.0984601	31	2	tfat	0.0986116	31	3	tfat	0.105091
MCTs36	6	Milk and Milk Products	0.0731549	MCTs36	6	Carbohydrate	0.306441	13	4	Fats, Oils, and Salad Dressings	0.0487433	8	2	Fiber, total dietary	0.055276	14	1	Meat_Poultry, Fish, and Mixtures	0.139399	8	2	Phosphorus	0.0188245	32	2	Fruit	0.113331	32	2	tfat	0.100632	32	3	tfat	0.107233
MCTs36	7	Milk and Milk Products	0.141654	MCTs36	7	Carbohydrate	0.284395	13	1	Sugars, Sweets, and Beverages	0.429915	8	3	Fiber, total dietary	0.0669689	14	2	Meat_Poultry, Fish, and Mixtures	0.126585	8	3	Phosphorus	0.0191494	33	2	Fruit	0.188273	33	2	tfat	0.104034	33	3	tfat	0.104636
MCTs36	8	Milk and Milk Products	0.0529361	MCTs36	8	Carbohydrate	0.296466	13	2	Sugars, Sweets, and Beverages	0.353666	8	4	Fiber, total dietary	0.0811362	14	3	Meat_Poultry, Fish, and Mixtures	0.155921	8	4	Phosphorus	0.0199448	34	2	Fruit	0.190211	34	2	tfat	0.107884	34	3	tfat	0.107138
MCTs36	9	Milk and Milk Products	0.136985	MCTs36	9	Carbohydrate	0.30173	13	3	Sugars, Sweets, and Beverages	0.308281	8	1	Alcohol	0	14	4	Meat_Poultry, Fish, and Mixtures	0.152166	8	1	Calcium	0.0171163	35	2	Fruit	0.153144	35	2	tfat	0.101796	35	3	tfat	0.104194
MCTs36	10	Milk and Milk Products	0.132934	MCTs36	10	Carbohydrate	0.308491	13	4	Sugars, Sweets, and Beverages	0.349962	8	2	Alcohol	0	14	1	Eggs	0	8	2	Calcium	0.0125355	36	2	Fruit	0.141067	36	2	tfat	0.104547	36	3	tfat	0.0962067
MCTs36	11	Milk and Milk Products	0.127665	MCTs36	11	Carbohydrate	0.305435	14	1	Milk and Milk Products	0.0675896	8	3	Alcohol	0	14	2	Eggs	0	8	3	Calcium	0.0152829	37	2	Fruit	0.0806797	37	2	tfat	0.0953368	37	3	tfat	0.108873
MCTs36	12	Milk and Milk Products	0.141674	MCTs36	12	Carbohydrate	0.295286	14	2	Milk and Milk Products	0.0634055	8	4	Alcohol	0	14	3	Eggs	0	8	4	Calcium	0.0150505	38	2	Fruit	0.11052	38	2	tfat	0.0966466	38	3	tfat	0.0995378
MCTs36	13	Milk and Milk Products	0.11667	MCTs36	13	Carbohydrate	0.205415	14	3	Milk and Milk Products	0.0306757	8	1	Sodium	0.0332767	14	4	Eggs	0.0862566	8	1	Magnesium	0.0108099	39	2	Fruit	0.109534	39	2	tfat	0.104099	39	3	tfat	0.0999
MCTs36	14	Milk and Milk Products	0.140654	MCTs36	14	Carbohydrate	0.295442	14	4	Milk and Milk Products	0.0474746	8	2	Sodium	0.0328568	14	1	Dry Beans, Peas, Other Legumes, Nuts, and Seeds	0	8	2	Magnesium	0.0110998	40	2	Fruit	0.0741408	40	2	tfat	0.0931787	40	3	tfat	0.099769
MCTs36	15	Milk and Milk Products	0.11797	MCTs36	15	Carbohydrate	0.295939	14	1	Meat_Poultry, Fish, and Mixtures	0.147331	8	3	Sodium	0.0313277	14	2	Dry Beans, Peas, Other Legumes, Nuts, and Seeds	0.103342	8	3	Magnesium	0.0105265	41	2	Fruit	0.132981	41	2	tfat	0.100101	41	3	tfat	0.105403
MCTs36	16	Milk and Milk Products	0.0536397	MCTs36	16	Carbohydrate	0.283325	14	2	Meat_Poultry, Fish, and Mixtures	0.0954879	8	4	Sodium	0.0275328	14	3	Dry Beans, Peas, Other Legumes, Nuts, and Seeds	0.0869384	8	4	Magnesium	0.00950694	42	2	Fruit	0.112842	42	2	tfat	0.10281	42	3	tfat	0.100817
MCTs36	17	Milk and Milk Products	0.0491881	MCTs36	17	Carbohydrate	0.254612	14	3	Meat_Poultry, Fish, and Mixtures	0	8	1	Potassium	0.0261197	14	4	Dry Beans, Peas, Other Legumes, Nuts, and Seeds	0.108025	8	1	Choline, total	0.0109963	43	2	Fruit	0.144174	43	2	tfat	0.110042	43	3	tfat	0.101483
MCTs37	1	Milk and Milk Products	0.24981	MCTs37	1	Carbohydrate	0.229051	14	4	Meat_Poultry, Fish, and Mixtures	0.0855259	8	2	Potassium	0.0190058	14	1	Grain Products	0.154166	8	2	Choline, total	0.00996896	44	2	Fruit	0.158046	44	2	tfat	0.102537	44	3	tfat	0.114999
MCTs37	2	Milk and Milk Products	0.0927295	MCTs37	2	Carbohydrate	0.243272	14	1	Eggs	0.0729948	8	3	Potassium	0.0255282	14	2	Grain Products	0.103042	8	3	Choline, total	0.00787349	45	2	Fruit	0.166433	45	2	tfat	0.100391	45	3	tfat	0.100464
MCTs37	3	Milk and Milk Products	0.206942	MCTs37	3	Carbohydrate	0.265897	14	2	Eggs	0.0757335	8	4	Potassium	0.0301549	14	3	Grain Products	0.150885	8	4	Choline, total	0.00812003	46	2	Fruit	0.102263	46	2	tfat	0.101366	46	3	tfat	0.105095
MCTs37	4	Milk and Milk Products	0.187437	MCTs37	4	Carbohydrate	0.255171	14	3	Eggs	0	8	1	Phosphorus	0.0188215	14	4	Grain Products	0.11574	8	1	Cholesterol	0.0117769	47	2	Fruit	0.133583	47	2	tfat	0.101545	47	3	tfat	0.100216
MCTs37	5	Milk and Milk Products	0.0472359	MCTs37	5	Carbohydrate	0.255071	14	4	Eggs	0.160823	8	2	Phosphorus	0.0214688	14	1	Fruits	0.125264	8	2	Cholesterol	0.0117959	48	2	Fruit	0.0683549	48	2	tfat	0.0946542	48	3	tfat	0.100869
MCTs37	6	Milk and Milk Products	0.208477	MCTs37	6	Carbohydrate	0.268364	14	1	Dry Beans, Peas, Other Legumes, Nuts, and Seeds	0	8	3	Phosphorus	0.0246765	14	2	Fruits	0.13306	8	3	Cholesterol	0.00630382	49	2	Fruit	0.158383	49	2	tfat	0.0981962	49	3	tfat	0.100236
MCTs37	7	Milk and Milk Products	0	MCTs37	7	Carbohydrate	0.325377	14	2	Dry Beans, Peas, Other Legumes, Nuts, and Seeds	0.0608164	8	4	Phosphorus	0.0204494	14	3	Fruits	0.107823	8	4	Cholesterol	0.00648828	50	2	Fruit	0.12145	50	2	tfat	0.100662	50	3	tfat	0.109411
MCTs37	8	Milk and Milk Products	0.195353	MCTs37	8	Carbohydrate	0.279948	14	3	Dry Beans, Peas, Other Legumes, Nuts, and Seeds	0	8	1	Calcium	0.0127872	14	4	Fruits	0.0931487	8	1	Caffeine	0.00103572	1	3	Fruit	0.185631	1	3	tfat	0.1067	1	4	tfat	0.0947843
MCTs37	9	Milk and Milk Products	0.1055	MCTs37	9	Carbohydrate	0.291532	14	4	Dry Beans, Peas, Other Legumes, Nuts, and Seeds	0.0535844	8	2	Calcium	0.0221589	14	1	Vegetables	0.146023	8	2	Caffeine	0.000963386	2	3	Fruit	0.16362	2	3	tfat	0.102012	2	4	tfat	0.095207
MCTs37	10	Milk and Milk Products	0.024632	MCTs37	10	Carbohydrate	0.278311	14	1	Grain Products	0.0910442	8	3	Calcium	0.0283853	14	2	Vegetables	0.147715	8	3	Caffeine	0.000834354	3	3	Fruit	0.111603	3	3	tfat	0.0993683	3	4	tfat	0.112108
MCTs37	11	Milk and Milk Products	0.167118	MCTs37	11	Carbohydrate	0.230621	14	2	Grain Products	0.0731228	8	4	Calcium	0.0208438	14	3	Vegetables	0.152987	8	4	Caffeine	0.00656273	4	3	Fruit	0.0972806	4	3	tfat	0.0988959	4	4	tfat	0.104739
MCTs37	12	Milk and Milk Products	0.0715087	MCTs37	12	Carbohydrate	0.297365	14	3	Grain Products	0.106411	8	1	Magnesium	0.00957379	14	4	Vegetables	0.0927177	8	1	Vitamin C	0.0030727	5	3	Fruit	0.129894	5	3	tfat	0.101295	5	4	tfat	0.109014
MCTs37	13	Milk and Milk Products	0.0673895	MCTs37	13	Carbohydrate	0.29474	14	4	Grain Products	0.0345327	8	2	Magnesium	0.00782369	14	1	Fats, Oils, and Salad Dressings	0.0952629	8	2	Vitamin C	0.00409836	6	3	Fruit	0.189903	6	3	tfat	0.109234	6	4	tfat	0.106543
MCTs37	14	Milk and Milk Products	0.116679	MCTs37	14	Carbohydrate	0.260883	14	1	Fruits	0.136117	8	3	Magnesium	0.0083633	14	2	Fats, Oils, and Salad Dressings	0.0833157	8	3	Vitamin C	0.00493614	7	3	Fruit	0.171435	7	3	tfat	0.109913	7	4	tfat	0.105921
MCTs37	15	Milk and Milk Products	0.126525	MCTs37	15	Carbohydrate	0.199054	14	2	Fruits	0.137946	8	4	Magnesium	0.0102084	14	3	Fats, Oils, and Salad Dressings	0	8	4	Vitamin C	0.00465731	8	3	Fruit	0.123275	8	3	tfat	0.100632	8	4	tfat	0.107777
MCTs37	16	Milk and Milk Products	0.200264	MCTs37	16	Carbohydrate	0.245858	14	3	Fruits	0.116136	8	1	Choline, total	0.0076281	14	4	Fats, Oils, and Salad Dressings	0.056494	8	1	others	0.00542368	9	3	Fruit	0.157849	9	3	tfat	0.103138	9	4	tfat	0.0981412
MCTs37	17	Milk and Milk Products	0	MCTs37	17	Carbohydrate	0.240544	14	4	Fruits	0.146871	8	2	Choline, total	0.00725224	14	1	Sugars, Sweets, and Beverages	0.220332	8	2	others	0.00566436	10	3	Fruit	0.118964	10	3	tfat	0.0975769	10	4	tfat	0.105334
MCTs01	1	Meat_Poultry, Fish, and Mixtures	0.100542	MCTs01	1	Total Fat	0.129598	14	1	Vegetables	0.0932739	8	3	Choline, total	0.00752609	14	2	Sugars, Sweets, and Beverages	0.198382	8	3	others	0.00564619	11	3	Fruit	0.0846988	11	3	tfat	0.0914787	11	4	tfat	0.104215
MCTs01	2	Meat_Poultry, Fish, and Mixtures	0.0969708	MCTs01	2	Total Fat	0.12384	14	2	Vegetables	0.11118	8	4	Choline, total	0.00885172	14	3	Sugars, Sweets, and Beverages	0.202857	8	4	others	0.00624247	12	3	Fruit	0.104974	12	3	tfat	0.101629	12	4	tfat	0.105723
MCTs01	3	Meat_Poultry, Fish, and Mixtures	0.0903496	MCTs01	3	Total Fat	0.130901	14	3	Vegetables	0.252543	8	1	Cholesterol	0.00778724	14	4	Sugars, Sweets, and Beverages	0.199676	9	1	Carbohydrate	0.277374	13	3	Fruit	0.141212	13	3	tfat	0.0969668	13	4	tfat	0.0974959
MCTs01	4	Meat_Poultry, Fish, and Mixtures	0.089587	MCTs01	4	Total Fat	0.144835	14	4	Vegetables	0.0833249	8	2	Cholesterol	0.00978556	15	1	Milk and Milk Products	0.159983	9	2	Carbohydrate	0.239415	14	3	Fruit	0.135956	14	3	tfat	0.0951944	14	4	tfat	0.0975408
MCTs01	5	Meat_Poultry, Fish, and Mixtures	0.121581	MCTs01	5	Total Fat	0.160227	14	1	Fats, Oils, and Salad Dressings	0.0488426	8	3	Cholesterol	0.00889121	15	2	Milk and Milk Products	0.240434	9	3	Carbohydrate	0.24751	15	3	Fruit	0.134556	15	3	tfat	0.099866	15	4	tfat	0.101462
MCTs01	6	Meat_Poultry, Fish, and Mixtures	0.115686	MCTs01	6	Total Fat	0.153668	14	2	Fats, Oils, and Salad Dressings	0.0283558	8	4	Cholesterol	0.0103897	15	3	Milk and Milk Products	0.195977	9	4	Carbohydrate	0.2823	16	3	Fruit	0.123313	16	3	tfat	0.10253	16	4	tfat	0.092905
MCTs01	7	Meat_Poultry, Fish, and Mixtures	0.123954	MCTs01	7	Total Fat	0.157807	14	3	Fats, Oils, and Salad Dressings	0.0422835	8	1	Caffeine	0.00449286	15	4	Milk and Milk Products	0.235792	9	1	Total Fat	0.185128	17	3	Fruit	0.0935972	17	3	tfat	0.0984787	17	4	tfat	0.101279
MCTs01	8	Meat_Poultry, Fish, and Mixtures	0.0879987	MCTs01	8	Total Fat	0.138257	14	4	Fats, Oils, and Salad Dressings	0.0394741	8	2	Caffeine	0.00477375	15	1	Meat_Poultry, Fish, and Mixtures	0.124907	9	2	Total Fat	0.213756	18	3	Fruit	0.0931373	18	3	tfat	0.0972762	18	4	tfat	0.102988
MCTs01	9	Meat_Poultry, Fish, and Mixtures	0.0742114	MCTs01	9	Total Fat	0.158875	14	1	Sugars, Sweets, and Beverages	0.342807	8	3	Caffeine	0.00738402	15	2	Meat_Poultry, Fish, and Mixtures	0.172828	9	3	Total Fat	0.217149	19	3	Fruit	0.104607	19	3	tfat	0.0982315	19	4	tfat	0.104724
MCTs01	10	Meat_Poultry, Fish, and Mixtures	0.0586348	MCTs01	10	Total Fat	0.112959	14	2	Sugars, Sweets, and Beverages	0.353952	8	4	Caffeine	0.0036993	15	3	Meat_Poultry, Fish, and Mixtures	0.173366	9	4	Total Fat	0.146342	20	3	Fruit	0.156041	20	3	tfat	0.0985532	20	4	tfat	0.0993953
MCTs01	11	Meat_Poultry, Fish, and Mixtures	0	MCTs01	11	Total Fat	0.139149	14	3	Sugars, Sweets, and Beverages	0.451951	8	1	Vitamin C	0.00185981	15	4	Meat_Poultry, Fish, and Mixtures	0.149713	9	1	Protein	0.127399	21	3	Fruit	0.126011	21	3	tfat	0.100706	21	4	tfat	0.120308
MCTs01	12	Meat_Poultry, Fish, and Mixtures	0.112734	MCTs01	12	Total Fat	0.12398	14	4	Sugars, Sweets, and Beverages	0.348389	8	2	Vitamin C	0.00100682	15	1	Eggs	0	9	2	Protein	0.168225	22	3	Fruit	0.0800395	22	3	tfat	0.0979774	22	4	tfat	0.104923
MCTs01	13	Meat_Poultry, Fish, and Mixtures	0.108001	MCTs01	13	Total Fat	0.092865	15	1	Milk and Milk Products	0.131642	8	3	Vitamin C	0.00650982	15	2	Eggs	0	9	3	Protein	0.161327	23	3	Fruit	0.11784	23	3	tfat	0.0971859	23	4	tfat	0.10107
MCTs01	14	Meat_Poultry, Fish, and Mixtures	0.145362	MCTs01	14	Total Fat	0.178119	15	2	Milk and Milk Products	0.171235	8	4	Vitamin C	0.00675492	15	3	Eggs	0	9	4	Protein	0.148201	24	3	Fruit	0.156588	24	3	tfat	0.104313	24	4	tfat	0.103155
MCTs01	15	Meat_Poultry, Fish, and Mixtures	0.0863885	MCTs01	15	Total Fat	0.128654	15	3	Milk and Milk Products	0.147994	8	1	others	0.00781721	15	4	Eggs	0	9	1	Sugars, total	0.207071	25	3	Fruit	0.12727	25	3	tfat	0.107305	25	4	tfat	0.100783
MCTs01	16	Meat_Poultry, Fish, and Mixtures	0.0702919	MCTs01	16	Total Fat	0.11614	15	4	Milk and Milk Products	0.17143	8	2	others	0.00822338	15	1	Dry Beans, Peas, Other Legumes, Nuts, and Seeds	0	9	2	Sugars, total	0.159747	26	3	Fruit	0.108899	26	3	tfat	0.0965909	26	4	tfat	0.103514
MCTs01	17	Meat_Poultry, Fish, and Mixtures	0.0829167	MCTs01	17	Total Fat	0.0962498	15	1	Meat_Poultry, Fish, and Mixtures	0.157586	8	3	others	0.00588315	15	2	Dry Beans, Peas, Other Legumes, Nuts, and Seeds	0	9	3	Sugars, total	0.13156	27	3	Fruit	0.0784993	27	3	tfat	0.0951292	27	4	tfat	0.106863
MCTs03	1	Meat_Poultry, Fish, and Mixtures	0.105405	MCTs03	1	Total Fat	0.182035	15	2	Meat_Poultry, Fish, and Mixtures	0.0993063	8	4	others	0.0045936	15	3	Dry Beans, Peas, Other Legumes, Nuts, and Seeds	0	9	4	Sugars, total	0.213694	28	3	Fruit	0.0742704	28	3	tfat	0.0973573	28	4	tfat	0.101087
MCTs03	2	Meat_Poultry, Fish, and Mixtures	0.116001	MCTs03	2	Total Fat	0.169293	15	3	Meat_Poultry, Fish, and Mixtures	0	9	1	Carbohydrate	0.257336	15	4	Dry Beans, Peas, Other Legumes, Nuts, and Seeds	0	9	1	Fiber, total dietary	0.0614849	29	3	Fruit	0.124138	29	3	tfat	0.100812	29	4	tfat	0.0967942
MCTs03	3	Meat_Poultry, Fish, and Mixtures	0.0914206	MCTs03	3	Total Fat	0.168527	15	4	Meat_Poultry, Fish, and Mixtures	0	9	2	Carbohydrate	0	15	1	Grain Products	0.172714	9	2	Fiber, total dietary	0.0576894	30	3	Fruit	0.143188	30	3	tfat	0.0967389	30	4	tfat	0.105514
MCTs03	4	Meat_Poultry, Fish, and Mixtures	0.0975631	MCTs03	4	Total Fat	0.17614	15	1	Eggs	0	9	3	Carbohydrate	0.275736	15	2	Grain Products	0.157936	9	3	Fiber, total dietary	0.0822082	31	3	Fruit	0.0525172	31	3	tfat	0.0980463	31	4	tfat	0.0970373
MCTs03	5	Meat_Poultry, Fish, and Mixtures	0.0861769	MCTs03	5	Total Fat	0.181191	15	2	Eggs	0	9	4	Carbohydrate	0.25423	15	3	Grain Products	0.144886	9	4	Fiber, total dietary	0.0677675	32	3	Fruit	0.0725717	32	3	tfat	0.0951565	32	4	tfat	0.106544
MCTs03	6	Meat_Poultry, Fish, and Mixtures	0	MCTs03	6	Total Fat	0.184198	15	3	Eggs	0.0683744	9	1	Total Fat	0.182592	15	4	Grain Products	0.160233	9	1	Alcohol	0	33	3	Fruit	0.151871	33	3	tfat	0.0988858	33	4	tfat	0.0980637
MCTs03	7	Meat_Poultry, Fish, and Mixtures	0	MCTs03	7	Total Fat	0.162248	15	4	Eggs	0	9	2	Total Fat	0.12012	15	1	Fruits	0.131368	9	2	Alcohol	0	34	3	Fruit	0.125944	34	3	tfat	0.0965512	34	4	tfat	0.102195
MCTs03	8	Meat_Poultry, Fish, and Mixtures	0.182296	MCTs03	8	Total Fat	0.166062	15	1	Dry Beans, Peas, Other Legumes, Nuts, and Seeds	0.0415955	9	3	Total Fat	0.102457	15	2	Fruits	0.176784	9	3	Alcohol	0	35	3	Fruit	0.217095	35	3	tfat	0.09909	35	4	tfat	0.099789
MCTs03	9	Meat_Poultry, Fish, and Mixtures	0.145858	MCTs03	9	Total Fat	0.197654	15	2	Dry Beans, Peas, Other Legumes, Nuts, and Seeds	0	9	4	Total Fat	0.142231	15	3	Fruits	0.135122	9	4	Alcohol	0	36	3	Fruit	0.139163	36	3	tfat	0.0996942	36	4	tfat	0.0963135
MCTs03	10	Meat_Poultry, Fish, and Mixtures	0.14217	MCTs03	10	Total Fat	0.156269	15	3	Dry Beans, Peas, Other Legumes, Nuts, and Seeds	0	9	1	Protein	0.101756	15	4	Fruits	0	9	1	Sodium	0.0288547	37	3	Fruit	0.0979727	37	3	tfat	0.0972917	37	4	tfat	0.106285
MCTs03	11	Meat_Poultry, Fish, and Mixtures	0.0915317	MCTs03	11	Total Fat	0.179602	15	4	Dry Beans, Peas, Other Legumes, Nuts, and Seeds	0	9	2	Protein	0.294232	15	1	Vegetables	0.152033	9	2	Sodium	0.0329944	38	3	Fruit	0.10445	38	3	tfat	0.103135	38	4	tfat	0.0971802
MCTs03	12	Meat_Poultry, Fish, and Mixtures	0.139457	MCTs03	12	Total Fat	0.186641	15	1	Grain Products	0.193792	9	3	Protein	0.13666	15	2	Vegetables	0.173324	9	3	Sodium	0.0393565	39	3	Fruit	0.0975425	39	3	tfat	0.0984267	39	4	tfat	0.0966169
MCTs03	13	Meat_Poultry, Fish, and Mixtures	0	MCTs03	13	Total Fat	0.190986	15	2	Grain Products	0.113724	9	4	Protein	0.148862	15	3	Vegetables	0.146805	9	4	Sodium	0.0371895	40	3	Fruit	0.15068	40	3	tfat	0.096302	40	4	tfat	0.100733
MCTs03	14	Meat_Poultry, Fish, and Mixtures	0.0967219	MCTs03	14	Total Fat	0.209651	15	3	Grain Products	0.170662	9	1	Sugars, total	0.158037	15	4	Vegetables	0.210708	9	1	Potassium	0.0278842	41	3	Fruit	0.146489	41	3	tfat	0.103509	41	4	tfat	0.102638
MCTs03	15	Meat_Poultry, Fish, and Mixtures	0.208292	MCTs03	15	Total Fat	0.172653	15	4	Grain Products	0.213691	9	2	Sugars, total	0	15	1	Fats, Oils, and Salad Dressings	0.069003	9	2	Potassium	0.0236534	42	3	Fruit	0.0879322	42	3	tfat	0.0946624	42	4	tfat	0.0980118
MCTs03	16	Meat_Poultry, Fish, and Mixtures	0.0726197	MCTs03	16	Total Fat	0.200908	15	1	Fruits	0	9	3	Sugars, total	0.211151	15	2	Fats, Oils, and Salad Dressings	0.0786943	9	3	Potassium	0.0337162	43	3	Fruit	0.10935	43	3	tfat	0.103432	43	4	tfat	0.104222
MCTs03	17	Meat_Poultry, Fish, and Mixtures	0.072668	MCTs03	17	Total Fat	0.206662	15	2	Fruits	0.141817	9	4	Sugars, total	0.169993	15	3	Fats, Oils, and Salad Dressings	0	9	4	Potassium	0.0287524	44	3	Fruit	0.173058	44	3	tfat	0.107198	44	4	tfat	0.115742
MCTs04	1	Meat_Poultry, Fish, and Mixtures	0	MCTs04	1	Total Fat	0.181638	15	3	Fruits	0.10785	9	1	Fiber, total dietary	0.0901902	15	4	Fats, Oils, and Salad Dressings	0	9	1	Phosphorus	0.0179421	45	3	Fruit	0.124764	45	3	tfat	0.0986155	45	4	tfat	0.102698
MCTs04	2	Meat_Poultry, Fish, and Mixtures	0	MCTs04	2	Total Fat	0.188287	15	4	Fruits	0.148765	9	2	Fiber, total dietary	0	15	1	Sugars, Sweets, and Beverages	0.189992	9	2	Phosphorus	0.0233995	46	3	Fruit	0	46	3	tfat	0.0942101	46	4	tfat	0.101908
MCTs04	3	Meat_Poultry, Fish, and Mixtures	0	MCTs04	3	Total Fat	0.173496	15	1	Vegetables	0.0748176	9	3	Fiber, total dietary	0.0745829	15	2	Sugars, Sweets, and Beverages	0	9	3	Phosphorus	0.0206386	47	3	Fruit	0.137209	47	3	tfat	0.0981061	47	4	tfat	0.10645
MCTs04	4	Meat_Poultry, Fish, and Mixtures	0.109789	MCTs04	4	Total Fat	0.153297	15	2	Vegetables	0.163279	9	4	Fiber, total dietary	0.0674393	15	3	Sugars, Sweets, and Beverages	0.203844	9	4	Phosphorus	0.0177408	48	3	Fruit	0.0562131	48	3	tfat	0.0942797	48	4	tfat	0.10302
MCTs04	5	Meat_Poultry, Fish, and Mixtures	0.0786269	MCTs04	5	Total Fat	0.187713	15	3	Vegetables	0.153622	9	1	Alcohol	0.0780809	15	4	Sugars, Sweets, and Beverages	0.243553	9	1	Calcium	0.0160176	49	3	Fruit	0.12591	49	3	tfat	0.107532	49	4	tfat	0.107706
MCTs04	6	Meat_Poultry, Fish, and Mixtures	0.150193	MCTs04	6	Total Fat	0.147049	15	4	Vegetables	0.11051	9	2	Alcohol	0	16	1	Milk and Milk Products	0.111681	9	2	Calcium	0.020553	50	3	Fruit	0.234016	50	3	tfat	0.106337	50	4	tfat	0.111111
MCTs04	7	Meat_Poultry, Fish, and Mixtures	0.16014	MCTs04	7	Total Fat	0.188624	15	1	Fats, Oils, and Salad Dressings	0.0701354	9	3	Alcohol	0.0720675	16	2	Milk and Milk Products	0.111132	9	3	Calcium	0.0154573	1	4	Fruit	0.117128	1	4	tfat	0.10543	1	5	tfat	0.0997249
MCTs04	8	Meat_Poultry, Fish, and Mixtures	0	MCTs04	8	Total Fat	0.167987	15	2	Fats, Oils, and Salad Dressings	0.0281263	9	4	Alcohol	0.073944	16	3	Milk and Milk Products	0.113982	9	4	Calcium	0.0108121	2	4	Fruit	0.146188	2	4	tfat	0.103013	2	5	tfat	0.098489
MCTs04	9	Meat_Poultry, Fish, and Mixtures	0.0372814	MCTs04	9	Total Fat	0.177996	15	3	Fats, Oils, and Salad Dressings	0.0429182	9	1	Sodium	0.0261784	16	4	Milk and Milk Products	0.109209	9	1	Magnesium	0.00867014	3	4	Fruit	0.136548	3	4	tfat	0.110044	3	5	tfat	0.107056
MCTs04	10	Meat_Poultry, Fish, and Mixtures	0.252129	MCTs04	10	Total Fat	0.189188	15	4	Fats, Oils, and Salad Dressings	0.0569117	9	2	Sodium	0.0379852	16	1	Meat_Poultry, Fish, and Mixtures	0.128888	9	2	Magnesium	0.00837875	4	4	Fruit	0.140309	4	4	tfat	0.100272	4	5	tfat	0.109255
MCTs04	11	Meat_Poultry, Fish, and Mixtures	0.147161	MCTs04	11	Total Fat	0.178736	15	1	Sugars, Sweets, and Beverages	0.330432	9	3	Sodium	0.0270103	16	2	Meat_Poultry, Fish, and Mixtures	0.138649	9	3	Magnesium	0.010703	5	4	Fruit	0.137389	5	4	tfat	0.103159	5	5	tfat	0.103472
MCTs04	12	Meat_Poultry, Fish, and Mixtures	0.184685	MCTs04	12	Total Fat	0.124709	15	2	Sugars, Sweets, and Beverages	0.282512	9	4	Sodium	0.0296992	16	3	Meat_Poultry, Fish, and Mixtures	0.117137	9	4	Magnesium	0.00845726	6	4	Fruit	0.180068	6	4	tfat	0.110906	6	5	tfat	0.105738
MCTs04	13	Meat_Poultry, Fish, and Mixtures	0.115394	MCTs04	13	Total Fat	0.198636	15	3	Sugars, Sweets, and Beverages	0.30858	9	1	Potassium	0.034742	16	4	Meat_Poultry, Fish, and Mixtures	0.111371	9	1	Choline, total	0.00845831	7	4	Fruit	0.182617	7	4	tfat	0.109906	7	5	tfat	0.100465
MCTs04	14	Meat_Poultry, Fish, and Mixtures	0.109107	MCTs04	14	Total Fat	0.154525	15	4	Sugars, Sweets, and Beverages	0.298693	9	2	Potassium	0.188017	16	1	Eggs	0	9	2	Choline, total	0.015499	8	4	Fruit	0.141927	8	4	tfat	0.102544	8	5	tfat	0.0960848
MCTs04	15	Meat_Poultry, Fish, and Mixtures	0.0510936	MCTs04	15	Total Fat	0.161976	16	1	Milk and Milk Products	0.146934	9	3	Potassium	0.0285759	16	2	Eggs	0	9	3	Choline, total	0.0102907	9	4	Fruit	0.226609	9	4	tfat	0.104289	9	5	tfat	0.0940653
MCTs04	16	Meat_Poultry, Fish, and Mixtures	0.0648307	MCTs04	16	Total Fat	0.203419	16	2	Milk and Milk Products	0.102992	9	4	Potassium	0.0308671	16	3	Eggs	0	9	4	Choline, total	0.00997807	10	4	Fruit	0.107297	10	4	tfat	0.0977158	10	5	tfat	0.1028
MCTs04	17	Meat_Poultry, Fish, and Mixtures	0	MCTs04	17	Total Fat	0.162789	16	3	Milk and Milk Products	0.101615	9	1	Phosphorus	0.0159414	16	4	Eggs	0	9	1	Cholesterol	0.00873604	11	4	Fruit	0.154261	11	4	tfat	0.108091	11	5	tfat	0.105701
MCTs06	1	Meat_Poultry, Fish, and Mixtures	0	MCTs06	1	Total Fat	0.168141	16	4	Milk and Milk Products	0	9	2	Phosphorus	0.0465222	16	1	Dry Beans, Peas, Other Legumes, Nuts, and Seeds	0.0896472	9	2	Cholesterol	0.0190187	12	4	Fruit	0.105782	12	4	tfat	0.101679	12	5	tfat	0.106369
MCTs06	2	Meat_Poultry, Fish, and Mixtures	0.153511	MCTs06	2	Total Fat	0.155001	16	1	Meat_Poultry, Fish, and Mixtures	0.169965	9	3	Phosphorus	0.0176562	16	2	Dry Beans, Peas, Other Legumes, Nuts, and Seeds	0.0891838	9	3	Cholesterol	0.0093601	13	4	Fruit	0.129523	13	4	tfat	0.0976	13	5	tfat	0.099524
MCTs06	3	Meat_Poultry, Fish, and Mixtures	0.125271	MCTs06	3	Total Fat	0.1472	16	2	Meat_Poultry, Fish, and Mixtures	0.171525	9	4	Phosphorus	0.0177076	16	3	Dry Beans, Peas, Other Legumes, Nuts, and Seeds	0.108129	9	4	Cholesterol	0.0102505	14	4	Fruit	0.115423	14	4	tfat	0.09907	14	5	tfat	0.0948854
MCTs06	4	Meat_Poultry, Fish, and Mixtures	0.27482	MCTs06	4	Total Fat	0.17407	16	3	Meat_Poultry, Fish, and Mixtures	0.121147	9	1	Calcium	0.0136301	16	4	Dry Beans, Peas, Other Legumes, Nuts, and Seeds	0.109048	9	1	Caffeine	0.011918	15	4	Fruit	0.13685	15	4	tfat	0.0969375	15	5	tfat	0.105098
MCTs06	5	Meat_Poultry, Fish, and Mixtures	0.281623	MCTs06	5	Total Fat	0.187103	16	4	Meat_Poultry, Fish, and Mixtures	0.113087	9	2	Calcium	0.0379852	16	1	Grain Products	0.12931	9	2	Caffeine	0.00708348	16	4	Fruit	0.09874	16	4	tfat	0.0998773	16	5	tfat	0.0942045
MCTs06	6	Meat_Poultry, Fish, and Mixtures	0.077651	MCTs06	6	Total Fat	0.156891	16	1	Eggs	0	9	3	Calcium	0.0130936	16	2	Grain Products	0.129154	9	3	Caffeine	0.0080038	17	4	Fruit	0.0925165	17	4	tfat	0.0998007	17	5	tfat	0.108418
MCTs06	7	Meat_Poultry, Fish, and Mixtures	0.144276	MCTs06	7	Total Fat	0.159016	16	2	Eggs	0.0545472	9	4	Calcium	0.0160821	16	3	Grain Products	0.119864	9	4	Caffeine	0.00558873	18	4	Fruit	0.10203	18	4	tfat	0.0993782	18	5	tfat	0.0994737
MCTs06	8	Meat_Poultry, Fish, and Mixtures	0.250576	MCTs06	8	Total Fat	0.173309	16	3	Eggs	0	9	1	Magnesium	0.00976275	16	4	Grain Products	0.100598	9	1	Vitamin C	0.00487833	19	4	Fruit	0.078843	19	4	tfat	0.0966744	19	5	tfat	0.0970279
MCTs06	9	Meat_Poultry, Fish, and Mixtures	0.0477874	MCTs06	9	Total Fat	0.13519	16	4	Eggs	0	9	2	Magnesium	0.0465222	16	1	Fruits	0.133427	9	2	Vitamin C	0.0041609	20	4	Fruit	0.0965456	20	4	tfat	0.101349	20	5	tfat	0.0990076
MCTs06	10	Meat_Poultry, Fish, and Mixtures	0.0652375	MCTs06	10	Total Fat	0.185668	16	1	Dry Beans, Peas, Other Legumes, Nuts, and Seeds	0	9	3	Magnesium	0.00913209	16	2	Fruits	0.126887	9	3	Vitamin C	0.00572035	21	4	Fruit	0.0749829	21	4	tfat	0.0979916	21	5	tfat	0.109153
MCTs06	11	Meat_Poultry, Fish, and Mixtures	0.23006	MCTs06	11	Total Fat	0.159713	16	2	Dry Beans, Peas, Other Legumes, Nuts, and Seeds	0	9	4	Magnesium	0.00897251	16	3	Fruits	0.140343	9	4	Vitamin C	0.00497726	22	4	Fruit	0.093147	22	4	tfat	0.0990502	22	5	tfat	0.10341
MCTs06	12	Meat_Poultry, Fish, and Mixtures	0.157599	MCTs06	12	Total Fat	0.167055	16	3	Dry Beans, Peas, Other Legumes, Nuts, and Seeds	0	9	1	Choline, total	0.00772222	16	4	Fruits	0.138663	9	1	others	0.00818343	23	4	Fruit	0.141665	23	4	tfat	0.101773	23	5	tfat	0.106947
MCTs06	13	Meat_Poultry, Fish, and Mixtures	0	MCTs06	13	Total Fat	0.159743	16	4	Dry Beans, Peas, Other Legumes, Nuts, and Seeds	0.0348976	9	2	Choline, total	0.0433098	16	1	Vegetables	0.107275	9	2	others	0.00642577	24	4	Fruit	0.121479	24	4	tfat	0.102518	24	5	tfat	0.104941
MCTs06	14	Meat_Poultry, Fish, and Mixtures	0.0951231	MCTs06	14	Total Fat	0.158542	16	1	Grain Products	0.108251	9	3	Choline, total	0.00876404	16	2	Vegetables	0.13004	9	3	others	0.00699882	25	4	Fruit	0.132221	25	4	tfat	0.108463	25	5	tfat	0.0959509
MCTs06	15	Meat_Poultry, Fish, and Mixtures	0.179565	MCTs06	15	Total Fat	0.178011	16	2	Grain Products	0.0699397	9	4	Choline, total	0.00887472	16	3	Vegetables	0.122356	9	4	others	0.00794923	26	4	Fruit	0.118236	26	4	tfat	0.106852	26	5	tfat	0.104045
MCTs06	16	Meat_Poultry, Fish, and Mixtures	0.22696	MCTs06	16	Total Fat	0.179252	16	3	Grain Products	0.186816	9	1	Cholesterol	0.00650768	16	4	Vegetables	0.138124	10	1	Carbohydrate	0.250939	27	4	Fruit	0.107939	27	4	tfat	0.0944159	27	5	tfat	0.105274
MCTs06	17	Meat_Poultry, Fish, and Mixtures	0.135557	MCTs06	17	Total Fat	0.13394	16	4	Grain Products	0.180037	9	2	Cholesterol	0	16	1	Fats, Oils, and Salad Dressings	0.0731507	10	2	Carbohydrate	0.259047	28	4	Fruit	0.0812456	28	4	tfat	0.0987454	28	5	tfat	0.100934
MCTs07	1	Meat_Poultry, Fish, and Mixtures	0	MCTs07	1	Total Fat	0.178565	16	1	Fruits	0.122804	9	3	Cholesterol	0.00579769	16	2	Fats, Oils, and Salad Dressings	0.0556649	10	3	Carbohydrate	0.229473	29	4	Fruit	0.117868	29	4	tfat	0.100737	29	5	tfat	0.0982278
MCTs07	2	Meat_Poultry, Fish, and Mixtures	0	MCTs07	2	Total Fat	0.164891	16	2	Fruits	0.105207	9	4	Cholesterol	0.00762778	16	3	Fats, Oils, and Salad Dressings	0.0472402	10	4	Carbohydrate	0.263388	30	4	Fruit	0.138591	30	4	tfat	0.0990299	30	5	tfat	0.105251
MCTs07	3	Meat_Poultry, Fish, and Mixtures	0	MCTs07	3	Total Fat	0.185277	16	3	Fruits	0.168471	9	1	Caffeine	0.00679472	16	4	Fats, Oils, and Salad Dressings	0.0608622	10	1	Total Fat	0.130586	31	4	Fruit	0.104042	31	4	tfat	0.0998415	31	5	tfat	0.10358
MCTs07	4	Meat_Poultry, Fish, and Mixtures	0	MCTs07	4	Total Fat	0.162527	16	4	Fruits	0.0414186	9	2	Caffeine	0.169875	16	1	Sugars, Sweets, and Beverages	0.226622	10	2	Total Fat	0.171669	32	4	Fruit	0.117231	32	4	tfat	0.0998044	32	5	tfat	0.101312
MCTs07	5	Meat_Poultry, Fish, and Mixtures	0	MCTs07	5	Total Fat	0.176111	16	1	Vegetables	0.114748	9	3	Caffeine	0.00759872	16	2	Sugars, Sweets, and Beverages	0.219289	10	3	Total Fat	0.157768	33	4	Fruit	0.144095	33	4	tfat	0.10082	33	5	tfat	0.0929046
MCTs07	6	Meat_Poultry, Fish, and Mixtures	0	MCTs07	6	Total Fat	0.143801	16	2	Vegetables	0.10786	9	4	Caffeine	0.0136501	16	3	Sugars, Sweets, and Beverages	0.230947	10	4	Total Fat	0.138308	34	4	Fruit	0.145337	34	4	tfat	0.0990978	34	5	tfat	0.107931
MCTs07	7	Meat_Poultry, Fish, and Mixtures	0	MCTs07	7	Total Fat	0.164331	16	3	Vegetables	0.145544	9	1	Vitamin C	0.00629053	16	4	Sugars, Sweets, and Beverages	0.232126	10	1	Protein	0.14933	35	4	Fruit	0.139089	35	4	tfat	0.105057	35	5	tfat	0.103125
MCTs07	8	Meat_Poultry, Fish, and Mixtures	0	MCTs07	8	Total Fat	0.158844	16	4	Vegetables	0.103739	9	2	Vitamin C	0	17	1	Milk and Milk Products	0.169008	10	2	Protein	0.167298	36	4	Fruit	0.158072	36	4	tfat	0.103264	36	5	tfat	0.102501
MCTs07	9	Meat_Poultry, Fish, and Mixtures	0	MCTs07	9	Total Fat	0.171208	16	1	Fats, Oils, and Salad Dressings	0.0242063	9	3	Vitamin C	0.0052559	17	2	Milk and Milk Products	0.111208	10	3	Protein	0.198084	37	4	Fruit	0.122504	37	4	tfat	0.0991943	37	5	tfat	0.102368
MCTs07	10	Meat_Poultry, Fish, and Mixtures	0	MCTs07	10	Total Fat	0.175032	16	2	Fats, Oils, and Salad Dressings	0.0509943	9	4	Vitamin C	0.00468066	17	3	Milk and Milk Products	0.116606	10	4	Protein	0.224657	38	4	Fruit	0.0483459	38	4	tfat	0.0963083	38	5	tfat	0.0992598
MCTs07	11	Meat_Poultry, Fish, and Mixtures	0	MCTs07	11	Total Fat	0.18031	16	3	Fats, Oils, and Salad Dressings	0.0424594	9	1	others	0.00443784	17	4	Milk and Milk Products	0.156963	10	1	Sugars, total	0.169553	39	4	Fruit	0.0952604	39	4	tfat	0.100365	39	5	tfat	0.0945353
MCTs07	12	Meat_Poultry, Fish, and Mixtures	0	MCTs07	12	Total Fat	0.146865	16	4	Fats, Oils, and Salad Dressings	0.059687	9	2	others	0.015432	17	1	Meat_Poultry, Fish, and Mixtures	0.13046	10	2	Sugars, total	0.136412	40	4	Fruit	0.12625	40	4	tfat	0.0979133	40	5	tfat	0.100815
MCTs07	13	Meat_Poultry, Fish, and Mixtures	0	MCTs07	13	Total Fat	0.185497	16	1	Sugars, Sweets, and Beverages	0.313091	9	3	others	0.00446166	17	2	Meat_Poultry, Fish, and Mixtures	0.12878	10	3	Sugars, total	0.103983	41	4	Fruit	0.140619	41	4	tfat	0.101967	41	5	tfat	0.104368
MCTs07	14	Meat_Poultry, Fish, and Mixtures	0.0352058	MCTs07	14	Total Fat	0.198308	16	2	Sugars, Sweets, and Beverages	0.336935	9	4	others	0.00513846	17	3	Meat_Poultry, Fish, and Mixtures	0.179872	10	4	Sugars, total	0.141838	42	4	Fruit	0.0969312	42	4	tfat	0.0952973	42	5	tfat	0.0994019
MCTs07	15	Meat_Poultry, Fish, and Mixtures	0	MCTs07	15	Total Fat	0.168138	16	3	Sugars, Sweets, and Beverages	0.233947	10	1	Carbohydrate	0.220932	17	4	Meat_Poultry, Fish, and Mixtures	0.14349	10	1	Fiber, total dietary	0.0710432	43	4	Fruit	0.133929	43	4	tfat	0.109742	43	5	tfat	0.0982631
MCTs07	16	Meat_Poultry, Fish, and Mixtures	0	MCTs07	16	Total Fat	0.17943	16	4	Sugars, Sweets, and Beverages	0.467133	10	2	Carbohydrate	0.263685	17	1	Eggs	0	10	2	Fiber, total dietary	0.0908917	44	4	Fruit	0.189307	44	4	tfat	0.108687	44	5	tfat	0.119247
MCTs07	17	Meat_Poultry, Fish, and Mixtures	0	MCTs07	17	Total Fat	0.164225	17	1	Milk and Milk Products	0.162531	10	3	Carbohydrate	0.240531	17	2	Eggs	0	10	3	Fiber, total dietary	0.0582344	45	4	Fruit	0.152942	45	4	tfat	0.101421	45	5	tfat	0.0985986
MCTs08	1	Meat_Poultry, Fish, and Mixtures	0	MCTs08	1	Total Fat	0.173144	17	2	Milk and Milk Products	0.155072	10	4	Carbohydrate	0.217799	17	3	Eggs	0	10	4	Fiber, total dietary	0.0654317	46	4	Fruit	0.0954592	46	4	tfat	0.098663	46	5	tfat	0.105622
MCTs08	2	Meat_Poultry, Fish, and Mixtures	0.0661589	MCTs08	2	Total Fat	0.189376	17	3	Milk and Milk Products	0.117824	10	5	Carbohydrate	0.273323	17	4	Eggs	0	10	1	Alcohol	0.0810795	47	4	Fruit	0.132743	47	4	tfat	0.101786	47	5	tfat	0.101794
MCTs08	3	Meat_Poultry, Fish, and Mixtures	0.0462523	MCTs08	3	Total Fat	0.184286	17	4	Milk and Milk Products	0.0830122	10	1	Total Fat	0.180349	17	1	Dry Beans, Peas, Other Legumes, Nuts, and Seeds	0.0565485	10	2	Alcohol	0	48	4	Fruit	0.0563636	48	4	tfat	0.0957053	48	5	tfat	0.102516
MCTs08	4	Meat_Poultry, Fish, and Mixtures	0.0573166	MCTs08	4	Total Fat	0.188097	17	1	Meat_Poultry, Fish, and Mixtures	0.116087	10	2	Total Fat	0.165361	17	2	Dry Beans, Peas, Other Legumes, Nuts, and Seeds	0	10	3	Alcohol	0.0819536	49	4	Fruit	0.131708	49	4	tfat	0.0934962	49	5	tfat	0.105964
MCTs08	5	Meat_Poultry, Fish, and Mixtures	0.0975334	MCTs08	5	Total Fat	0.169127	17	2	Meat_Poultry, Fish, and Mixtures	0	10	3	Total Fat	0.168933	17	3	Dry Beans, Peas, Other Legumes, Nuts, and Seeds	0	10	4	Alcohol	0	50	4	Fruit	0.164408	50	4	tfat	0.0970214	50	5	tfat	0.107371
MCTs08	6	Meat_Poultry, Fish, and Mixtures	0	MCTs08	6	Total Fat	0.178624	17	3	Meat_Poultry, Fish, and Mixtures	0	10	4	Total Fat	0.132071	17	4	Dry Beans, Peas, Other Legumes, Nuts, and Seeds	0	10	1	Sodium	0.0367063	1	5	Fruit	0.123522	1	5	tfat	0.1059	1	6	tfat	0.094615
MCTs08	7	Meat_Poultry, Fish, and Mixtures	0.126696	MCTs08	7	Total Fat	0.188292	17	4	Meat_Poultry, Fish, and Mixtures	0.066087	10	5	Total Fat	0.158814	17	1	Grain Products	0.0845437	10	2	Sodium	0.0311081	2	5	Fruit	0.158362	2	5	tfat	0.106905	2	6	tfat	0.100323
MCTs08	8	Meat_Poultry, Fish, and Mixtures	0	MCTs08	8	Total Fat	0.190855	17	1	Eggs	0	10	1	Protein	0.153914	17	2	Grain Products	0.157687	10	3	Sodium	0.0432984	3	5	Fruit	0.113643	3	5	tfat	0.109746	3	6	tfat	0.0995016
MCTs08	9	Meat_Poultry, Fish, and Mixtures	0.0918567	MCTs08	9	Total Fat	0.179465	17	2	Eggs	0	10	2	Protein	0.103769	17	3	Grain Products	0.124069	10	4	Sodium	0.0437202	4	5	Fruit	0.140048	4	5	tfat	0.101308	4	6	tfat	0.0971252
MCTs08	10	Meat_Poultry, Fish, and Mixtures	0	MCTs08	10	Total Fat	0.190821	17	3	Eggs	0	10	3	Protein	0.131162	17	4	Grain Products	0.0918028	10	1	Potassium	0.0296509	5	5	Fruit	0.115214	5	5	tfat	0.108654	5	6	tfat	0.103945
MCTs08	11	Meat_Poultry, Fish, and Mixtures	0	MCTs08	11	Total Fat	0.191478	17	4	Eggs	0.0558537	10	4	Protein	0.113749	17	1	Fruits	0.127463	10	2	Potassium	0.0293737	6	5	Fruit	0.149482	6	5	tfat	0.109695	6	6	tfat	0.102823
MCTs08	12	Meat_Poultry, Fish, and Mixtures	0	MCTs08	12	Total Fat	0.170626	17	1	Dry Beans, Peas, Other Legumes, Nuts, and Seeds	0.0334152	10	5	Protein	0.183066	17	2	Fruits	0.122037	10	3	Potassium	0.0312442	7	5	Fruit	0.17162	7	5	tfat	0.110041	7	6	tfat	0.106338
MCTs08	13	Meat_Poultry, Fish, and Mixtures	0	MCTs08	13	Total Fat	0.175396	17	2	Dry Beans, Peas, Other Legumes, Nuts, and Seeds	0.130609	10	1	Sugars, total	0.16147	17	3	Fruits	0.118465	10	4	Potassium	0.0333685	8	5	Fruit	0.160636	8	5	tfat	0.104387	8	6	tfat	0.10193
MCTs08	14	Meat_Poultry, Fish, and Mixtures	0.0876032	MCTs08	14	Total Fat	0.200079	17	3	Dry Beans, Peas, Other Legumes, Nuts, and Seeds	0.0455168	10	2	Sugars, total	0.166087	17	4	Fruits	0.113248	10	1	Phosphorus	0.0208716	9	5	Fruit	0.184436	9	5	tfat	0.109307	9	6	tfat	0.0986278
MCTs08	15	Meat_Poultry, Fish, and Mixtures	0	MCTs08	15	Total Fat	0.200406	17	4	Dry Beans, Peas, Other Legumes, Nuts, and Seeds	0.0467306	10	3	Sugars, total	0.166996	17	1	Vegetables	0.160483	10	2	Phosphorus	0.0253989	10	5	Fruit	0.147636	10	5	tfat	0.10372	10	6	tfat	0.0965968
MCTs08	16	Meat_Poultry, Fish, and Mixtures	0.109115	MCTs08	16	Total Fat	0.202329	17	1	Grain Products	0.0746264	10	4	Sugars, total	0.158651	17	2	Vegetables	0.152042	10	3	Phosphorus	0.0247956	11	5	Fruit	0.142164	11	5	tfat	0.10206	11	6	tfat	0.100306
MCTs08	17	Meat_Poultry, Fish, and Mixtures	0	MCTs08	17	Total Fat	0.197727	17	2	Grain Products	0.150718	10	5	Sugars, total	0.161246	17	3	Vegetables	0.183636	10	4	Phosphorus	0.0227927	12	5	Fruit	0.105934	12	5	tfat	0.10036	12	6	tfat	0.103586
MCTs09	1	Meat_Poultry, Fish, and Mixtures	0	MCTs09	1	Total Fat	0.154633	17	3	Grain Products	0.158964	10	1	Fiber, total dietary	0.0526761	17	4	Vegetables	0.173171	10	1	Calcium	0.0121508	13	5	Fruit	0.14831	13	5	tfat	0.0973679	13	6	tfat	0.10809
MCTs09	2	Meat_Poultry, Fish, and Mixtures	0.0525708	MCTs09	2	Total Fat	0.135059	17	4	Grain Products	0.10568	10	2	Fiber, total dietary	0.0793858	17	1	Fats, Oils, and Salad Dressings	0.083098	10	2	Calcium	0.0193047	14	5	Fruit	0.157946	14	5	tfat	0.106621	14	6	tfat	0.105966
MCTs09	3	Meat_Poultry, Fish, and Mixtures	0.0496033	MCTs09	3	Total Fat	0.16075	17	1	Fruits	0.137082	10	3	Fiber, total dietary	0.0638668	17	2	Fats, Oils, and Salad Dressings	0.0991662	10	3	Calcium	0.0175319	15	5	Fruit	0.13857	15	5	tfat	0.102207	15	6	tfat	0.103001
MCTs09	4	Meat_Poultry, Fish, and Mixtures	0.0585024	MCTs09	4	Total Fat	0.162284	17	2	Fruits	0.0616402	10	4	Fiber, total dietary	0.0632841	17	3	Fats, Oils, and Salad Dressings	0.0618009	10	4	Calcium	0.00909846	16	5	Fruit	0.119748	16	5	tfat	0.101059	16	6	tfat	0.0920499
MCTs09	5	Meat_Poultry, Fish, and Mixtures	0.089007	MCTs09	5	Total Fat	0.142047	17	3	Fruits	0.0562246	10	5	Fiber, total dietary	0.0686577	17	4	Fats, Oils, and Salad Dressings	0.108812	10	1	Magnesium	0.0103369	17	5	Fruit	0.0787536	17	5	tfat	0.0981684	17	6	tfat	0.103288
MCTs09	6	Meat_Poultry, Fish, and Mixtures	0	MCTs09	6	Total Fat	0.139721	17	4	Fruits	0	10	1	Alcohol	0.0865764	17	1	Sugars, Sweets, and Beverages	0.188396	10	2	Magnesium	0.0108286	18	5	Fruit	0.073688	18	5	tfat	0.0963947	18	6	tfat	0.105423
MCTs09	7	Meat_Poultry, Fish, and Mixtures	0	MCTs09	7	Total Fat	0.147579	17	1	Vegetables	0.125798	10	2	Alcohol	0.0924476	17	2	Sugars, Sweets, and Beverages	0.22908	10	3	Magnesium	0.0102915	19	5	Fruit	0.0934754	19	5	tfat	0.106638	19	6	tfat	0.0961688
MCTs09	8	Meat_Poultry, Fish, and Mixtures	0.0766864	MCTs09	8	Total Fat	0.159259	17	2	Vegetables	0.091291	10	3	Alcohol	0.0999936	17	3	Sugars, Sweets, and Beverages	0.215552	10	4	Magnesium	0.0106464	20	5	Fruit	0.0779177	20	5	tfat	0.0994734	20	6	tfat	0.100681
MCTs09	9	Meat_Poultry, Fish, and Mixtures	0.0658896	MCTs09	9	Total Fat	0.13729	17	3	Vegetables	0.190113	10	4	Alcohol	0.193463	17	4	Sugars, Sweets, and Beverages	0.212513	10	1	Choline, total	0.0094247	21	5	Fruit	0.0949024	21	5	tfat	0.10439	21	6	tfat	0.110484
MCTs09	10	Meat_Poultry, Fish, and Mixtures	0.106881	MCTs09	10	Total Fat	0.138272	17	4	Vegetables	0.180555	10	5	Alcohol	0	18	1	Milk and Milk Products	0	10	2	Choline, total	0.0179858	22	5	Fruit	0.0853079	22	5	tfat	0.0985747	22	6	tfat	0.0985964
MCTs09	11	Meat_Poultry, Fish, and Mixtures	0.122206	MCTs09	11	Total Fat	0.153105	17	1	Fats, Oils, and Salad Dressings	0.062877	10	1	Sodium	0.0349652	18	2	Milk and Milk Products	0.130402	10	3	Choline, total	0.0139922	23	5	Fruit	0.129072	23	5	tfat	0.101096	23	6	tfat	0.106397
MCTs09	12	Meat_Poultry, Fish, and Mixtures	0	MCTs09	12	Total Fat	0.151909	17	2	Fats, Oils, and Salad Dressings	0.0300475	10	2	Sodium	0.0264371	18	3	Milk and Milk Products	0	10	4	Choline, total	0.0123178	24	5	Fruit	0.125287	24	5	tfat	0.102391	24	6	tfat	0.102646
MCTs09	13	Meat_Poultry, Fish, and Mixtures	0	MCTs09	13	Total Fat	0.143034	17	3	Fats, Oils, and Salad Dressings	0.0532065	10	3	Sodium	0.0309496	18	4	Milk and Milk Products	0.0733035	10	1	Cholesterol	0.00709814	25	5	Fruit	0.13203	25	5	tfat	0.107399	25	6	tfat	0.0947573
MCTs09	14	Meat_Poultry, Fish, and Mixtures	0.153416	MCTs09	14	Total Fat	0.121432	17	4	Fats, Oils, and Salad Dressings	0.0590044	10	4	Sodium	0.0272617	18	1	Meat_Poultry, Fish, and Mixtures	0.141685	10	2	Cholesterol	0.0206363	26	5	Fruit	0.0923328	26	5	tfat	0.107738	26	6	tfat	0.108561
MCTs09	15	Meat_Poultry, Fish, and Mixtures	0.0779687	MCTs09	15	Total Fat	0.151385	17	1	Sugars, Sweets, and Beverages	0.287583	10	5	Sodium	0.0412505	18	2	Meat_Poultry, Fish, and Mixtures	0.123556	10	3	Cholesterol	0.0139331	27	5	Fruit	0.0984418	27	5	tfat	0.0975137	27	6	tfat	0.1046
MCTs09	16	Meat_Poultry, Fish, and Mixtures	0	MCTs09	16	Total Fat	0.11997	17	2	Sugars, Sweets, and Beverages	0.380622	10	1	Potassium	0.0248136	18	3	Meat_Poultry, Fish, and Mixtures	0.106892	10	4	Cholesterol	0.0108353	28	5	Fruit	0.0738003	28	5	tfat	0.0987745	28	6	tfat	0.104238
MCTs09	17	Meat_Poultry, Fish, and Mixtures	0.109117	MCTs09	17	Total Fat	0.129365	17	3	Sugars, Sweets, and Beverages	0.378151	10	2	Potassium	0.0294403	18	4	Meat_Poultry, Fish, and Mixtures	0.125122	10	1	Caffeine	0.00773687	29	5	Fruit	0.127439	29	5	tfat	0.100028	29	6	tfat	0.0983684
MCTs10	1	Meat_Poultry, Fish, and Mixtures	0.0621241	MCTs10	1	Total Fat	0.121149	17	4	Sugars, Sweets, and Beverages	0.403077	10	3	Potassium	0.025916	18	1	Eggs	0.105896	10	2	Caffeine	0.00986069	30	5	Fruit	0.12061	30	5	tfat	0.0925738	30	6	tfat	0.103368
MCTs10	2	Meat_Poultry, Fish, and Mixtures	0.0865032	MCTs10	2	Total Fat	0.147074	18	1	Milk and Milk Products	0.0953724	10	4	Potassium	0.0273619	18	2	Eggs	0.121932	10	3	Caffeine	0.00613721	31	5	Fruit	0.127737	31	5	tfat	0.0960086	31	6	tfat	0.103034
MCTs10	3	Meat_Poultry, Fish, and Mixtures	0.121506	MCTs10	3	Total Fat	0.170311	18	2	Milk and Milk Products	0.121323	10	5	Potassium	0.0313918	18	3	Eggs	0.165525	10	4	Caffeine	0.0103547	32	5	Fruit	0.138602	32	5	tfat	0.100286	32	6	tfat	0.0959097
MCTs10	4	Meat_Poultry, Fish, and Mixtures	0.222948	MCTs10	4	Total Fat	0.166769	18	3	Milk and Milk Products	0.0466121	10	1	Phosphorus	0.0210036	18	4	Eggs	0.0845498	10	1	Vitamin C	0.00476857	33	5	Fruit	0.157737	33	5	tfat	0.107034	33	6	tfat	0.0954099
MCTs10	5	Meat_Poultry, Fish, and Mixtures	0.163267	MCTs10	5	Total Fat	0.133747	18	4	Milk and Milk Products	0.130364	10	2	Phosphorus	0.0161248	18	1	Dry Beans, Peas, Other Legumes, Nuts, and Seeds	0.150157	10	2	Vitamin C	0.00386511	34	5	Fruit	0.140118	34	5	tfat	0.0988595	34	6	tfat	0.104611
MCTs10	6	Meat_Poultry, Fish, and Mixtures	0.0950203	MCTs10	6	Total Fat	0.174856	18	1	Meat_Poultry, Fish, and Mixtures	0.0886221	10	3	Phosphorus	0.0180267	18	2	Dry Beans, Peas, Other Legumes, Nuts, and Seeds	0	10	3	Vitamin C	0.00345348	35	5	Fruit	0.14029	35	5	tfat	0.104169	35	6	tfat	0.0996973
MCTs10	7	Meat_Poultry, Fish, and Mixtures	0.0638875	MCTs10	7	Total Fat	0.185839	18	2	Meat_Poultry, Fish, and Mixtures	0.0468888	10	4	Phosphorus	0.0165421	18	3	Dry Beans, Peas, Other Legumes, Nuts, and Seeds	0	10	4	Vitamin C	0.00426085	36	5	Fruit	0.142065	36	5	tfat	0.105193	36	6	tfat	0.0985308
MCTs10	8	Meat_Poultry, Fish, and Mixtures	0.10935	MCTs10	8	Total Fat	0.175973	18	3	Meat_Poultry, Fish, and Mixtures	0.0901312	10	5	Phosphorus	0.0198982	18	4	Dry Beans, Peas, Other Legumes, Nuts, and Seeds	0.0615038	10	1	others	0.00872477	37	5	Fruit	0.11776	37	5	tfat	0.0999355	37	6	tfat	0.0974436
MCTs10	9	Meat_Poultry, Fish, and Mixtures	0.117024	MCTs10	9	Total Fat	0.173535	18	4	Meat_Poultry, Fish, and Mixtures	0.112499	10	1	Calcium	0.0206511	18	1	Grain Products	0	10	2	others	0.00632021	38	5	Fruit	0.0672331	38	5	tfat	0.0970143	38	6	tfat	0.100836
MCTs10	10	Meat_Poultry, Fish, and Mixtures	0.158271	MCTs10	10	Total Fat	0.120227	18	1	Eggs	0.0526339	10	2	Calcium	0.0118863	18	2	Grain Products	0.0774809	10	3	others	0.00582553	39	5	Fruit	0.0634638	39	5	tfat	0.097014	39	6	tfat	0.0929375
MCTs10	11	Meat_Poultry, Fish, and Mixtures	0.148336	MCTs10	11	Total Fat	0.169052	18	2	Eggs	0	10	3	Calcium	0.0162488	18	3	Grain Products	0.252304	10	4	others	0.00898188	40	5	Fruit	0.10155	40	5	tfat	0.0939712	40	6	tfat	0.106355
MCTs10	12	Meat_Poultry, Fish, and Mixtures	0.223867	MCTs10	12	Total Fat	0.129934	18	3	Eggs	0.0631283	10	4	Calcium	0.0114307	18	4	Grain Products	0.134668	11	1	Carbohydrate	0.258479	41	5	Fruit	0.111009	41	5	tfat	0.100562	41	6	tfat	0.101304
MCTs10	13	Meat_Poultry, Fish, and Mixtures	0.0900321	MCTs10	13	Total Fat	0.151505	18	4	Eggs	0.0716511	10	5	Calcium	0.0120666	18	1	Fruits	0.188952	11	2	Carbohydrate	0.289449	42	5	Fruit	0.10429	42	5	tfat	0.104165	42	6	tfat	0.0986805
MCTs10	14	Meat_Poultry, Fish, and Mixtures	0	MCTs10	14	Total Fat	0.164201	18	1	Dry Beans, Peas, Other Legumes, Nuts, and Seeds	0	10	1	Magnesium	0.00735889	18	2	Fruits	0.0821978	11	3	Carbohydrate	0.284777	43	5	Fruit	0.118877	43	5	tfat	0.1052	43	6	tfat	0.105196
MCTs10	15	Meat_Poultry, Fish, and Mixtures	0.141207	MCTs10	15	Total Fat	0.137074	18	2	Dry Beans, Peas, Other Legumes, Nuts, and Seeds	0	10	2	Magnesium	0.00925484	18	3	Fruits	0.0785539	11	4	Carbohydrate	0.255891	44	5	Fruit	0.17916	44	5	tfat	0.109856	44	6	tfat	0.105458
MCTs10	16	Meat_Poultry, Fish, and Mixtures	0.107023	MCTs10	16	Total Fat	0.133776	18	3	Dry Beans, Peas, Other Legumes, Nuts, and Seeds	0	10	3	Magnesium	0.00859722	18	4	Fruits	0.112421	11	5	Carbohydrate	0.305663	45	5	Fruit	0.112815	45	5	tfat	0.0981606	45	6	tfat	0.0994756
MCTs10	17	Meat_Poultry, Fish, and Mixtures	0.0982341	MCTs10	17	Total Fat	0.163767	18	4	Dry Beans, Peas, Other Legumes, Nuts, and Seeds	0	10	4	Magnesium	0.00825458	18	1	Vegetables	0.131657	11	1	Total Fat	0.161427	46	5	Fruit	0.13981	46	5	tfat	0.0981446	46	6	tfat	0.0960711
MCTs13	1	Meat_Poultry, Fish, and Mixtures	0.110711	MCTs13	1	Total Fat	0.169013	18	1	Grain Products	0.0592862	10	5	Magnesium	0.00901086	18	2	Vegetables	0.130309	11	2	Total Fat	0.149234	47	5	Fruit	0.109499	47	5	tfat	0.102255	47	6	tfat	0.105661
MCTs13	2	Meat_Poultry, Fish, and Mixtures	0.0971603	MCTs13	2	Total Fat	0.160027	18	2	Grain Products	0.0776148	10	1	Choline, total	0.00875651	18	3	Vegetables	0	11	3	Total Fat	0.163835	48	5	Fruit	0.0445276	48	5	tfat	0.0932758	48	6	tfat	0.105768
MCTs13	3	Meat_Poultry, Fish, and Mixtures	0.11557	MCTs13	3	Total Fat	0.163398	18	3	Grain Products	0.0972675	10	2	Choline, total	0.0077592	18	4	Vegetables	0.127261	11	4	Total Fat	0.159731	49	5	Fruit	0.157386	49	5	tfat	0.109708	49	6	tfat	0.104227
MCTs13	4	Meat_Poultry, Fish, and Mixtures	0	MCTs13	4	Total Fat	0.114791	18	4	Grain Products	0.0754447	10	3	Choline, total	0.00714454	18	1	Fats, Oils, and Salad Dressings	0.0611725	11	5	Total Fat	0.132572	50	5	Fruit	0.228672	50	5	tfat	0.102575	50	6	tfat	0.10612
MCTs13	5	Meat_Poultry, Fish, and Mixtures	0.164583	MCTs13	5	Total Fat	0.166629	18	1	Fruits	0.154929	10	4	Choline, total	0.00709325	18	2	Fats, Oils, and Salad Dressings	0.0889881	11	1	Protein	0.161563	1	6	Fruit	0.167898	1	6	tfat	0.107483	1	7	tfat	0.097788
MCTs13	6	Meat_Poultry, Fish, and Mixtures	0.0853964	MCTs13	6	Total Fat	0.135888	18	2	Fruits	0.221224	10	5	Choline, total	0.0111952	18	3	Fats, Oils, and Salad Dressings	0.114863	11	2	Protein	0.141916	2	6	Fruit	0.172157	2	6	tfat	0.101823	2	7	tfat	0.100804
MCTs13	7	Meat_Poultry, Fish, and Mixtures	0.107184	MCTs13	7	Total Fat	0.18174	18	3	Fruits	0.109691	10	1	Cholesterol	0.0105257	18	4	Fats, Oils, and Salad Dressings	0.0817037	11	3	Protein	0.154953	3	6	Fruit	0.0986217	3	6	tfat	0.103277	3	7	tfat	0.108941
MCTs13	8	Meat_Poultry, Fish, and Mixtures	0.107109	MCTs13	8	Total Fat	0.192315	18	4	Fruits	0	10	2	Cholesterol	0.00738684	18	1	Sugars, Sweets, and Beverages	0.22048	11	4	Protein	0.161487	4	6	Fruit	0.131224	4	6	tfat	0.0972273	4	7	tfat	0.0923832
MCTs13	9	Meat_Poultry, Fish, and Mixtures	0.0396474	MCTs13	9	Total Fat	0.170421	18	1	Vegetables	0.129425	10	3	Cholesterol	0.00591999	18	2	Sugars, Sweets, and Beverages	0.245134	11	5	Protein	0.134663	5	6	Fruit	0.0726601	5	6	tfat	0.106658	5	7	tfat	0.105279
MCTs13	10	Meat_Poultry, Fish, and Mixtures	0.0891843	MCTs13	10	Total Fat	0.195473	18	2	Vegetables	0.153062	10	4	Cholesterol	0.00615918	18	3	Sugars, Sweets, and Beverages	0.281863	11	1	Sugars, total	0.192285	6	6	Fruit	0.139485	6	6	tfat	0.10513	6	7	tfat	0.0988058
MCTs13	11	Meat_Poultry, Fish, and Mixtures	0	MCTs13	11	Total Fat	0.184144	18	3	Vegetables	0.164787	10	5	Cholesterol	0.00939993	18	4	Sugars, Sweets, and Beverages	0.199469	11	2	Sugars, total	0.212309	7	6	Fruit	0.177736	7	6	tfat	0.105817	7	7	tfat	0.100561
MCTs13	12	Meat_Poultry, Fish, and Mixtures	0.137602	MCTs13	12	Total Fat	0.15269	18	4	Vegetables	0.175921	10	1	Caffeine	0.0067851	19	1	Milk and Milk Products	0.17034	11	3	Sugars, total	0.168369	8	6	Fruit	0.123214	8	6	tfat	0.101706	8	7	tfat	0.0971963
MCTs13	13	Meat_Poultry, Fish, and Mixtures	0.137933	MCTs13	13	Total Fat	0.173327	18	1	Fats, Oils, and Salad Dressings	0.0452781	10	2	Caffeine	0.010266	19	2	Milk and Milk Products	0.112979	11	4	Sugars, total	0.176755	9	6	Fruit	0.129628	9	6	tfat	0.102121	9	7	tfat	0.0931642
MCTs13	14	Meat_Poultry, Fish, and Mixtures	0.0697694	MCTs13	14	Total Fat	0.202128	18	2	Fats, Oils, and Salad Dressings	0.0286503	10	3	Caffeine	0.00796917	19	3	Milk and Milk Products	0.140466	11	5	Sugars, total	0.208074	10	6	Fruit	0.177907	10	6	tfat	0.0965271	10	7	tfat	0.0927443
MCTs13	15	Meat_Poultry, Fish, and Mixtures	0.211275	MCTs13	15	Total Fat	0.148017	18	3	Fats, Oils, and Salad Dressings	0.0561916	10	4	Caffeine	0.00831518	19	4	Milk and Milk Products	0	11	1	Fiber, total dietary	0.0738449	11	6	Fruit	0.128126	11	6	tfat	0.0990367	11	7	tfat	0.108256
MCTs13	16	Meat_Poultry, Fish, and Mixtures	0.241267	MCTs13	16	Total Fat	0.14446	18	4	Fats, Oils, and Salad Dressings	0.0468896	10	5	Caffeine	0.0120274	19	1	Meat_Poultry, Fish, and Mixtures	0.120461	11	2	Fiber, total dietary	0.076466	12	6	Fruit	0.113842	12	6	tfat	0.0992578	12	7	tfat	0.101928
MCTs13	17	Meat_Poultry, Fish, and Mixtures	0.129545	MCTs13	17	Total Fat	0.128372	18	1	Sugars, Sweets, and Beverages	0.374453	10	1	Vitamin C	0.00398223	19	2	Meat_Poultry, Fish, and Mixtures	0.10857	11	3	Fiber, total dietary	0.0865256	13	6	Fruit	0.140969	13	6	tfat	0.100336	13	7	tfat	0.103191
MCTs14	1	Meat_Poultry, Fish, and Mixtures	0.166357	MCTs14	1	Total Fat	0.186521	18	2	Sugars, Sweets, and Beverages	0.351237	10	2	Vitamin C	0.00644322	19	3	Meat_Poultry, Fish, and Mixtures	0.165832	11	4	Fiber, total dietary	0.0928556	14	6	Fruit	0.104663	14	6	tfat	0.104251	14	7	tfat	0.0992157
MCTs14	2	Meat_Poultry, Fish, and Mixtures	0.128381	MCTs14	2	Total Fat	0.18373	18	3	Sugars, Sweets, and Beverages	0.372191	10	3	Vitamin C	0.0033518	19	4	Meat_Poultry, Fish, and Mixtures	0.236101	11	5	Fiber, total dietary	0.0899636	15	6	Fruit	0.13366	15	6	tfat	0.0987111	15	7	tfat	0.0964907
MCTs14	3	Meat_Poultry, Fish, and Mixtures	0.116312	MCTs14	3	Total Fat	0.17829	18	4	Sugars, Sweets, and Beverages	0.38723	10	4	Vitamin C	0.00337954	19	1	Eggs	0	11	1	Alcohol	0	16	6	Fruit	0.0984981	16	6	tfat	0.102175	16	7	tfat	0.0964209
MCTs14	4	Meat_Poultry, Fish, and Mixtures	0.150991	MCTs14	4	Total Fat	0.150412	19	1	Milk and Milk Products	0.166318	10	5	Vitamin C	0.00299096	19	2	Eggs	0	11	2	Alcohol	0	17	6	Fruit	0.0641948	17	6	tfat	0.0991907	17	7	tfat	0.107897
MCTs14	5	Meat_Poultry, Fish, and Mixtures	0.0691698	MCTs14	5	Total Fat	0.17793	19	2	Milk and Milk Products	0.155355	10	1	others	0.00524056	19	3	Eggs	0	11	3	Alcohol	0	18	6	Fruit	0.0598788	18	6	tfat	0.0978956	18	7	tfat	0.0995182
MCTs14	6	Meat_Poultry, Fish, and Mixtures	0.0425271	MCTs14	6	Total Fat	0.18643	19	3	Milk and Milk Products	0.106665	10	2	others	0.00426668	19	4	Eggs	0	11	4	Alcohol	0	19	6	Fruit	0.105995	19	6	tfat	0.10618	19	7	tfat	0.0980228
MCTs14	7	Meat_Poultry, Fish, and Mixtures	0.127827	MCTs14	7	Total Fat	0.18974	19	4	Milk and Milk Products	0.130844	10	3	others	0.00439502	19	1	Dry Beans, Peas, Other Legumes, Nuts, and Seeds	0.0936137	11	5	Alcohol	0	20	6	Fruit	0.094886	20	6	tfat	0.103685	20	7	tfat	0.0997385
MCTs14	8	Meat_Poultry, Fish, and Mixtures	0.173863	MCTs14	8	Total Fat	0.208476	19	1	Meat_Poultry, Fish, and Mixtures	0.180335	10	4	others	0.00518367	19	2	Dry Beans, Peas, Other Legumes, Nuts, and Seeds	0	11	1	Sodium	0.031361	21	6	Fruit	0.0828645	21	6	tfat	0.104245	21	7	tfat	0.108683
MCTs14	9	Meat_Poultry, Fish, and Mixtures	0.184646	MCTs14	9	Total Fat	0.163507	19	2	Meat_Poultry, Fish, and Mixtures	0.0215282	10	5	others	0.00566262	19	3	Dry Beans, Peas, Other Legumes, Nuts, and Seeds	0	11	2	Sodium	0.0261685	22	6	Fruit	0.0809575	22	6	tfat	0.0985752	22	7	tfat	0.0989975
MCTs14	10	Meat_Poultry, Fish, and Mixtures	0.145723	MCTs14	10	Total Fat	0.151729	19	3	Meat_Poultry, Fish, and Mixtures	0	11	1	Carbohydrate	0.248606	19	4	Dry Beans, Peas, Other Legumes, Nuts, and Seeds	0	11	3	Sodium	0.0334358	23	6	Fruit	0.0877582	23	6	tfat	0.10065	23	7	tfat	0.105759
MCTs14	11	Meat_Poultry, Fish, and Mixtures	0.0989782	MCTs14	11	Total Fat	0.15597	19	4	Meat_Poultry, Fish, and Mixtures	0.0628555	11	2	Carbohydrate	0.257173	19	1	Grain Products	0.115758	11	4	Sodium	0.0246918	24	6	Fruit	0.0953004	24	6	tfat	0.102139	24	7	tfat	0.103267
MCTs14	12	Meat_Poultry, Fish, and Mixtures	0.140734	MCTs14	12	Total Fat	0.153236	19	1	Eggs	0	11	3	Carbohydrate	0.24771	19	2	Grain Products	0.160881	11	5	Sodium	0.0255383	25	6	Fruit	0.0904261	25	6	tfat	0.106998	25	7	tfat	0.100173
MCTs14	13	Meat_Poultry, Fish, and Mixtures	0.0615332	MCTs14	13	Total Fat	0.159435	19	2	Eggs	0.0838633	11	4	Carbohydrate	0.278752	19	3	Grain Products	0.219086	11	1	Potassium	0.0291478	26	6	Fruit	0.0766245	26	6	tfat	0.0992926	26	7	tfat	0.103505
MCTs14	14	Meat_Poultry, Fish, and Mixtures	0	MCTs14	14	Total Fat	0.175418	19	3	Eggs	0	11	1	Total Fat	0.123684	19	4	Grain Products	0.248888	11	2	Potassium	0.0289845	27	6	Fruit	0.0992093	27	6	tfat	0.0963541	27	7	tfat	0.103939
MCTs14	15	Meat_Poultry, Fish, and Mixtures	0.192063	MCTs14	15	Total Fat	0.206056	19	4	Eggs	0	11	2	Total Fat	0.169431	19	1	Fruits	0.125892	11	3	Potassium	0.0298432	28	6	Fruit	0.0483334	28	6	tfat	0.0986481	28	7	tfat	0.105216
MCTs14	16	Meat_Poultry, Fish, and Mixtures	0.125922	MCTs14	16	Total Fat	0.182742	19	1	Dry Beans, Peas, Other Legumes, Nuts, and Seeds	0	11	3	Total Fat	0.179963	19	2	Fruits	0.134848	11	4	Potassium	0.0352076	29	6	Fruit	0.135395	29	6	tfat	0.100794	29	7	tfat	0.100128
MCTs14	17	Meat_Poultry, Fish, and Mixtures	0.0720914	MCTs14	17	Total Fat	0.170538	19	2	Dry Beans, Peas, Other Legumes, Nuts, and Seeds	0.0314424	11	4	Total Fat	0.153231	19	3	Fruits	0.133986	11	5	Potassium	0.03042	30	6	Fruit	0.0673707	30	6	tfat	0.0940758	30	7	tfat	0.093303
MCTs15	1	Meat_Poultry, Fish, and Mixtures	0	MCTs15	1	Total Fat	0.125203	19	3	Dry Beans, Peas, Other Legumes, Nuts, and Seeds	0	11	1	Protein	0.176178	19	4	Fruits	0.181082	11	1	Phosphorus	0.0219283	31	6	Fruit	0.1085	31	6	tfat	0.0975226	31	7	tfat	0.0972414
MCTs15	2	Meat_Poultry, Fish, and Mixtures	0	MCTs15	2	Total Fat	0.223026	19	4	Dry Beans, Peas, Other Legumes, Nuts, and Seeds	0	11	2	Protein	0.141139	19	1	Vegetables	0.164825	11	2	Phosphorus	0.0206065	32	6	Fruit	0.115708	32	6	tfat	0.099472	32	7	tfat	0.104287
MCTs15	3	Meat_Poultry, Fish, and Mixtures	0	MCTs15	3	Total Fat	0.177604	19	1	Grain Products	0.141614	11	3	Protein	0.147625	19	2	Vegetables	0.162059	11	3	Phosphorus	0.0218664	33	6	Fruit	0.143574	33	6	tfat	0.0988279	33	7	tfat	0.100641
MCTs15	4	Meat_Poultry, Fish, and Mixtures	0	MCTs15	4	Total Fat	0.155603	19	2	Grain Products	0.096277	11	4	Protein	0.103348	19	3	Vegetables	0	11	4	Phosphorus	0.0269818	34	6	Fruit	0.108236	34	6	tfat	0.0983179	34	7	tfat	0.098475
MCTs15	5	Meat_Poultry, Fish, and Mixtures	0	MCTs15	5	Total Fat	0.142353	19	3	Grain Products	0.372633	11	1	Sugars, total	0.189937	19	4	Vegetables	0	11	5	Phosphorus	0.0203448	35	6	Fruit	0.111847	35	6	tfat	0.105336	35	7	tfat	0.103098
MCTs15	6	Meat_Poultry, Fish, and Mixtures	0	MCTs15	6	Total Fat	0.142404	19	4	Grain Products	0.132053	11	2	Sugars, total	0.194414	19	1	Fats, Oils, and Salad Dressings	0	11	1	Calcium	0.0202126	36	6	Fruit	0.125611	36	6	tfat	0.103	36	7	tfat	0.105077
MCTs15	7	Meat_Poultry, Fish, and Mixtures	0.128247	MCTs15	7	Total Fat	0.154381	19	1	Fruits	0.105152	11	3	Sugars, total	0.163868	19	2	Fats, Oils, and Salad Dressings	0.0697387	11	2	Calcium	0.0170784	37	6	Fruit	0.125041	37	6	tfat	0.102555	37	7	tfat	0.097024
MCTs15	8	Meat_Poultry, Fish, and Mixtures	0	MCTs15	8	Total Fat	0.150269	19	2	Fruits	0.185942	11	4	Sugars, total	0.219835	19	3	Fats, Oils, and Salad Dressings	0.0525168	11	3	Calcium	0.0213779	38	6	Fruit	0.0870006	38	6	tfat	0.095853	38	7	tfat	0.0936826
MCTs15	9	Meat_Poultry, Fish, and Mixtures	0	MCTs15	9	Total Fat	0.12945	19	3	Fruits	0	11	1	Fiber, total dietary	0.0925264	19	4	Fats, Oils, and Salad Dressings	0.0884281	11	4	Calcium	0.0248615	39	6	Fruit	0.137889	39	6	tfat	0.0933981	39	7	tfat	0.0965789
MCTs15	10	Meat_Poultry, Fish, and Mixtures	0	MCTs15	10	Total Fat	0.155821	19	4	Fruits	0.0983498	11	2	Fiber, total dietary	0.0959648	19	1	Sugars, Sweets, and Beverages	0.20911	11	5	Calcium	0.0171195	40	6	Fruit	0.10962	40	6	tfat	0.0915713	40	7	tfat	0.100637
MCTs15	11	Meat_Poultry, Fish, and Mixtures	0.0844561	MCTs15	11	Total Fat	0.133007	19	1	Vegetables	0.0232811	11	3	Fiber, total dietary	0.0917723	19	2	Sugars, Sweets, and Beverages	0.250925	11	1	Magnesium	0.0111214	41	6	Fruit	0.123819	41	6	tfat	0.099921	41	7	tfat	0.0998396
MCTs15	12	Meat_Poultry, Fish, and Mixtures	0	MCTs15	12	Total Fat	0.160057	19	2	Vegetables	0.0446418	11	4	Fiber, total dietary	0.10438	19	3	Sugars, Sweets, and Beverages	0.288113	11	2	Magnesium	0.00988998	42	6	Fruit	0.0682628	42	6	tfat	0.0987696	42	7	tfat	0.0987591
MCTs15	13	Meat_Poultry, Fish, and Mixtures	0.21246	MCTs15	13	Total Fat	0.141976	19	3	Vegetables	0.044073	11	1	Alcohol	0	19	4	Sugars, Sweets, and Beverages	0.245502	11	3	Magnesium	0.0106925	43	6	Fruit	0.110593	43	6	tfat	0.104475	43	7	tfat	0.104684
MCTs15	14	Meat_Poultry, Fish, and Mixtures	0.127346	MCTs15	14	Total Fat	0.17392	19	4	Vegetables	0.12786	11	2	Alcohol	0	20	1	Milk and Milk Products	0.122747	11	4	Magnesium	0.0134108	44	6	Fruit	0.153511	44	6	tfat	0.104025	44	7	tfat	0.103716
MCTs15	15	Meat_Poultry, Fish, and Mixtures	0	MCTs15	15	Total Fat	0.172665	19	1	Fats, Oils, and Salad Dressings	0.0435556	11	3	Alcohol	0	20	2	Milk and Milk Products	0.105312	11	5	Magnesium	0.0108892	45	6	Fruit	0.109503	45	6	tfat	0.0962002	45	7	tfat	0.0967318
MCTs15	16	Meat_Poultry, Fish, and Mixtures	0.168989	MCTs15	16	Total Fat	0.155615	19	2	Fats, Oils, and Salad Dressings	0.0415959	11	4	Alcohol	0	20	3	Milk and Milk Products	0.0876548	11	1	Choline, total	0.0122092	46	6	Fruit	0.125593	46	6	tfat	0.0978696	46	7	tfat	0.104665
MCTs15	17	Meat_Poultry, Fish, and Mixtures	0	MCTs15	17	Total Fat	0.182765	19	3	Fats, Oils, and Salad Dressings	0	11	1	Sodium	0.0252008	20	4	Milk and Milk Products	0.140205	11	2	Choline, total	0.00930941	47	6	Fruit	0.0840694	47	6	tfat	0.0936901	47	7	tfat	0.103081
MCTs16	1	Meat_Poultry, Fish, and Mixtures	0.071094	MCTs16	1	Total Fat	0.128522	19	4	Fats, Oils, and Salad Dressings	0.0439834	11	2	Sodium	0.022279	20	1	Meat_Poultry, Fish, and Mixtures	0.10887	11	3	Choline, total	0.0082675	48	6	Fruit	0.0621913	48	6	tfat	0.0952721	48	7	tfat	0.102981
MCTs16	2	Meat_Poultry, Fish, and Mixtures	0.167556	MCTs16	2	Total Fat	0.139932	19	1	Sugars, Sweets, and Beverages	0.339745	11	3	Sodium	0.0334981	20	2	Meat_Poultry, Fish, and Mixtures	0.07245	11	4	Choline, total	0.00997912	49	6	Fruit	0.144153	49	6	tfat	0.101173	49	7	tfat	0.105717
MCTs16	3	Meat_Poultry, Fish, and Mixtures	0.0690936	MCTs16	3	Total Fat	0.118773	19	2	Sugars, Sweets, and Beverages	0.339354	11	4	Sodium	0.025178	20	3	Meat_Poultry, Fish, and Mixtures	0.116182	11	5	Choline, total	0.00890082	50	6	Fruit	0.176961	50	6	tfat	0.0990934	50	7	tfat	0.110821
MCTs16	4	Meat_Poultry, Fish, and Mixtures	0.149107	MCTs16	4	Total Fat	0.145632	19	3	Sugars, Sweets, and Beverages	0.476629	11	1	Potassium	0.0398562	20	4	Meat_Poultry, Fish, and Mixtures	0	11	1	Cholesterol	0.0121013	1	7	Fruit	0.151726	1	7	tfat	0.105069	1	1	carbo	0.235792
MCTs16	5	Meat_Poultry, Fish, and Mixtures	0.109623	MCTs16	5	Total Fat	0.123042	19	4	Sugars, Sweets, and Beverages	0.404054	11	2	Potassium	0.0339014	20	1	Eggs	0.0820192	11	2	Cholesterol	0.00732736	2	7	Fruit	0.144767	2	7	tfat	0.102067	2	1	carbo	0.237708
MCTs16	6	Meat_Poultry, Fish, and Mixtures	0.0615235	MCTs16	6	Total Fat	0.131614	20	1	Milk and Milk Products	0.114495	11	3	Potassium	0.0339002	20	2	Eggs	0.0820235	11	3	Cholesterol	0.00541417	3	7	Fruit	0.0922959	3	7	tfat	0.0962875	3	1	carbo	0.236489
MCTs16	7	Meat_Poultry, Fish, and Mixtures	0.143306	MCTs16	7	Total Fat	0.14621	20	2	Milk and Milk Products	0.110378	11	4	Potassium	0.0311543	20	3	Eggs	0.0800902	11	4	Cholesterol	0.00502942	4	7	Fruit	0.055071	4	7	tfat	0.0951548	4	1	carbo	0.250531
MCTs16	8	Meat_Poultry, Fish, and Mixtures	0.100907	MCTs16	8	Total Fat	0.141299	20	3	Milk and Milk Products	0.112158	11	1	Phosphorus	0.0241341	20	4	Eggs	0.0905017	11	5	Cholesterol	0.00587507	5	7	Fruit	0.134661	5	7	tfat	0.108222	5	1	carbo	0.236549
MCTs16	9	Meat_Poultry, Fish, and Mixtures	0.0895203	MCTs16	9	Total Fat	0.113942	20	4	Milk and Milk Products	0.0789578	11	2	Phosphorus	0.0196297	20	1	Dry Beans, Peas, Other Legumes, Nuts, and Seeds	0	11	1	Caffeine	0.00406553	6	7	Fruit	0.0944749	6	7	tfat	0.0984586	6	1	carbo	0.238719
MCTs16	10	Meat_Poultry, Fish, and Mixtures	0.157635	MCTs16	10	Total Fat	0.15216	20	1	Meat_Poultry, Fish, and Mixtures	0.137297	11	3	Phosphorus	0.0219478	20	2	Dry Beans, Peas, Other Legumes, Nuts, and Seeds	0.0632357	11	2	Caffeine	0.00246094	7	7	Fruit	0.166562	7	7	tfat	0.108147	7	1	carbo	0.238668
MCTs16	11	Meat_Poultry, Fish, and Mixtures	0.0922988	MCTs16	11	Total Fat	0.119458	20	2	Meat_Poultry, Fish, and Mixtures	0.0908996	11	4	Phosphorus	0.0160537	20	3	Dry Beans, Peas, Other Legumes, Nuts, and Seeds	0.0625601	11	3	Caffeine	0	8	7	Fruit	0.139729	8	7	tfat	0.104215	8	1	carbo	0.233216
MCTs16	12	Meat_Poultry, Fish, and Mixtures	0.115111	MCTs16	12	Total Fat	0.10857	20	3	Meat_Poultry, Fish, and Mixtures	0.10828	11	1	Calcium	0.0240914	20	4	Dry Beans, Peas, Other Legumes, Nuts, and Seeds	0.130134	11	4	Caffeine	0.000641745	9	7	Fruit	0.192415	9	7	tfat	0.103518	9	1	carbo	0.238242
MCTs16	13	Meat_Poultry, Fish, and Mixtures	0.0887731	MCTs16	13	Total Fat	0.107862	20	4	Meat_Poultry, Fish, and Mixtures	0.178345	11	2	Calcium	0.0105417	20	1	Grain Products	0.128134	11	5	Caffeine	0	10	7	Fruit	0.109402	10	7	tfat	0.0948464	10	1	carbo	0.235965
MCTs16	14	Meat_Poultry, Fish, and Mixtures	0.106304	MCTs16	14	Total Fat	0.0824409	20	1	Eggs	0	11	3	Calcium	0.0191753	20	2	Grain Products	0.151526	11	1	Vitamin C	0.00520744	11	7	Fruit	0.0678328	11	7	tfat	0.0932747	11	1	carbo	0.236632
MCTs16	15	Meat_Poultry, Fish, and Mixtures	0.090589	MCTs16	15	Total Fat	0.128114	20	2	Eggs	0.062277	11	4	Calcium	0.0110608	20	3	Grain Products	0.0982083	11	2	Vitamin C	0.00404406	12	7	Fruit	0.0866337	12	7	tfat	0.101239	12	1	carbo	0.24348
MCTs16	16	Meat_Poultry, Fish, and Mixtures	0.149236	MCTs16	16	Total Fat	0.115905	20	3	Eggs	0.0684624	11	1	Magnesium	0.0123441	20	4	Grain Products	0.0913934	11	3	Vitamin C	0.00499148	13	7	Fruit	0.167877	13	7	tfat	0.0969113	13	1	carbo	0.239205
MCTs16	17	Meat_Poultry, Fish, and Mixtures	0.0728844	MCTs16	17	Total Fat	0.0991948	20	4	Eggs	0	11	2	Magnesium	0.0115484	20	1	Fruits	0.177864	11	4	Vitamin C	0.00568227	14	7	Fruit	0.0987029	14	7	tfat	0.091781	14	1	carbo	0.234293
MCTs18	1	Meat_Poultry, Fish, and Mixtures	0.203528	MCTs18	1	Total Fat	0.166118	20	1	Dry Beans, Peas, Other Legumes, Nuts, and Seeds	0	11	3	Magnesium	0.0113183	20	2	Fruits	0.149424	11	5	Vitamin C	0.00493182	15	7	Fruit	0.12986	15	7	tfat	0.0991007	15	1	carbo	0.240768
MCTs18	2	Meat_Poultry, Fish, and Mixtures	0.174132	MCTs18	2	Total Fat	0.154495	20	2	Dry Beans, Peas, Other Legumes, Nuts, and Seeds	0.12147	11	4	Magnesium	0.0116115	20	3	Fruits	0.145102	11	1	others	0.00504702	16	7	Fruit	0.143879	16	7	tfat	0.110269	16	1	carbo	0.238754
MCTs18	3	Meat_Poultry, Fish, and Mixtures	0.192548	MCTs18	3	Total Fat	0.151662	20	3	Dry Beans, Peas, Other Legumes, Nuts, and Seeds	0	11	1	Choline, total	0.0108859	20	4	Fruits	0.225661	11	2	others	0.00475663	17	7	Fruit	0.0558003	17	7	tfat	0.103228	17	1	carbo	0.246204
MCTs18	4	Meat_Poultry, Fish, and Mixtures	0.234016	MCTs18	4	Total Fat	0.198763	20	4	Dry Beans, Peas, Other Legumes, Nuts, and Seeds	0.100505	11	2	Choline, total	0.00994657	20	1	Vegetables	0.126768	11	3	others	0.00565169	18	7	Fruit	0.0980026	18	7	tfat	0.10137	18	1	carbo	0.239472
MCTs18	5	Meat_Poultry, Fish, and Mixtures	0.192693	MCTs18	5	Total Fat	0.169904	20	1	Grain Products	0.199321	11	3	Choline, total	0.0130402	20	2	Vegetables	0.123836	11	4	others	0.00679475	19	7	Fruit	0.0960827	19	7	tfat	0.1042	19	1	carbo	0.233149
MCTs18	6	Meat_Poultry, Fish, and Mixtures	0	MCTs18	6	Total Fat	0.19157	20	2	Grain Products	0.0768351	11	4	Choline, total	0.00950995	20	3	Vegetables	0.161404	11	5	others	0.00504602	20	7	Fruit	0.142669	20	7	tfat	0.101101	20	1	carbo	0.237504
MCTs18	7	Meat_Poultry, Fish, and Mixtures	0.0869834	MCTs18	7	Total Fat	0.193487	20	3	Grain Products	0.157201	11	1	Cholesterol	0.00784114	20	4	Vegetables	0.110095	12	1	Carbohydrate	0.24808	21	7	Fruit	0.0910107	21	7	tfat	0.104149	21	1	carbo	0.242984
MCTs18	8	Meat_Poultry, Fish, and Mixtures	0	MCTs18	8	Total Fat	0.174752	20	4	Grain Products	0.133648	11	2	Cholesterol	0.00622079	20	1	Fats, Oils, and Salad Dressings	0.0615617	12	2	Carbohydrate	0.248773	22	7	Fruit	0.0780707	22	7	tfat	0.0966105	22	1	carbo	0.237738
MCTs18	9	Meat_Poultry, Fish, and Mixtures	0.201067	MCTs18	9	Total Fat	0.197004	20	1	Fruits	0.189195	11	3	Cholesterol	0.0148882	20	2	Fats, Oils, and Salad Dressings	0.0779912	12	3	Carbohydrate	0.24356	23	7	Fruit	0.108985	23	7	tfat	0.101028	23	1	carbo	0.238557
MCTs18	10	Meat_Poultry, Fish, and Mixtures	0.15671	MCTs18	10	Total Fat	0.166954	20	2	Fruits	0	11	4	Cholesterol	0.00895947	20	3	Fats, Oils, and Salad Dressings	0.0799005	12	4	Carbohydrate	0.287574	24	7	Fruit	0.0756277	24	7	tfat	0.0992741	24	1	carbo	0.240799
MCTs18	11	Meat_Poultry, Fish, and Mixtures	0.140893	MCTs18	11	Total Fat	0.121086	20	3	Fruits	0.0800643	11	1	Caffeine	0.0106627	20	4	Fats, Oils, and Salad Dressings	0.0638236	12	1	Total Fat	0.147847	25	7	Fruit	0.104107	25	7	tfat	0.107228	25	1	carbo	0.23449
MCTs18	12	Meat_Poultry, Fish, and Mixtures	0.209403	MCTs18	12	Total Fat	0.113575	20	4	Fruits	0.104546	11	2	Caffeine	0.00916497	20	1	Sugars, Sweets, and Beverages	0.192037	12	2	Total Fat	0.13211	26	7	Fruit	0.0964691	26	7	tfat	0.100292	26	1	carbo	0.246774
MCTs18	13	Meat_Poultry, Fish, and Mixtures	0.108419	MCTs18	13	Total Fat	0.158273	20	1	Vegetables	0.122313	11	3	Caffeine	0.00391863	20	2	Sugars, Sweets, and Beverages	0.174202	12	3	Total Fat	0.15267	27	7	Fruit	0.0888648	27	7	tfat	0.0963126	27	1	carbo	0.229502
MCTs18	14	Meat_Poultry, Fish, and Mixtures	0.115717	MCTs18	14	Total Fat	0.162214	20	2	Vegetables	0.105596	11	4	Caffeine	0.00698812	20	3	Sugars, Sweets, and Beverages	0.168899	12	4	Total Fat	0.135821	28	7	Fruit	0.0501486	28	7	tfat	0.097314	28	1	carbo	0.235854
MCTs18	15	Meat_Poultry, Fish, and Mixtures	0.0812741	MCTs18	15	Total Fat	0.156238	20	3	Vegetables	0.0643092	11	1	Vitamin C	0.00827294	20	4	Sugars, Sweets, and Beverages	0.148187	12	1	Protein	0.168331	29	7	Fruit	0.0684118	29	7	tfat	0.095612	29	1	carbo	0.242901
MCTs18	16	Meat_Poultry, Fish, and Mixtures	0.248475	MCTs18	16	Total Fat	0.147479	20	4	Vegetables	0.102353	11	2	Vitamin C	0.00514808	21	1	Milk and Milk Products	0.103925	12	2	Protein	0.168798	30	7	Fruit	0.159353	30	7	tfat	0.0987615	30	1	carbo	0.233567
MCTs18	17	Meat_Poultry, Fish, and Mixtures	0.224985	MCTs18	17	Total Fat	0.151496	20	1	Fats, Oils, and Salad Dressings	0	11	3	Vitamin C	0.0067869	21	2	Milk and Milk Products	0.101304	12	3	Protein	0.175868	31	7	Fruit	0.114761	31	7	tfat	0.099922	31	1	carbo	0.236033
MCTs19	1	Meat_Poultry, Fish, and Mixtures	0	MCTs19	1	Total Fat	0.174102	20	2	Fats, Oils, and Salad Dressings	0.0721843	11	4	Vitamin C	0.00481421	21	3	Milk and Milk Products	0.125703	12	4	Protein	0.159757	32	7	Fruit	0.102429	32	7	tfat	0.0957042	32	1	carbo	0.238319
MCTs19	2	Meat_Poultry, Fish, and Mixtures	0	MCTs19	2	Total Fat	0.199817	20	3	Fats, Oils, and Salad Dressings	0.0545682	11	1	others	0.00578024	21	4	Milk and Milk Products	0.0754557	12	1	Sugars, total	0.184588	33	7	Fruit	0.134045	33	7	tfat	0.0992773	33	1	carbo	0.241902
MCTs19	3	Meat_Poultry, Fish, and Mixtures	0.0550582	MCTs19	3	Total Fat	0.176055	20	4	Fats, Oils, and Salad Dressings	0.0140474	11	2	others	0.0134981	21	1	Meat_Poultry, Fish, and Mixtures	0.111514	12	2	Sugars, total	0.183234	34	7	Fruit	0.127292	34	7	tfat	0.0979216	34	1	carbo	0.241172
MCTs19	4	Meat_Poultry, Fish, and Mixtures	0.0388439	MCTs19	4	Total Fat	0.158616	20	1	Sugars, Sweets, and Beverages	0.23738	11	3	others	0.0105878	21	2	Meat_Poultry, Fish, and Mixtures	0.146992	12	3	Sugars, total	0.196595	35	7	Fruit	0.0881112	35	7	tfat	0.0979682	35	1	carbo	0.238124
MCTs19	5	Meat_Poultry, Fish, and Mixtures	0	MCTs19	5	Total Fat	0.187415	20	2	Sugars, Sweets, and Beverages	0.360361	11	4	others	0.0151236	21	3	Meat_Poultry, Fish, and Mixtures	0.11857	12	4	Sugars, total	0.178269	36	7	Fruit	0.113708	36	7	tfat	0.0977022	36	1	carbo	0.236496
MCTs19	6	Meat_Poultry, Fish, and Mixtures	0.20958	MCTs19	6	Total Fat	0.166693	20	3	Sugars, Sweets, and Beverages	0.354957	12	1	Carbohydrate	0.235253	21	4	Meat_Poultry, Fish, and Mixtures	0.127285	12	1	Fiber, total dietary	0.0995494	37	7	Fruit	0.103928	37	7	tfat	0.0972552	37	1	carbo	0.242056
MCTs19	7	Meat_Poultry, Fish, and Mixtures	0.149763	MCTs19	7	Total Fat	0.18231	20	4	Sugars, Sweets, and Beverages	0.287599	12	2	Carbohydrate	0.270219	21	1	Eggs	0.117343	12	2	Fiber, total dietary	0.108507	38	7	Fruit	0.0588666	38	7	tfat	0.0924848	38	1	carbo	0.238427
MCTs19	8	Meat_Poultry, Fish, and Mixtures	0.163291	MCTs19	8	Total Fat	0.190789	21	1	Milk and Milk Products	0.14932	12	3	Carbohydrate	0.265547	21	2	Eggs	0	12	3	Fiber, total dietary	0.0578789	39	7	Fruit	0.090785	39	7	tfat	0.0934462	39	1	carbo	0.241507
MCTs19	9	Meat_Poultry, Fish, and Mixtures	0.0379438	MCTs19	9	Total Fat	0.167469	21	2	Milk and Milk Products	0.0742843	12	4	Carbohydrate	0.293575	21	3	Eggs	0.0861337	12	4	Fiber, total dietary	0.0894373	40	7	Fruit	0.114443	40	7	tfat	0.0977681	40	1	carbo	0.234428
MCTs19	10	Meat_Poultry, Fish, and Mixtures	0	MCTs19	10	Total Fat	0.17911	21	3	Milk and Milk Products	0.112863	12	1	Total Fat	0.124298	21	4	Eggs	0	12	1	Alcohol	0	41	7	Fruit	0.138628	41	7	tfat	0.101752	41	1	carbo	0.242156
MCTs19	11	Meat_Poultry, Fish, and Mixtures	0	MCTs19	11	Total Fat	0.158891	21	4	Milk and Milk Products	0.0789104	12	2	Total Fat	0.198835	21	1	Dry Beans, Peas, Other Legumes, Nuts, and Seeds	0	12	2	Alcohol	0	42	7	Fruit	0.0480038	42	7	tfat	0.0941274	42	1	carbo	0.244024
MCTs19	12	Meat_Poultry, Fish, and Mixtures	0.0638298	MCTs19	12	Total Fat	0.134742	21	1	Meat_Poultry, Fish, and Mixtures	0.151388	12	3	Total Fat	0.155771	21	2	Dry Beans, Peas, Other Legumes, Nuts, and Seeds	0	12	3	Alcohol	0.0236775	43	7	Fruit	0.120819	43	7	tfat	0.101779	43	1	carbo	0.238972
MCTs19	13	Meat_Poultry, Fish, and Mixtures	0.0948266	MCTs19	13	Total Fat	0.183164	21	2	Meat_Poultry, Fish, and Mixtures	0.0687901	12	4	Total Fat	0.128734	21	3	Dry Beans, Peas, Other Legumes, Nuts, and Seeds	0.0615864	12	4	Alcohol	0	44	7	Fruit	0.103513	44	7	tfat	0.0993555	44	1	carbo	0.235111
MCTs19	14	Meat_Poultry, Fish, and Mixtures	0.190411	MCTs19	14	Total Fat	0.156873	21	3	Meat_Poultry, Fish, and Mixtures	0.139209	12	1	Protein	0.16188	21	4	Dry Beans, Peas, Other Legumes, Nuts, and Seeds	0.103911	12	1	Sodium	0.0310592	45	7	Fruit	0.119556	45	7	tfat	0.0965814	45	1	carbo	0.239187
MCTs19	15	Meat_Poultry, Fish, and Mixtures	0	MCTs19	15	Total Fat	0.189989	21	4	Meat_Poultry, Fish, and Mixtures	0.151487	12	2	Protein	0.142701	21	1	Grain Products	0.22939	12	2	Sodium	0.0294594	46	7	Fruit	0.0842063	46	7	tfat	0.0979236	46	1	carbo	0.233686
MCTs19	16	Meat_Poultry, Fish, and Mixtures	0.0407993	MCTs19	16	Total Fat	0.151171	21	1	Eggs	0.0580085	12	3	Protein	0.167169	21	2	Grain Products	0.101586	12	3	Sodium	0.0358067	47	7	Fruit	0.0909991	47	7	tfat	0.100261	47	1	carbo	0.241695
MCTs19	17	Meat_Poultry, Fish, and Mixtures	0.0386581	MCTs19	17	Total Fat	0.189241	21	2	Eggs	0	12	4	Protein	0.146645	21	3	Grain Products	0.164862	12	4	Sodium	0.0363847	48	7	Fruit	0.0142908	48	7	tfat	0.0942734	48	1	carbo	0.236121
MCTs20	1	Meat_Poultry, Fish, and Mixtures	0.0940691	MCTs20	1	Total Fat	0.156845	21	3	Eggs	0	12	1	Sugars, total	0.187672	21	4	Grain Products	0.188364	12	1	Potassium	0.0356676	49	7	Fruit	0.151416	49	7	tfat	0.0951157	49	1	carbo	0.237741
MCTs20	2	Meat_Poultry, Fish, and Mixtures	0.201382	MCTs20	2	Total Fat	0.145693	21	4	Eggs	0	12	2	Sugars, total	0.163249	21	1	Fruits	0	12	2	Potassium	0.0386501	50	7	Fruit	0.135393	50	7	tfat	0.0949248	50	1	carbo	0.238416
MCTs20	3	Meat_Poultry, Fish, and Mixtures	0.1295	MCTs20	3	Total Fat	0.144432	21	1	Dry Beans, Peas, Other Legumes, Nuts, and Seeds	0	12	3	Sugars, total	0.18338	21	2	Fruits	0.134209	12	3	Potassium	0.0306015	1	8	Fruit	0.142636	1	8	tfat	0.101428	1	2	carbo	0.241676
MCTs20	4	Meat_Poultry, Fish, and Mixtures	0	MCTs20	4	Total Fat	0.164436	21	2	Dry Beans, Peas, Other Legumes, Nuts, and Seeds	0.0887491	12	4	Sugars, total	0.170063	21	3	Fruits	0	12	4	Potassium	0.0362325	2	8	Fruit	0.131482	2	8	tfat	0.101572	2	2	carbo	0.236368
MCTs20	5	Meat_Poultry, Fish, and Mixtures	0.128795	MCTs20	5	Total Fat	0.159376	21	3	Dry Beans, Peas, Other Legumes, Nuts, and Seeds	0.103211	12	1	Fiber, total dietary	0.064156	21	4	Fruits	0.0552631	12	1	Phosphorus	0.0230873	3	8	Fruit	0.102216	3	8	tfat	0.103631	3	2	carbo	0.239697
MCTs20	6	Meat_Poultry, Fish, and Mixtures	0.0785035	MCTs20	6	Total Fat	0.172173	21	4	Dry Beans, Peas, Other Legumes, Nuts, and Seeds	0.0630195	12	2	Fiber, total dietary	0.073452	21	1	Vegetables	0.101622	12	2	Phosphorus	0.0235609	4	8	Fruit	0.158574	4	8	tfat	0.0976226	4	2	carbo	0.243986
MCTs20	7	Meat_Poultry, Fish, and Mixtures	0	MCTs20	7	Total Fat	0.152551	21	1	Grain Products	0.170061	12	3	Fiber, total dietary	0.0714454	21	2	Vegetables	0.197291	12	3	Phosphorus	0.022472	5	8	Fruit	0.0839896	5	8	tfat	0.100458	5	2	carbo	0.236126
MCTs20	8	Meat_Poultry, Fish, and Mixtures	0.0779176	MCTs20	8	Total Fat	0.124202	21	2	Grain Products	0.112149	12	4	Fiber, total dietary	0.0963242	21	3	Vegetables	0.141282	12	4	Phosphorus	0.0205671	6	8	Fruit	0.102342	6	8	tfat	0.0973064	6	2	carbo	0.234418
MCTs20	9	Meat_Poultry, Fish, and Mixtures	0.0877455	MCTs20	9	Total Fat	0.110732	21	3	Grain Products	0.0610248	12	1	Alcohol	0.0798997	21	4	Vegetables	0.138433	12	1	Calcium	0.0130299	7	8	Fruit	0.140236	7	8	tfat	0.10401	7	2	carbo	0.237795
MCTs20	10	Meat_Poultry, Fish, and Mixtures	0.162557	MCTs20	10	Total Fat	0.160854	21	4	Grain Products	0.141196	12	2	Alcohol	0	21	1	Fats, Oils, and Salad Dressings	0.0522008	12	2	Calcium	0.0162773	8	8	Fruit	0.15907	8	8	tfat	0.100611	8	2	carbo	0.237913
MCTs20	11	Meat_Poultry, Fish, and Mixtures	0	MCTs20	11	Total Fat	0.154255	21	1	Fruits	0.101922	12	3	Alcohol	0	21	2	Fats, Oils, and Salad Dressings	0.0492063	12	3	Calcium	0.0182904	9	8	Fruit	0.197334	9	8	tfat	0.102672	9	2	carbo	0.239348
MCTs20	12	Meat_Poultry, Fish, and Mixtures	0.137131	MCTs20	12	Total Fat	0.17939	21	2	Fruits	0.134837	12	4	Alcohol	0	21	3	Fats, Oils, and Salad Dressings	0.0658162	12	4	Calcium	0.0145103	10	8	Fruit	0.107547	10	8	tfat	0.0958723	10	2	carbo	0.232486
MCTs20	13	Meat_Poultry, Fish, and Mixtures	0.117917	MCTs20	13	Total Fat	0.153505	21	3	Fruits	0.0923613	12	1	Sodium	0.0277328	21	4	Fats, Oils, and Salad Dressings	0.050112	12	1	Magnesium	0.0123934	11	8	Fruit	0.077148	11	8	tfat	0.0932208	11	2	carbo	0.240061
MCTs20	14	Meat_Poultry, Fish, and Mixtures	0.111375	MCTs20	14	Total Fat	0.173103	21	4	Fruits	0.160944	12	2	Sodium	0.0322255	21	1	Sugars, Sweets, and Beverages	0.284004	12	2	Magnesium	0.012652	12	8	Fruit	0.0712007	12	8	tfat	0.100013	12	2	carbo	0.235545
MCTs20	15	Meat_Poultry, Fish, and Mixtures	0.0939946	MCTs20	15	Total Fat	0.145387	21	1	Vegetables	0.171446	12	3	Sodium	0.0303271	21	2	Sugars, Sweets, and Beverages	0.269412	12	3	Magnesium	0.00884753	13	8	Fruit	0.113551	13	8	tfat	0.0955595	13	2	carbo	0.240183
MCTs20	16	Meat_Poultry, Fish, and Mixtures	0	MCTs20	16	Total Fat	0.131208	21	2	Vegetables	0.171159	12	4	Sodium	0.037293	21	3	Sugars, Sweets, and Beverages	0.236046	12	4	Magnesium	0.0097578	14	8	Fruit	0.0660958	14	8	tfat	0.0923585	14	2	carbo	0.233491
MCTs20	17	Meat_Poultry, Fish, and Mixtures	0	MCTs20	17	Total Fat	0.167223	21	3	Vegetables	0.166572	12	1	Potassium	0.0325289	21	4	Sugars, Sweets, and Beverages	0.261176	12	1	Choline, total	0.0109394	15	8	Fruit	0.146209	15	8	tfat	0.102497	15	2	carbo	0.236925
MCTs21	1	Meat_Poultry, Fish, and Mixtures	0	MCTs21	1	Total Fat	0.155289	21	4	Vegetables	0.186024	12	2	Potassium	0.0323512	22	1	Milk and Milk Products	0.156215	12	2	Choline, total	0.0111507	16	8	Fruit	0.173367	16	8	tfat	0.106445	16	2	carbo	0.234256
MCTs21	2	Meat_Poultry, Fish, and Mixtures	0	MCTs21	2	Total Fat	0.183129	21	1	Fats, Oils, and Salad Dressings	0	12	3	Potassium	0.0362477	22	2	Milk and Milk Products	0.125902	12	3	Choline, total	0.00970524	17	8	Fruit	0.0845329	17	8	tfat	0.100984	17	2	carbo	0.246023
MCTs21	3	Meat_Poultry, Fish, and Mixtures	0	MCTs21	3	Total Fat	0.160206	21	2	Fats, Oils, and Salad Dressings	0.0176443	12	4	Potassium	0.0397065	22	3	Milk and Milk Products	0.0920732	12	4	Choline, total	0.0108218	18	8	Fruit	0.0618052	18	8	tfat	0.0943121	18	2	carbo	0.237864
MCTs21	4	Meat_Poultry, Fish, and Mixtures	0	MCTs21	4	Total Fat	0.16896	21	3	Fats, Oils, and Salad Dressings	0.0192218	12	1	Phosphorus	0.0215603	22	4	Milk and Milk Products	0.136139	12	1	Cholesterol	0.0071284	19	8	Fruit	0.116737	19	8	tfat	0.101073	19	2	carbo	0.234415
MCTs21	5	Meat_Poultry, Fish, and Mixtures	0	MCTs21	5	Total Fat	0.15007	21	4	Fats, Oils, and Salad Dressings	0.0224926	12	2	Phosphorus	0.0216687	22	1	Meat_Poultry, Fish, and Mixtures	0.134997	12	2	Cholesterol	0.00697126	20	8	Fruit	0.102306	20	8	tfat	0.101941	20	2	carbo	0.243423
MCTs21	6	Meat_Poultry, Fish, and Mixtures	0	MCTs21	6	Total Fat	0.199009	21	1	Sugars, Sweets, and Beverages	0.197855	12	3	Phosphorus	0.0201098	22	2	Meat_Poultry, Fish, and Mixtures	0.126638	12	3	Cholesterol	0.00836227	21	8	Fruit	0.079775	21	8	tfat	0.0949335	21	2	carbo	0.237584
MCTs21	7	Meat_Poultry, Fish, and Mixtures	0	MCTs21	7	Total Fat	0.191619	21	2	Sugars, Sweets, and Beverages	0.332387	12	4	Phosphorus	0.0215107	22	3	Meat_Poultry, Fish, and Mixtures	0.0920732	12	4	Cholesterol	0.00888454	22	8	Fruit	0.0905361	22	8	tfat	0.0951426	22	2	carbo	0.23805
MCTs21	8	Meat_Poultry, Fish, and Mixtures	0	MCTs21	8	Total Fat	0.210684	21	3	Sugars, Sweets, and Beverages	0.305538	12	1	Calcium	0.0199473	22	4	Meat_Poultry, Fish, and Mixtures	0.191922	12	1	Caffeine	0.00596539	23	8	Fruit	0.125903	23	8	tfat	0.100526	23	2	carbo	0.232965
MCTs21	9	Meat_Poultry, Fish, and Mixtures	0.0501572	MCTs21	9	Total Fat	0.165918	21	4	Sugars, Sweets, and Beverages	0.195926	12	2	Calcium	0.0216582	22	1	Eggs	0.0997098	12	2	Caffeine	0.00564018	24	8	Fruit	0.107078	24	8	tfat	0.103703	24	2	carbo	0.235424
MCTs21	10	Meat_Poultry, Fish, and Mixtures	0	MCTs21	10	Total Fat	0.170073	22	1	Milk and Milk Products	0.128084	12	3	Calcium	0.0166601	22	2	Eggs	0.108284	12	3	Caffeine	0.00667464	25	8	Fruit	0.114889	25	8	tfat	0.105761	25	2	carbo	0.236593
MCTs21	11	Meat_Poultry, Fish, and Mixtures	0.101336	MCTs21	11	Total Fat	0.185587	22	2	Milk and Milk Products	0.142376	12	4	Calcium	0.021609	22	3	Eggs	0.126181	12	4	Caffeine	0.00150272	26	8	Fruit	0.0860435	26	8	tfat	0.104049	26	2	carbo	0.242348
MCTs21	12	Meat_Poultry, Fish, and Mixtures	0	MCTs21	12	Total Fat	0.183016	22	3	Milk and Milk Products	0.164666	12	1	Magnesium	0.0103417	22	4	Eggs	0	12	1	Vitamin C	0.00554017	27	8	Fruit	0.102198	27	8	tfat	0.100547	27	2	carbo	0.237702
MCTs21	13	Meat_Poultry, Fish, and Mixtures	0	MCTs21	13	Total Fat	0.196237	22	4	Milk and Milk Products	0.136781	12	2	Magnesium	0.0113749	22	1	Dry Beans, Peas, Other Legumes, Nuts, and Seeds	0	12	2	Vitamin C	0.00735043	28	8	Fruit	0.039381	28	8	tfat	0.0944149	28	2	carbo	0.236071
MCTs21	14	Meat_Poultry, Fish, and Mixtures	0.127612	MCTs21	14	Total Fat	0.174355	22	1	Meat_Poultry, Fish, and Mixtures	0.0650666	12	3	Magnesium	0.00998644	22	2	Dry Beans, Peas, Other Legumes, Nuts, and Seeds	0.112651	12	3	Vitamin C	0.0045093	29	8	Fruit	0.123872	29	8	tfat	0.0969363	29	2	carbo	0.238619
MCTs21	15	Meat_Poultry, Fish, and Mixtures	0.0844324	MCTs21	15	Total Fat	0.170842	22	2	Meat_Poultry, Fish, and Mixtures	0	12	4	Magnesium	0.0121499	22	3	Dry Beans, Peas, Other Legumes, Nuts, and Seeds	0	12	4	Vitamin C	0.00556339	30	8	Fruit	0.0425415	30	8	tfat	0.0920145	30	2	carbo	0.237141
MCTs21	16	Meat_Poultry, Fish, and Mixtures	0.0564787	MCTs21	16	Total Fat	0.185834	22	3	Meat_Poultry, Fish, and Mixtures	0.134952	12	1	Choline, total	0.00993111	22	4	Dry Beans, Peas, Other Legumes, Nuts, and Seeds	0	12	1	others	0.0067951	31	8	Fruit	0.143199	31	8	tfat	0.103238	31	2	carbo	0.23714
MCTs21	17	Meat_Poultry, Fish, and Mixtures	0.0511026	MCTs21	17	Total Fat	0.181718	22	4	Meat_Poultry, Fish, and Mixtures	0.122234	12	2	Choline, total	0.0087872	22	1	Grain Products	0.1587	12	2	others	0.00686597	32	8	Fruit	0.0742354	32	8	tfat	0.0981325	32	2	carbo	0.236775
MCTs22	1	Meat_Poultry, Fish, and Mixtures	0	MCTs22	1	Total Fat	0.138196	22	1	Eggs	0	12	3	Choline, total	0.0103562	22	2	Grain Products	0.0977397	12	3	others	0.00448206	33	8	Fruit	0.15858	33	8	tfat	0.0985501	33	2	carbo	0.236273
MCTs22	2	Meat_Poultry, Fish, and Mixtures	0.0918473	MCTs22	2	Total Fat	0.164529	22	2	Eggs	0	12	4	Choline, total	0.00878739	22	3	Grain Products	0.215186	12	4	others	0.00491565	34	8	Fruit	0.133915	34	8	tfat	0.0966108	34	2	carbo	0.236565
MCTs22	3	Meat_Poultry, Fish, and Mixtures	0.101134	MCTs22	3	Total Fat	0.148851	22	3	Eggs	0.0619072	12	1	Cholesterol	0.0080771	22	4	Grain Products	0.132234	13	1	Carbohydrate	0.254545	35	8	Fruit	0.133872	35	8	tfat	0.0992524	35	2	carbo	0.240994
MCTs22	4	Meat_Poultry, Fish, and Mixtures	0.126222	MCTs22	4	Total Fat	0.148299	22	4	Eggs	0	12	2	Cholesterol	0.00649627	22	1	Fruits	0	13	2	Carbohydrate	0.275968	36	8	Fruit	0.131549	36	8	tfat	0.105039	36	2	carbo	0.238008
MCTs22	5	Meat_Poultry, Fish, and Mixtures	0.127061	MCTs22	5	Total Fat	0.136364	22	1	Dry Beans, Peas, Other Legumes, Nuts, and Seeds	0.192828	12	3	Cholesterol	0.00997687	22	2	Fruits	0.135687	13	3	Carbohydrate	0.279172	37	8	Fruit	0.0943093	37	8	tfat	0.098156	37	2	carbo	0.230178
MCTs22	6	Meat_Poultry, Fish, and Mixtures	0.11064	MCTs22	6	Total Fat	0.160241	22	2	Dry Beans, Peas, Other Legumes, Nuts, and Seeds	0	12	4	Cholesterol	0.00545185	22	3	Fruits	0	13	4	Carbohydrate	0.260231	38	8	Fruit	0.0501428	38	8	tfat	0.0918015	38	2	carbo	0.239442
MCTs22	7	Meat_Poultry, Fish, and Mixtures	0	MCTs22	7	Total Fat	0.16531	22	3	Dry Beans, Peas, Other Legumes, Nuts, and Seeds	0	12	1	Caffeine	0.00645415	22	4	Fruits	0.0552314	13	1	Total Fat	0.124767	39	8	Fruit	0.067684	39	8	tfat	0.0918882	39	2	carbo	0.241111
MCTs22	8	Meat_Poultry, Fish, and Mixtures	0.133438	MCTs22	8	Total Fat	0.173334	22	4	Dry Beans, Peas, Other Legumes, Nuts, and Seeds	0.0398741	12	2	Caffeine	0.00620974	22	1	Vegetables	0.180715	13	2	Total Fat	0.133066	40	8	Fruit	0.20235	40	8	tfat	0.0982183	40	2	carbo	0.238322
MCTs22	9	Meat_Poultry, Fish, and Mixtures	0	MCTs22	9	Total Fat	0.164574	22	1	Grain Products	0.127273	12	3	Caffeine	0.00957704	22	2	Vegetables	0.114058	13	3	Total Fat	0.173027	41	8	Fruit	0.0911498	41	8	tfat	0.0953496	41	2	carbo	0.241154
MCTs22	10	Meat_Poultry, Fish, and Mixtures	0	MCTs22	10	Total Fat	0.151267	22	2	Grain Products	0.156722	12	4	Caffeine	0.00575179	22	3	Vegetables	0.162306	13	4	Total Fat	0.130509	42	8	Fruit	0.0435698	42	8	tfat	0.0972825	42	2	carbo	0.240471
MCTs22	11	Meat_Poultry, Fish, and Mixtures	0.141831	MCTs22	11	Total Fat	0.178209	22	3	Grain Products	0.121864	12	1	Vitamin C	0.00544833	22	4	Vegetables	0.196214	13	1	Protein	0.163903	43	8	Fruit	0.109464	43	8	tfat	0.107293	43	2	carbo	0.24139
MCTs22	12	Meat_Poultry, Fish, and Mixtures	0.115093	MCTs22	12	Total Fat	0.182972	22	4	Grain Products	0.17571	12	2	Vitamin C	0.00589125	22	1	Fats, Oils, and Salad Dressings	0.0661391	13	2	Protein	0.165244	44	8	Fruit	0.113708	44	8	tfat	0.102952	44	2	carbo	0.231482
MCTs22	13	Meat_Poultry, Fish, and Mixtures	0.0729983	MCTs22	13	Total Fat	0.159725	22	1	Fruits	0.12135	12	3	Vitamin C	0.00858254	22	2	Fats, Oils, and Salad Dressings	0	13	3	Protein	0.154676	45	8	Fruit	0.0762371	45	8	tfat	0.098085	45	2	carbo	0.235108
MCTs22	14	Meat_Poultry, Fish, and Mixtures	0.0780131	MCTs22	14	Total Fat	0.176465	22	2	Fruits	0.174509	12	4	Vitamin C	0.00674755	22	3	Fats, Oils, and Salad Dressings	0.0885016	13	4	Protein	0.158975	46	8	Fruit	0.0559272	46	8	tfat	0.0956583	46	2	carbo	0.232529
MCTs22	15	Meat_Poultry, Fish, and Mixtures	0.069446	MCTs22	15	Total Fat	0.14695	22	3	Fruits	0.0471471	12	1	others	0.0048197	22	4	Fats, Oils, and Salad Dressings	0.0843053	13	1	Sugars, total	0.150947	47	8	Fruit	0.121585	47	8	tfat	0.0934396	47	2	carbo	0.238036
MCTs22	16	Meat_Poultry, Fish, and Mixtures	0.0865268	MCTs22	16	Total Fat	0.17135	22	4	Fruits	0.0987622	12	2	others	0.00488265	22	1	Sugars, Sweets, and Beverages	0.203525	13	2	Sugars, total	0.201178	48	8	Fruit	0.0885317	48	8	tfat	0.102934	48	2	carbo	0.23815
MCTs22	17	Meat_Poultry, Fish, and Mixtures	0.0698294	MCTs22	17	Total Fat	0.16223	22	1	Vegetables	0	12	3	others	0.00486398	22	2	Sugars, Sweets, and Beverages	0.179041	13	3	Sugars, total	0.184084	49	8	Fruit	0.12097	49	8	tfat	0.0949882	49	2	carbo	0.236492
MCTs23	1	Meat_Poultry, Fish, and Mixtures	0	MCTs23	1	Total Fat	0.164466	22	2	Vegetables	0.111051	12	4	others	0.00565091	22	3	Sugars, Sweets, and Beverages	0.223679	13	4	Sugars, total	0.176192	50	8	Fruit	0.103157	50	8	tfat	0.0961552	50	2	carbo	0.233913
MCTs23	2	Meat_Poultry, Fish, and Mixtures	0	MCTs23	2	Total Fat	0.123553	22	3	Vegetables	0.108682	13	1	Carbohydrate	0.231235	22	4	Sugars, Sweets, and Beverages	0.203953	13	1	Fiber, total dietary	0.0718192	1	1	Beverages	0.251923	1	1	carbo	0.240094	1	3	carbo	0.243263
MCTs23	3	Meat_Poultry, Fish, and Mixtures	0.0892584	MCTs23	3	Total Fat	0.134585	22	4	Vegetables	0.139196	13	2	Carbohydrate	0.241699	23	1	Milk and Milk Products	0.148068	13	2	Fiber, total dietary	0.0700047	2	1	Beverages	0.321486	2	1	carbo	0.23594	2	3	carbo	0.238204
MCTs23	4	Meat_Poultry, Fish, and Mixtures	0.0999867	MCTs23	4	Total Fat	0.156166	22	1	Fats, Oils, and Salad Dressings	0	13	3	Carbohydrate	0.221193	23	2	Milk and Milk Products	0.142376	13	3	Fiber, total dietary	0.0741661	3	1	Beverages	0.222877	3	1	carbo	0.238294	3	3	carbo	0.237381
MCTs23	5	Meat_Poultry, Fish, and Mixtures	0.130681	MCTs23	5	Total Fat	0.161686	22	2	Fats, Oils, and Salad Dressings	0.0430973	13	4	Carbohydrate	0.255355	23	3	Milk and Milk Products	0.159455	13	4	Fiber, total dietary	0.0761112	4	1	Beverages	0.305758	4	1	carbo	0.238898	4	3	carbo	0.247553
MCTs23	6	Meat_Poultry, Fish, and Mixtures	0.0454572	MCTs23	6	Total Fat	0.12486	22	3	Fats, Oils, and Salad Dressings	0.0593366	13	1	Total Fat	0.14503	23	4	Milk and Milk Products	0.136272	13	1	Alcohol	0.0818072	5	1	Beverages	0.362029	5	1	carbo	0.244876	5	3	carbo	0.236202
MCTs23	7	Meat_Poultry, Fish, and Mixtures	0	MCTs23	7	Total Fat	0.167458	22	4	Fats, Oils, and Salad Dressings	0.0355818	13	2	Total Fat	0.123353	23	1	Meat_Poultry, Fish, and Mixtures	0.151553	13	2	Alcohol	0	6	1	Beverages	0.216281	6	1	carbo	0.237569	6	3	carbo	0.23763
MCTs23	8	Meat_Poultry, Fish, and Mixtures	0.124768	MCTs23	8	Total Fat	0.178153	22	1	Sugars, Sweets, and Beverages	0.365399	13	3	Total Fat	0.151387	23	2	Meat_Poultry, Fish, and Mixtures	0.0899943	13	3	Alcohol	0	7	1	Beverages	0.181537	7	1	carbo	0.241739	7	3	carbo	0.238799
MCTs23	9	Meat_Poultry, Fish, and Mixtures	0.0459558	MCTs23	9	Total Fat	0.184424	22	2	Sugars, Sweets, and Beverages	0.372245	13	4	Total Fat	0.208053	23	3	Meat_Poultry, Fish, and Mixtures	0.125467	13	4	Alcohol	0.047894	8	1	Beverages	0.355658	8	1	carbo	0.239841	8	3	carbo	0.230531
MCTs23	10	Meat_Poultry, Fish, and Mixtures	0.21907	MCTs23	10	Total Fat	0.162108	22	3	Sugars, Sweets, and Beverages	0.301444	13	1	Protein	0.141662	23	4	Meat_Poultry, Fish, and Mixtures	0.110343	13	1	Sodium	0.0329234	9	1	Beverages	0.181337	9	1	carbo	0.235213	9	3	carbo	0.234203
MCTs23	11	Meat_Poultry, Fish, and Mixtures	0.174745	MCTs23	11	Total Fat	0.128194	22	4	Sugars, Sweets, and Beverages	0.251861	13	2	Protein	0.131437	23	1	Eggs	0.0919723	13	2	Sodium	0.0282739	10	1	Beverages	0.342629	10	1	carbo	0.237395	10	3	carbo	0.226812
MCTs23	12	Meat_Poultry, Fish, and Mixtures	0.103443	MCTs23	12	Total Fat	0.158838	23	1	Milk and Milk Products	0.204225	13	3	Protein	0.148917	23	2	Eggs	0.0722061	13	3	Sodium	0.0297602	11	1	Beverages	0.276719	11	1	carbo	0.238592	11	3	carbo	0.238088
MCTs23	13	Meat_Poultry, Fish, and Mixtures	0	MCTs23	13	Total Fat	0.187371	23	2	Milk and Milk Products	0.118573	13	4	Protein	0.186218	23	3	Eggs	0.0888282	13	4	Sodium	0.0297712	12	1	Beverages	0.2662	12	1	carbo	0.239252	12	3	carbo	0.238132
MCTs23	14	Meat_Poultry, Fish, and Mixtures	0.123211	MCTs23	14	Total Fat	0.165378	23	3	Milk and Milk Products	0.138072	13	1	Sugars, total	0.131705	23	4	Eggs	0	13	1	Potassium	0.0312417	13	1	Beverages	0.268558	13	1	carbo	0.238042	13	3	carbo	0.238213
MCTs23	15	Meat_Poultry, Fish, and Mixtures	0.0526496	MCTs23	15	Total Fat	0.155427	23	4	Milk and Milk Products	0.165395	13	2	Sugars, total	0.187302	23	1	Dry Beans, Peas, Other Legumes, Nuts, and Seeds	0.0910887	13	2	Potassium	0.0320748	14	1	Beverages	0.265236	14	1	carbo	0.248142	14	3	carbo	0.229868
MCTs23	16	Meat_Poultry, Fish, and Mixtures	0	MCTs23	16	Total Fat	0.167059	23	1	Meat_Poultry, Fish, and Mixtures	0.153847	13	3	Sugars, total	0.141795	23	2	Dry Beans, Peas, Other Legumes, Nuts, and Seeds	0.117105	13	3	Potassium	0.0276641	15	1	Beverages	0.320302	15	1	carbo	0.240337	15	3	carbo	0.230491
MCTs23	17	Meat_Poultry, Fish, and Mixtures	0	MCTs23	17	Total Fat	0.174487	23	2	Meat_Poultry, Fish, and Mixtures	0.101773	13	4	Sugars, total	0.109707	23	3	Dry Beans, Peas, Other Legumes, Nuts, and Seeds	0.0784063	13	4	Potassium	0.0314787	16	1	Beverages	0.234836	16	1	carbo	0.240912	16	3	carbo	0.235361
MCTs24	1	Meat_Poultry, Fish, and Mixtures	0	MCTs24	1	Total Fat	0.165106	23	3	Meat_Poultry, Fish, and Mixtures	0.123527	13	1	Fiber, total dietary	0.0671177	23	4	Dry Beans, Peas, Other Legumes, Nuts, and Seeds	0.0613646	13	1	Phosphorus	0.0216961	17	1	Beverages	0.267827	17	1	carbo	0.242765	17	3	carbo	0.246711
MCTs24	2	Meat_Poultry, Fish, and Mixtures	0	MCTs24	2	Total Fat	0.157025	23	4	Meat_Poultry, Fish, and Mixtures	0.135152	13	2	Fiber, total dietary	0.0705188	23	1	Grain Products	0.108623	13	2	Phosphorus	0.0254297	18	1	Beverages	0.299697	18	1	carbo	0.243299	18	3	carbo	0.237253
MCTs24	3	Meat_Poultry, Fish, and Mixtures	0	MCTs24	3	Total Fat	0.17439	23	1	Eggs	0	13	3	Fiber, total dietary	0.0720574	23	2	Grain Products	0.104696	13	3	Phosphorus	0.0197411	19	1	Beverages	0.220286	19	1	carbo	0.238232	19	3	carbo	0.231379
MCTs24	4	Meat_Poultry, Fish, and Mixtures	0.0386241	MCTs24	4	Total Fat	0.164834	23	2	Eggs	0	13	4	Fiber, total dietary	0.0790341	23	3	Grain Products	0.0836621	13	4	Phosphorus	0.0221142	20	1	Beverages	0.312469	20	1	carbo	0.243865	20	3	carbo	0.239168
MCTs24	5	Meat_Poultry, Fish, and Mixtures	0.0510502	MCTs24	5	Total Fat	0.111131	23	3	Eggs	0	13	1	Alcohol	0.127447	23	4	Grain Products	0.138978	13	1	Calcium	0.0184781	21	1	Beverages	0.391392	21	1	carbo	0.24198	21	3	carbo	0.239836
MCTs24	6	Meat_Poultry, Fish, and Mixtures	0.141738	MCTs24	6	Total Fat	0.224507	23	4	Eggs	0	13	2	Alcohol	0.109624	23	1	Fruits	0	13	2	Calcium	0.0226528	22	1	Beverages	0.417663	22	1	carbo	0.239761	22	3	carbo	0.237563
MCTs24	7	Meat_Poultry, Fish, and Mixtures	0.121344	MCTs24	7	Total Fat	0.162	23	1	Dry Beans, Peas, Other Legumes, Nuts, and Seeds	0	13	3	Alcohol	0.111716	23	2	Fruits	0.112389	13	3	Calcium	0.0156985	23	1	Beverages	0.266181	23	1	carbo	0.237501	23	3	carbo	0.237185
MCTs24	8	Meat_Poultry, Fish, and Mixtures	0.0691401	MCTs24	8	Total Fat	0.149719	23	2	Dry Beans, Peas, Other Legumes, Nuts, and Seeds	0	13	4	Alcohol	0	23	3	Fruits	0.0864796	13	4	Calcium	0.0196345	24	1	Beverages	0.3533	24	1	carbo	0.236389	24	3	carbo	0.232047
MCTs24	9	Meat_Poultry, Fish, and Mixtures	0	MCTs24	9	Total Fat	0.133844	23	3	Dry Beans, Peas, Other Legumes, Nuts, and Seeds	0	13	1	Sodium	0.0325162	23	4	Fruits	0.121736	13	1	Magnesium	0.00919044	25	1	Beverages	0.348175	25	1	carbo	0.242493	25	3	carbo	0.236651
MCTs24	10	Meat_Poultry, Fish, and Mixtures	0.185937	MCTs24	10	Total Fat	0.190576	23	4	Dry Beans, Peas, Other Legumes, Nuts, and Seeds	0.0316921	13	2	Sodium	0.0277165	23	1	Vegetables	0.167181	13	2	Magnesium	0.011123	26	1	Beverages	0.253543	26	1	carbo	0.238112	26	3	carbo	0.240582
MCTs24	11	Meat_Poultry, Fish, and Mixtures	0.0820561	MCTs24	11	Total Fat	0.171608	23	1	Grain Products	0.120424	13	3	Sodium	0.0336385	23	2	Vegetables	0.120191	13	3	Magnesium	0.00844835	27	1	Beverages	0.301618	27	1	carbo	0.244143	27	3	carbo	0.235946
MCTs24	12	Meat_Poultry, Fish, and Mixtures	0	MCTs24	12	Total Fat	0.141663	23	2	Grain Products	0.122201	13	4	Sodium	0.0380537	23	3	Vegetables	0.159819	13	4	Magnesium	0.010737	28	1	Beverages	0.353072	28	1	carbo	0.246336	28	3	carbo	0.238097
MCTs24	13	Meat_Poultry, Fish, and Mixtures	0.363534	MCTs24	13	Total Fat	0.140972	23	3	Grain Products	0.11025	13	1	Potassium	0.0357764	23	4	Vegetables	0.173834	13	1	Choline, total	0.0119165	29	1	Beverages	0.368876	29	1	carbo	0.2409	29	3	carbo	0.235614
MCTs24	14	Meat_Poultry, Fish, and Mixtures	0.175637	MCTs24	14	Total Fat	0.168465	23	4	Grain Products	0.0929045	13	2	Potassium	0.0297009	23	1	Fats, Oils, and Salad Dressings	0.0395124	13	2	Choline, total	0.010158	30	1	Beverages	0.334451	30	1	carbo	0.236094	30	3	carbo	0.230778
MCTs24	15	Meat_Poultry, Fish, and Mixtures	0.0927703	MCTs24	15	Total Fat	0.135084	23	1	Fruits	0.172506	13	3	Potassium	0.0328665	23	2	Fats, Oils, and Salad Dressings	0.0791354	13	3	Choline, total	0.0104086	31	1	Beverages	0.4034	31	1	carbo	0.241844	31	3	carbo	0.2375
MCTs24	16	Meat_Poultry, Fish, and Mixtures	0	MCTs24	16	Total Fat	0.131124	23	2	Fruits	0.174246	13	4	Potassium	0.0311935	23	3	Fats, Oils, and Salad Dressings	0.0696066	13	4	Choline, total	0.0102147	32	1	Beverages	0.284261	32	1	carbo	0.24069	32	3	carbo	0.2357
MCTs24	17	Meat_Poultry, Fish, and Mixtures	0.0975145	MCTs24	17	Total Fat	0.115719	23	3	Fruits	0.165301	13	1	Phosphorus	0.0197121	23	4	Fats, Oils, and Salad Dressings	0.0711264	13	1	Cholesterol	0.0116523	33	1	Beverages	0.295082	33	1	carbo	0.242976	33	3	carbo	0.237712
MCTs25	1	Meat_Poultry, Fish, and Mixtures	0.151388	MCTs25	1	Total Fat	0.172981	23	4	Fruits	0.132823	13	2	Phosphorus	0.0192086	23	1	Sugars, Sweets, and Beverages	0.202001	13	2	Cholesterol	0.00675616	34	1	Beverages	0.229242	34	1	carbo	0.241017	34	3	carbo	0.23618
MCTs25	2	Meat_Poultry, Fish, and Mixtures	0.139641	MCTs25	2	Total Fat	0.159738	23	1	Vegetables	0	13	3	Phosphorus	0.0200276	23	2	Sugars, Sweets, and Beverages	0.161907	13	3	Cholesterol	0.0101629	35	1	Beverages	0.296297	35	1	carbo	0.239272	35	3	carbo	0.239273
MCTs25	3	Meat_Poultry, Fish, and Mixtures	0.20061	MCTs25	3	Total Fat	0.138988	23	2	Vegetables	0.200769	13	4	Phosphorus	0.0232094	23	3	Sugars, Sweets, and Beverages	0.148276	13	4	Cholesterol	0.00641641	36	1	Beverages	0.258189	36	1	carbo	0.246554	36	3	carbo	0.23694
MCTs25	4	Meat_Poultry, Fish, and Mixtures	0	MCTs25	4	Total Fat	0.159508	23	3	Vegetables	0.197528	13	1	Calcium	0.0170186	23	4	Sugars, Sweets, and Beverages	0.186345	13	1	Caffeine	0.00728552	37	1	Beverages	0.253832	37	1	carbo	0.24297	37	3	carbo	0.235606
MCTs25	5	Meat_Poultry, Fish, and Mixtures	0.0921681	MCTs25	5	Total Fat	0.222995	23	4	Vegetables	0.144136	13	2	Calcium	0.014455	24	1	Milk and Milk Products	0.158325	13	2	Caffeine	0.0111856	38	1	Beverages	0.32223	38	1	carbo	0.242847	38	3	carbo	0.23964
MCTs25	6	Meat_Poultry, Fish, and Mixtures	0.230113	MCTs25	6	Total Fat	0.19693	23	1	Fats, Oils, and Salad Dressings	0	13	3	Calcium	0.0146967	24	2	Milk and Milk Products	0.0607593	13	3	Caffeine	0.00380595	39	1	Beverages	0.32711	39	1	carbo	0.237236	39	3	carbo	0.239343
MCTs25	7	Meat_Poultry, Fish, and Mixtures	0.171417	MCTs25	7	Total Fat	0.188485	23	2	Fats, Oils, and Salad Dressings	0.0096739	13	4	Calcium	0.0157485	24	3	Milk and Milk Products	0.212897	13	4	Caffeine	0.00759392	40	1	Beverages	0.282825	40	1	carbo	0.241295	40	3	carbo	0.237747
MCTs25	8	Meat_Poultry, Fish, and Mixtures	0	MCTs25	8	Total Fat	0.205964	23	3	Fats, Oils, and Salad Dressings	0.0210733	13	1	Magnesium	0.0116768	24	4	Milk and Milk Products	0.114435	13	1	Vitamin C	0.00292613	41	1	Beverages	0.216189	41	1	carbo	0.240514	41	3	carbo	0.235861
MCTs25	9	Meat_Poultry, Fish, and Mixtures	0	MCTs25	9	Total Fat	0.191617	23	4	Fats, Oils, and Salad Dressings	0.0388001	13	2	Magnesium	0.00923482	24	1	Meat_Poultry, Fish, and Mixtures	0	13	2	Vitamin C	0.00202926	42	1	Beverages	0.260213	42	1	carbo	0.239655	42	3	carbo	0.239346
MCTs25	10	Meat_Poultry, Fish, and Mixtures	0.114511	MCTs25	10	Total Fat	0.168227	23	1	Sugars, Sweets, and Beverages	0.348998	13	3	Magnesium	0.010339	24	2	Meat_Poultry, Fish, and Mixtures	0.128347	13	3	Vitamin C	0.0043033	43	1	Beverages	0.27032	43	1	carbo	0.244861	43	3	carbo	0.242629
MCTs25	11	Meat_Poultry, Fish, and Mixtures	0.137147	MCTs25	11	Total Fat	0.187065	23	2	Sugars, Sweets, and Beverages	0.272764	13	4	Magnesium	0.0104567	24	3	Meat_Poultry, Fish, and Mixtures	0	13	4	Vitamin C	0.00459504	44	1	Beverages	0.265063	44	1	carbo	0.235095	44	3	carbo	0.229022
MCTs25	12	Meat_Poultry, Fish, and Mixtures	0.0710527	MCTs25	12	Total Fat	0.158826	23	3	Sugars, Sweets, and Beverages	0.244249	13	1	Choline, total	0.0109011	24	4	Meat_Poultry, Fish, and Mixtures	0	13	1	others	0.00490144	45	1	Beverages	0.352938	45	1	carbo	0.24379	45	3	carbo	0.240771
MCTs25	13	Meat_Poultry, Fish, and Mixtures	0.247683	MCTs25	13	Total Fat	0.158366	23	4	Sugars, Sweets, and Beverages	0.259097	13	2	Choline, total	0.0093819	24	1	Eggs	0.124822	13	2	others	0.00485634	46	1	Beverages	0.377526	46	1	carbo	0.240246	46	3	carbo	0.236231
MCTs25	14	Meat_Poultry, Fish, and Mixtures	0	MCTs25	14	Total Fat	0.178568	24	1	Milk and Milk Products	0.054247	13	3	Choline, total	0.0127678	24	2	Eggs	0.113295	13	3	others	0.00488115	47	1	Beverages	0.309951	47	1	carbo	0.237198	47	3	carbo	0.244603
MCTs25	15	Meat_Poultry, Fish, and Mixtures	0	MCTs25	15	Total Fat	0.172329	24	2	Milk and Milk Products	0.177125	13	4	Choline, total	0.0126301	24	3	Eggs	0	13	4	others	0.00753204	48	1	Beverages	0.314452	48	1	carbo	0.246603	48	3	carbo	0.238151
MCTs25	16	Meat_Poultry, Fish, and Mixtures	0.128054	MCTs25	16	Total Fat	0.155938	24	3	Milk and Milk Products	0.248325	13	1	Cholesterol	0.010518	24	4	Eggs	0.133175	14	1	Carbohydrate	0.224453	49	1	Beverages	0.279804	49	1	carbo	0.24157	49	3	carbo	0.23703
MCTs25	17	Meat_Poultry, Fish, and Mixtures	0	MCTs25	17	Total Fat	0.145756	24	4	Milk and Milk Products	0.144706	13	2	Cholesterol	0.00841395	24	1	Dry Beans, Peas, Other Legumes, Nuts, and Seeds	0	14	2	Carbohydrate	0.217162	50	1	Beverages	0.353364	50	1	carbo	0.246044	50	3	carbo	0.235937
MCTs26	1	Meat_Poultry, Fish, and Mixtures	0.171062	MCTs26	1	Total Fat	0.14559	24	1	Meat_Poultry, Fish, and Mixtures	0.228968	13	3	Cholesterol	0.0123674	24	2	Dry Beans, Peas, Other Legumes, Nuts, and Seeds	0	14	3	Carbohydrate	0.243144	1	2	Beverages	0.288101	1	2	carbo	0.245561	1	4	carbo	0.241909
MCTs26	2	Meat_Poultry, Fish, and Mixtures	0.115517	MCTs26	2	Total Fat	0.182041	24	2	Meat_Poultry, Fish, and Mixtures	0.149145	13	4	Cholesterol	0.0140907	24	3	Dry Beans, Peas, Other Legumes, Nuts, and Seeds	0	14	4	Carbohydrate	0.232453	2	2	Beverages	0.34683	2	2	carbo	0.240867	2	4	carbo	0.239067
MCTs26	3	Meat_Poultry, Fish, and Mixtures	0.105978	MCTs26	3	Total Fat	0.164729	24	3	Meat_Poultry, Fish, and Mixtures	0.093867	13	1	Caffeine	0.00274756	24	4	Dry Beans, Peas, Other Legumes, Nuts, and Seeds	0	14	1	Total Fat	0.154349	3	2	Beverages	0.304918	3	2	carbo	0.243447	3	4	carbo	0.236131
MCTs26	4	Meat_Poultry, Fish, and Mixtures	0.122265	MCTs26	4	Total Fat	0.185351	24	4	Meat_Poultry, Fish, and Mixtures	0.0818153	13	2	Caffeine	0.00187766	24	1	Grain Products	0.130643	14	2	Total Fat	0.15541	4	2	Beverages	0.265688	4	2	carbo	0.236296	4	4	carbo	0.235846
MCTs26	5	Meat_Poultry, Fish, and Mixtures	0.152233	MCTs26	5	Total Fat	0.203901	24	1	Eggs	0	13	3	Caffeine	0.00197735	24	2	Grain Products	0.106618	14	3	Total Fat	0.152603	5	2	Beverages	0.348645	5	2	carbo	0.244503	5	4	carbo	0.235842
MCTs26	6	Meat_Poultry, Fish, and Mixtures	0.154189	MCTs26	6	Total Fat	0.166131	24	2	Eggs	0	13	4	Caffeine	0.00535082	24	3	Grain Products	0.240136	14	4	Total Fat	0.132746	6	2	Beverages	0.235407	6	2	carbo	0.24345	6	4	carbo	0.237622
MCTs26	7	Meat_Poultry, Fish, and Mixtures	0.217743	MCTs26	7	Total Fat	0.18259	24	3	Eggs	0	13	1	Vitamin C	0.00735716	24	4	Grain Products	0.116065	14	1	Protein	0.170555	7	2	Beverages	0.252604	7	2	carbo	0.241132	7	4	carbo	0.232036
MCTs26	8	Meat_Poultry, Fish, and Mixtures	0.188574	MCTs26	8	Total Fat	0.151268	24	4	Eggs	0	13	2	Vitamin C	0.0090818	24	1	Fruits	0.195967	14	2	Protein	0.182277	8	2	Beverages	0.337817	8	2	carbo	0.248194	8	4	carbo	0.227892
MCTs26	9	Meat_Poultry, Fish, and Mixtures	0.128331	MCTs26	9	Total Fat	0.174061	24	1	Dry Beans, Peas, Other Legumes, Nuts, and Seeds	0	13	3	Vitamin C	0.00618663	24	2	Fruits	0.178563	14	3	Protein	0.16395	9	2	Beverages	0.415311	9	2	carbo	0.24305	9	4	carbo	0.23511
MCTs26	10	Meat_Poultry, Fish, and Mixtures	0.0900117	MCTs26	10	Total Fat	0.166426	24	2	Dry Beans, Peas, Other Legumes, Nuts, and Seeds	0	13	4	Vitamin C	0.00171739	24	3	Fruits	0.203855	14	4	Protein	0.1993	10	2	Beverages	0.35411	10	2	carbo	0.236963	10	4	carbo	0.233157
MCTs26	11	Meat_Poultry, Fish, and Mixtures	0.157121	MCTs26	11	Total Fat	0.210174	24	3	Dry Beans, Peas, Other Legumes, Nuts, and Seeds	0.0432593	13	1	others	0.0075801	24	4	Fruits	0.154008	14	1	Sugars, total	0.113532	11	2	Beverages	0.349002	11	2	carbo	0.244022	11	4	carbo	0.237939
MCTs26	12	Meat_Poultry, Fish, and Mixtures	0.144271	MCTs26	12	Total Fat	0.184996	24	4	Dry Beans, Peas, Other Legumes, Nuts, and Seeds	0.064105	13	2	others	0.00699479	24	1	Vegetables	0.137916	14	2	Sugars, total	0.130585	12	2	Beverages	0.324455	12	2	carbo	0.241263	12	4	carbo	0.238737
MCTs26	13	Meat_Poultry, Fish, and Mixtures	0.113533	MCTs26	13	Total Fat	0.13832	24	1	Grain Products	0.200703	13	3	others	0.00806669	24	2	Vegetables	0.140226	14	3	Sugars, total	0.130449	13	2	Beverages	0.333105	13	2	carbo	0.24191	13	4	carbo	0.238321
MCTs26	14	Meat_Poultry, Fish, and Mixtures	0.167929	MCTs26	14	Total Fat	0.187789	24	2	Grain Products	0.146974	13	4	others	0.00918363	24	3	Vegetables	0.110409	14	4	Sugars, total	0.103086	14	2	Beverages	0.283781	14	2	carbo	0.243839	14	4	carbo	0.2313
MCTs26	15	Meat_Poultry, Fish, and Mixtures	0.0889619	MCTs26	15	Total Fat	0.171516	24	3	Grain Products	0.0689666	14	1	Carbohydrate	0.265628	24	4	Vegetables	0.20631	14	1	Fiber, total dietary	0.0640618	15	2	Beverages	0.327341	15	2	carbo	0.240881	15	4	carbo	0.2379
MCTs26	16	Meat_Poultry, Fish, and Mixtures	0.190316	MCTs26	16	Total Fat	0.185815	24	4	Grain Products	0.156385	14	2	Carbohydrate	0.20634	24	1	Fats, Oils, and Salad Dressings	0.0584486	14	2	Fiber, total dietary	0.0663913	16	2	Beverages	0.303013	16	2	carbo	0.241232	16	4	carbo	0.23804
MCTs26	17	Meat_Poultry, Fish, and Mixtures	0.191989	MCTs26	17	Total Fat	0.188013	24	1	Fruits	0.07995	14	3	Carbohydrate	0.249936	24	2	Fats, Oils, and Salad Dressings	0.083549	14	3	Fiber, total dietary	0.0881313	17	2	Beverages	0.290026	17	2	carbo	0.24437	17	4	carbo	0.243245
MCTs27	1	Meat_Poultry, Fish, and Mixtures	0	MCTs27	1	Total Fat	0.20938	24	2	Fruits	0.0965505	14	4	Carbohydrate	0.239959	24	3	Fats, Oils, and Salad Dressings	0	14	4	Fiber, total dietary	0.0657316	18	2	Beverages	0.435008	18	2	carbo	0.246453	18	4	carbo	0.238583
MCTs27	2	Meat_Poultry, Fish, and Mixtures	0	MCTs27	2	Total Fat	0.163019	24	3	Fruits	0.093555	14	1	Total Fat	0.166912	24	4	Fats, Oils, and Salad Dressings	0.0518182	14	1	Alcohol	0.12258	19	2	Beverages	0.219527	19	2	carbo	0.244638	19	4	carbo	0.233793
MCTs27	3	Meat_Poultry, Fish, and Mixtures	0	MCTs27	3	Total Fat	0.173119	24	4	Fruits	0.137454	14	2	Total Fat	0.154923	24	1	Sugars, Sweets, and Beverages	0.193879	14	2	Alcohol	0.102153	20	2	Beverages	0.268228	20	2	carbo	0.239727	20	4	carbo	0.241167
MCTs27	4	Meat_Poultry, Fish, and Mixtures	0	MCTs27	4	Total Fat	0.161738	24	1	Vegetables	0.0694561	14	3	Total Fat	0.167455	24	2	Sugars, Sweets, and Beverages	0.188642	14	3	Alcohol	0.0697392	21	2	Beverages	0.33786	21	2	carbo	0.244229	21	4	carbo	0.232834
MCTs27	5	Meat_Poultry, Fish, and Mixtures	0.106578	MCTs27	5	Total Fat	0.188408	24	2	Vegetables	0	14	4	Total Fat	0.172586	24	3	Sugars, Sweets, and Beverages	0.232704	14	4	Alcohol	0.100554	22	2	Beverages	0.359181	22	2	carbo	0.239828	22	4	carbo	0.233741
MCTs27	6	Meat_Poultry, Fish, and Mixtures	0.052871	MCTs27	6	Total Fat	0.130476	24	3	Vegetables	0.0792267	14	1	Protein	0.138458	24	4	Sugars, Sweets, and Beverages	0.224188	14	1	Sodium	0.0351444	23	2	Beverages	0.289463	23	2	carbo	0.240529	23	4	carbo	0.236607
MCTs27	7	Meat_Poultry, Fish, and Mixtures	0.147028	MCTs27	7	Total Fat	0.177958	24	4	Vegetables	0.0578016	14	2	Protein	0.180866	25	1	Milk and Milk Products	0.162286	14	2	Sodium	0.0291656	24	2	Beverages	0.324731	24	2	carbo	0.239695	24	4	carbo	0.236567
MCTs27	8	Meat_Poultry, Fish, and Mixtures	0	MCTs27	8	Total Fat	0.19571	24	1	Fats, Oils, and Salad Dressings	0.0496022	14	3	Protein	0.131147	25	2	Milk and Milk Products	0.156232	14	3	Sodium	0.0336865	25	2	Beverages	0.361588	25	2	carbo	0.248111	25	4	carbo	0.237613
MCTs27	9	Meat_Poultry, Fish, and Mixtures	0.0869263	MCTs27	9	Total Fat	0.15272	24	2	Fats, Oils, and Salad Dressings	0	14	4	Protein	0.167737	25	3	Milk and Milk Products	0.148954	14	4	Sodium	0.0418716	26	2	Beverages	0.322741	26	2	carbo	0.244254	26	4	carbo	0.242535
MCTs27	10	Meat_Poultry, Fish, and Mixtures	0.0518347	MCTs27	10	Total Fat	0.185042	24	3	Fats, Oils, and Salad Dressings	0	14	1	Sugars, total	0.184603	25	4	Milk and Milk Products	0.127301	14	1	Potassium	0.0307352	27	2	Beverages	0.257287	27	2	carbo	0.243525	27	4	carbo	0.234372
MCTs27	11	Meat_Poultry, Fish, and Mixtures	0.08935	MCTs27	11	Total Fat	0.180433	24	4	Fats, Oils, and Salad Dressings	0	14	2	Sugars, total	0.12538	25	1	Meat_Poultry, Fish, and Mixtures	0.0783511	14	2	Potassium	0.0315938	28	2	Beverages	0.370762	28	2	carbo	0.246461	28	4	carbo	0.231859
MCTs27	12	Meat_Poultry, Fish, and Mixtures	0.117556	MCTs27	12	Total Fat	0.153509	24	1	Sugars, Sweets, and Beverages	0.317073	14	3	Sugars, total	0.161482	25	2	Meat_Poultry, Fish, and Mixtures	0.0872391	14	3	Potassium	0.0318057	29	2	Beverages	0.394308	29	2	carbo	0.236718	29	4	carbo	0.237188
MCTs27	13	Meat_Poultry, Fish, and Mixtures	0.160411	MCTs27	13	Total Fat	0.170293	24	2	Sugars, Sweets, and Beverages	0.430206	14	4	Sugars, total	0.18056	25	3	Meat_Poultry, Fish, and Mixtures	0.103412	14	4	Potassium	0.0273522	30	2	Beverages	0.376947	30	2	carbo	0.23948	30	4	carbo	0.234904
MCTs27	14	Meat_Poultry, Fish, and Mixtures	0	MCTs27	14	Total Fat	0.177252	24	3	Sugars, Sweets, and Beverages	0.3728	14	1	Fiber, total dietary	0.0873165	25	4	Meat_Poultry, Fish, and Mixtures	0.10569	14	1	Phosphorus	0.0206404	31	2	Beverages	0.492613	31	2	carbo	0.244459	31	4	carbo	0.240028
MCTs27	15	Meat_Poultry, Fish, and Mixtures	0.0647698	MCTs27	15	Total Fat	0.174616	24	4	Sugars, Sweets, and Beverages	0.357733	14	2	Fiber, total dietary	0.0625521	25	1	Eggs	0	14	2	Phosphorus	0.0214088	32	2	Beverages	0.323001	32	2	carbo	0.244374	32	4	carbo	0.232973
MCTs27	16	Meat_Poultry, Fish, and Mixtures	0.0884624	MCTs27	16	Total Fat	0.162786	25	1	Milk and Milk Products	0.197085	14	3	Fiber, total dietary	0.119806	25	2	Eggs	0.0492035	14	3	Phosphorus	0.022635	33	2	Beverages	0.268604	33	2	carbo	0.243631	33	4	carbo	0.23613
MCTs27	17	Meat_Poultry, Fish, and Mixtures	0	MCTs27	17	Total Fat	0.164985	25	2	Milk and Milk Products	0.312899	14	4	Fiber, total dietary	0.0865562	25	3	Eggs	0.0648653	14	4	Phosphorus	0.0229286	34	2	Beverages	0.306921	34	2	carbo	0.24831	34	4	carbo	0.238703
MCTs29	1	Meat_Poultry, Fish, and Mixtures	0.102606	MCTs29	1	Total Fat	0.141397	25	3	Milk and Milk Products	0.168796	14	1	Alcohol	0	25	4	Eggs	0.0785352	14	1	Calcium	0.0163995	35	2	Beverages	0.241096	35	2	carbo	0.246168	35	4	carbo	0.231441
MCTs29	2	Meat_Poultry, Fish, and Mixtures	0.0865613	MCTs29	2	Total Fat	0.152308	25	4	Milk and Milk Products	0.232365	14	2	Alcohol	0.113216	25	1	Dry Beans, Peas, Other Legumes, Nuts, and Seeds	0.0823116	14	2	Calcium	0.0171377	36	2	Beverages	0.279294	36	2	carbo	0.252269	36	4	carbo	0.2392
MCTs29	3	Meat_Poultry, Fish, and Mixtures	0.109993	MCTs29	3	Total Fat	0.153448	25	1	Meat_Poultry, Fish, and Mixtures	0	14	3	Alcohol	0	25	2	Dry Beans, Peas, Other Legumes, Nuts, and Seeds	0.0846959	14	3	Calcium	0.0174967	37	2	Beverages	0.346494	37	2	carbo	0.243125	37	4	carbo	0.237436
MCTs29	4	Meat_Poultry, Fish, and Mixtures	0.103312	MCTs29	4	Total Fat	0.145433	25	2	Meat_Poultry, Fish, and Mixtures	0	14	4	Alcohol	0	25	3	Dry Beans, Peas, Other Legumes, Nuts, and Seeds	0.0842059	14	4	Calcium	0.016611	38	2	Beverages	0.370604	38	2	carbo	0.23791	38	4	carbo	0.237887
MCTs29	5	Meat_Poultry, Fish, and Mixtures	0	MCTs29	5	Total Fat	0.15073	25	3	Meat_Poultry, Fish, and Mixtures	0.175916	14	1	Sodium	0.0349125	25	4	Dry Beans, Peas, Other Legumes, Nuts, and Seeds	0.0868409	14	1	Magnesium	0.00985216	39	2	Beverages	0.352757	39	2	carbo	0.237252	39	4	carbo	0.238014
MCTs29	6	Meat_Poultry, Fish, and Mixtures	0.168198	MCTs29	6	Total Fat	0.150415	25	4	Meat_Poultry, Fish, and Mixtures	0.0671794	14	2	Sodium	0.0321482	25	1	Grain Products	0.140468	14	2	Magnesium	0.00977632	40	2	Beverages	0.477479	40	2	carbo	0.243387	40	4	carbo	0.234974
MCTs29	7	Meat_Poultry, Fish, and Mixtures	0.217265	MCTs29	7	Total Fat	0.13278	25	1	Eggs	0	14	3	Sodium	0.040896	25	2	Grain Products	0.130141	14	3	Magnesium	0.0120637	41	2	Beverages	0.317183	41	2	carbo	0.241295	41	4	carbo	0.235993
MCTs29	8	Meat_Poultry, Fish, and Mixtures	0.226222	MCTs29	8	Total Fat	0.148303	25	2	Eggs	0	14	4	Sodium	0.0378341	25	3	Grain Products	0.101562	14	4	Magnesium	0.0105303	42	2	Beverages	0.283549	42	2	carbo	0.23978	42	4	carbo	0.241169
MCTs29	9	Meat_Poultry, Fish, and Mixtures	0.052751	MCTs29	9	Total Fat	0.144832	25	3	Eggs	0	14	1	Potassium	0.0292807	25	4	Grain Products	0.110752	14	1	Choline, total	0.0107214	43	2	Beverages	0.290879	43	2	carbo	0.247945	43	4	carbo	0.241066
MCTs29	10	Meat_Poultry, Fish, and Mixtures	0.199513	MCTs29	10	Total Fat	0.181575	25	4	Eggs	0	14	2	Potassium	0.0307044	25	1	Fruits	0.123421	14	2	Choline, total	0.0100791	44	2	Beverages	0.261455	44	2	carbo	0.237903	44	4	carbo	0.233853
MCTs29	11	Meat_Poultry, Fish, and Mixtures	0.0469251	MCTs29	11	Total Fat	0.159086	25	1	Dry Beans, Peas, Other Legumes, Nuts, and Seeds	0	14	3	Potassium	0.0425875	25	2	Fruits	0.144567	14	3	Choline, total	0.0100051	45	2	Beverages	0.359362	45	2	carbo	0.244961	45	4	carbo	0.241808
MCTs29	12	Meat_Poultry, Fish, and Mixtures	0	MCTs29	12	Total Fat	0.167399	25	2	Dry Beans, Peas, Other Legumes, Nuts, and Seeds	0.158919	14	4	Potassium	0.0271509	25	3	Fruits	0.127022	14	4	Choline, total	0.0144951	46	2	Beverages	0.361743	46	2	carbo	0.242149	46	4	carbo	0.23505
MCTs29	13	Meat_Poultry, Fish, and Mixtures	0.220568	MCTs29	13	Total Fat	0.153932	25	3	Dry Beans, Peas, Other Legumes, Nuts, and Seeds	0	14	1	Phosphorus	0.0181	25	4	Fruits	0.138989	14	1	Cholesterol	0.00992234	47	2	Beverages	0.337602	47	2	carbo	0.241187	47	4	carbo	0.24357
MCTs29	14	Meat_Poultry, Fish, and Mixtures	0.116847	MCTs29	14	Total Fat	0.155533	25	4	Dry Beans, Peas, Other Legumes, Nuts, and Seeds	0	14	2	Phosphorus	0.0210496	25	1	Vegetables	0.164861	14	2	Cholesterol	0.00913388	48	2	Beverages	0.348178	48	2	carbo	0.245404	48	4	carbo	0.236415
MCTs29	15	Meat_Poultry, Fish, and Mixtures	0.0503761	MCTs29	15	Total Fat	0.147344	25	1	Grain Products	0.261198	14	3	Phosphorus	0.0217509	25	2	Vegetables	0.101119	14	3	Cholesterol	0.00833146	49	2	Beverages	0.252971	49	2	carbo	0.250519	49	4	carbo	0.234458
MCTs29	16	Meat_Poultry, Fish, and Mixtures	0.0601435	MCTs29	16	Total Fat	0.148225	25	2	Grain Products	0.122671	14	4	Phosphorus	0.0201173	25	3	Vegetables	0.119812	14	4	Cholesterol	0.0168829	50	2	Beverages	0.34961	50	2	carbo	0.249324	50	4	carbo	0.233425
MCTs29	17	Meat_Poultry, Fish, and Mixtures	0	MCTs29	17	Total Fat	0.169724	25	3	Grain Products	0.171806	14	1	Calcium	0.0161906	25	4	Vegetables	0.116622	14	1	Caffeine	0.00707971	1	3	Beverages	0.303579	1	3	carbo	0.243278	1	5	carbo	0.239119
MCTs31	1	Meat_Poultry, Fish, and Mixtures	0.127571	MCTs31	1	Total Fat	0.144331	25	4	Grain Products	0.114099	14	2	Calcium	0.0159166	25	1	Fats, Oils, and Salad Dressings	0.063889	14	2	Caffeine	0.00658507	2	3	Beverages	0.282061	2	3	carbo	0.237568	2	5	carbo	0.23844
MCTs31	2	Meat_Poultry, Fish, and Mixtures	0.0743098	MCTs31	2	Total Fat	0.144277	25	1	Fruits	0	14	3	Calcium	0.0156306	25	2	Fats, Oils, and Salad Dressings	0.0564249	14	3	Caffeine	0.00691103	3	3	Beverages	0.330565	3	3	carbo	0.241645	3	5	carbo	0.240125
MCTs31	3	Meat_Poultry, Fish, and Mixtures	0.0771446	MCTs31	3	Total Fat	0.169846	25	2	Fruits	0	14	4	Calcium	0.0166656	25	3	Fats, Oils, and Salad Dressings	0.0692453	14	4	Caffeine	0.00632139	4	3	Beverages	0.315442	4	3	carbo	0.240664	4	5	carbo	0.23123
MCTs31	4	Meat_Poultry, Fish, and Mixtures	0.13425	MCTs31	4	Total Fat	0.141078	25	3	Fruits	0	14	1	Magnesium	0.0104262	25	4	Fats, Oils, and Salad Dressings	0.0660624	14	1	Vitamin C	0.00507759	5	3	Beverages	0.399591	5	3	carbo	0.244574	5	5	carbo	0.240061
MCTs31	5	Meat_Poultry, Fish, and Mixtures	0.123367	MCTs31	5	Total Fat	0.13602	25	4	Fruits	0.0853835	14	2	Magnesium	0.00962163	25	1	Sugars, Sweets, and Beverages	0.184412	14	2	Vitamin C	0.00596549	6	3	Beverages	0.275226	6	3	carbo	0.242542	6	5	carbo	0.238479
MCTs31	6	Meat_Poultry, Fish, and Mixtures	0.163164	MCTs31	6	Total Fat	0.0900561	25	1	Vegetables	0	14	3	Magnesium	0.0109491	25	2	Sugars, Sweets, and Beverages	0.190377	14	3	Vitamin C	0.00351716	7	3	Beverages	0.291375	7	3	carbo	0.237949	7	5	carbo	0.244684
MCTs31	7	Meat_Poultry, Fish, and Mixtures	0.0614788	MCTs31	7	Total Fat	0.149651	25	2	Vegetables	0	14	4	Magnesium	0.00907562	25	3	Sugars, Sweets, and Beverages	0.180922	14	4	Vitamin C	0.0044031	8	3	Beverages	0.315465	8	3	carbo	0.244749	8	5	carbo	0.236961
MCTs31	8	Meat_Poultry, Fish, and Mixtures	0.115346	MCTs31	8	Total Fat	0.163574	25	3	Vegetables	0	14	1	Choline, total	0.00939132	25	4	Sugars, Sweets, and Beverages	0.169208	14	1	others	0.00489599	9	3	Beverages	0.400197	9	3	carbo	0.24029	9	5	carbo	0.234828
MCTs31	9	Meat_Poultry, Fish, and Mixtures	0.103173	MCTs31	9	Total Fat	0.1418	25	4	Vegetables	0.0961411	14	2	Choline, total	0.0133459	26	1	Milk and Milk Products	0.121904	14	2	others	0.00517648	10	3	Beverages	0.333298	10	3	carbo	0.235746	10	5	carbo	0.237176
MCTs31	10	Meat_Poultry, Fish, and Mixtures	0	MCTs31	10	Total Fat	0.135292	25	1	Fats, Oils, and Salad Dressings	0	14	3	Choline, total	0.0099833	26	2	Milk and Milk Products	0.0700285	14	3	others	0.00553181	11	3	Beverages	0.302762	11	3	carbo	0.239661	11	5	carbo	0.237308
MCTs31	11	Meat_Poultry, Fish, and Mixtures	0.128199	MCTs31	11	Total Fat	0.191229	25	2	Fats, Oils, and Salad Dressings	0.0223408	14	4	Choline, total	0.0118133	26	3	Milk and Milk Products	0.118664	14	4	others	0.00473208	12	3	Beverages	0.358861	12	3	carbo	0.239792	12	5	carbo	0.23178
MCTs31	12	Meat_Poultry, Fish, and Mixtures	0.223522	MCTs31	12	Total Fat	0.166567	25	3	Fats, Oils, and Salad Dressings	0.0352539	14	1	Cholesterol	0.0102081	26	4	Milk and Milk Products	0.101483	15	1	Carbohydrate	0.275605	13	3	Beverages	0.329253	13	3	carbo	0.241522	13	5	carbo	0.240997
MCTs31	13	Meat_Poultry, Fish, and Mixtures	0.154493	MCTs31	13	Total Fat	0.161411	25	4	Fats, Oils, and Salad Dressings	0.0202673	14	2	Cholesterol	0.0149298	26	1	Meat_Poultry, Fish, and Mixtures	0.0982022	15	2	Carbohydrate	0.270276	14	3	Beverages	0.286249	14	3	carbo	0.240133	14	5	carbo	0.234611
MCTs31	14	Meat_Poultry, Fish, and Mixtures	0	MCTs31	14	Total Fat	0.182878	25	1	Sugars, Sweets, and Beverages	0.541716	14	3	Cholesterol	0.00533999	26	2	Meat_Poultry, Fish, and Mixtures	0.144135	15	3	Carbohydrate	0.287805	15	3	Beverages	0.259515	15	3	carbo	0.237478	15	5	carbo	0.23699
MCTs31	15	Meat_Poultry, Fish, and Mixtures	0.0769315	MCTs31	15	Total Fat	0.151091	25	2	Sugars, Sweets, and Beverages	0.38317	14	4	Cholesterol	0.0104423	26	3	Meat_Poultry, Fish, and Mixtures	0	15	4	Carbohydrate	0.292508	16	3	Beverages	0.325634	16	3	carbo	0.242518	16	5	carbo	0.238322
MCTs31	16	Meat_Poultry, Fish, and Mixtures	0.0687239	MCTs31	16	Total Fat	0.143166	25	3	Sugars, Sweets, and Beverages	0.448228	14	1	Caffeine	0.00968703	26	4	Meat_Poultry, Fish, and Mixtures	0.131991	15	1	Total Fat	0.142188	17	3	Beverages	0.284426	17	3	carbo	0.241382	17	5	carbo	0.24175
MCTs31	17	Meat_Poultry, Fish, and Mixtures	0.074957	MCTs31	17	Total Fat	0.167993	25	4	Sugars, Sweets, and Beverages	0.384565	14	2	Caffeine	0.00713861	26	1	Eggs	0	15	2	Total Fat	0.130592	18	3	Beverages	0.370107	18	3	carbo	0.243687	18	5	carbo	0.231003
MCTs32	1	Meat_Poultry, Fish, and Mixtures	0	MCTs32	1	Total Fat	0.209978	26	1	Milk and Milk Products	0.0762682	14	3	Caffeine	0.010167	26	2	Eggs	0.089934	15	3	Total Fat	0.115195	19	3	Beverages	0.326414	19	3	carbo	0.244678	19	5	carbo	0.237907
MCTs32	2	Meat_Poultry, Fish, and Mixtures	0	MCTs32	2	Total Fat	0.174191	26	2	Milk and Milk Products	0.072499	14	4	Caffeine	0.00823694	26	3	Eggs	0	15	4	Total Fat	0.147177	20	3	Beverages	0.267775	20	3	carbo	0.244436	20	5	carbo	0.242616
MCTs32	3	Meat_Poultry, Fish, and Mixtures	0	MCTs32	3	Total Fat	0.165989	26	3	Milk and Milk Products	0.0662342	14	1	Vitamin C	0.00598659	26	4	Eggs	0	15	1	Protein	0.166713	21	3	Beverages	0.353212	21	3	carbo	0.24307	21	5	carbo	0.239463
MCTs32	4	Meat_Poultry, Fish, and Mixtures	0.106836	MCTs32	4	Total Fat	0.140488	26	4	Milk and Milk Products	0.0675638	14	2	Vitamin C	0.00613642	26	1	Dry Beans, Peas, Other Legumes, Nuts, and Seeds	0.108484	15	2	Protein	0.183782	22	3	Beverages	0.339255	22	3	carbo	0.241952	22	5	carbo	0.238124
MCTs32	5	Meat_Poultry, Fish, and Mixtures	0.109259	MCTs32	5	Total Fat	0.142645	26	1	Meat_Poultry, Fish, and Mixtures	0.0581826	14	3	Vitamin C	0.00594803	26	2	Dry Beans, Peas, Other Legumes, Nuts, and Seeds	0.0532646	15	3	Protein	0.184691	23	3	Beverages	0.337869	23	3	carbo	0.241329	23	5	carbo	0.236128
MCTs32	6	Meat_Poultry, Fish, and Mixtures	0.171256	MCTs32	6	Total Fat	0.140119	26	2	Meat_Poultry, Fish, and Mixtures	0.0909501	14	4	Vitamin C	0.0069779	26	3	Dry Beans, Peas, Other Legumes, Nuts, and Seeds	0.0948104	15	4	Protein	0.139848	24	3	Beverages	0.306878	24	3	carbo	0.23737	24	5	carbo	0.231154
MCTs32	7	Meat_Poultry, Fish, and Mixtures	0.0426754	MCTs32	7	Total Fat	0.116008	26	3	Meat_Poultry, Fish, and Mixtures	0.100699	14	1	others	0.0129002	26	4	Dry Beans, Peas, Other Legumes, Nuts, and Seeds	0.0628313	15	1	Sugars, total	0.192011	25	3	Beverages	0.30892	25	3	carbo	0.242157	25	5	carbo	0.237168
MCTs32	8	Meat_Poultry, Fish, and Mixtures	0.192817	MCTs32	8	Total Fat	0.165292	26	4	Meat_Poultry, Fish, and Mixtures	0.116832	14	2	others	0.00573165	26	1	Grain Products	0.151105	15	2	Sugars, total	0.192427	26	3	Beverages	0.298819	26	3	carbo	0.237044	26	5	carbo	0.233319
MCTs32	9	Meat_Poultry, Fish, and Mixtures	0.224021	MCTs32	9	Total Fat	0.162547	26	1	Eggs	0	14	3	others	0.00692152	26	2	Grain Products	0.100201	15	3	Sugars, total	0.194217	27	3	Beverages	0.344355	27	3	carbo	0.244326	27	5	carbo	0.235028
MCTs32	10	Meat_Poultry, Fish, and Mixtures	0.201058	MCTs32	10	Total Fat	0.155493	26	2	Eggs	0	14	4	others	0.00428838	26	3	Grain Products	0.186032	15	4	Sugars, total	0.211754	28	3	Beverages	0.334497	28	3	carbo	0.24691	28	5	carbo	0.235018
MCTs32	11	Meat_Poultry, Fish, and Mixtures	0.160416	MCTs32	11	Total Fat	0.154315	26	3	Eggs	0	15	1	Carbohydrate	0.240584	26	4	Grain Products	0.12624	15	1	Fiber, total dietary	0.0778208	29	3	Beverages	0.364355	29	3	carbo	0.23996	29	5	carbo	0.239652
MCTs32	12	Meat_Poultry, Fish, and Mixtures	0.15199	MCTs32	12	Total Fat	0.155423	26	4	Eggs	0	15	2	Carbohydrate	0.268879	26	1	Fruits	0.138343	15	2	Fiber, total dietary	0.0749833	30	3	Beverages	0.235575	30	3	carbo	0.234642	30	5	carbo	0.235092
MCTs32	13	Meat_Poultry, Fish, and Mixtures	0.0506319	MCTs32	13	Total Fat	0.197706	26	1	Dry Beans, Peas, Other Legumes, Nuts, and Seeds	0.0354059	15	3	Carbohydrate	0.245714	26	2	Fruits	0.156574	15	3	Fiber, total dietary	0.0717427	31	3	Beverages	0.484429	31	3	carbo	0.241699	31	5	carbo	0.231752
MCTs32	14	Meat_Poultry, Fish, and Mixtures	0.0433325	MCTs32	14	Total Fat	0.207418	26	2	Dry Beans, Peas, Other Legumes, Nuts, and Seeds	0	15	4	Carbohydrate	0.272705	26	3	Fruits	0.166333	15	4	Fiber, total dietary	0.069829	32	3	Beverages	0.374643	32	3	carbo	0.241169	32	5	carbo	0.23397
MCTs32	15	Meat_Poultry, Fish, and Mixtures	0.107321	MCTs32	15	Total Fat	0.159517	26	3	Dry Beans, Peas, Other Legumes, Nuts, and Seeds	0	15	1	Total Fat	0.176594	26	4	Fruits	0.160284	15	1	Alcohol	0	33	3	Beverages	0.427899	33	3	carbo	0.244708	33	5	carbo	0.238869
MCTs32	16	Meat_Poultry, Fish, and Mixtures	0.13867	MCTs32	16	Total Fat	0.155428	26	4	Dry Beans, Peas, Other Legumes, Nuts, and Seeds	0.0346026	15	2	Total Fat	0.142354	26	1	Vegetables	0.102964	15	2	Alcohol	0	34	3	Beverages	0.289941	34	3	carbo	0.240804	34	5	carbo	0.239919
MCTs32	17	Meat_Poultry, Fish, and Mixtures	0.143173	MCTs32	17	Total Fat	0.152603	26	1	Grain Products	0.114017	15	3	Total Fat	0.144565	26	2	Vegetables	0.0919823	15	3	Alcohol	0	35	3	Beverages	0.277209	35	3	carbo	0.241289	35	5	carbo	0.239106
MCTs33	1	Meat_Poultry, Fish, and Mixtures	0	MCTs33	1	Total Fat	0.203725	26	2	Grain Products	0.110194	15	4	Total Fat	0.125268	26	3	Vegetables	0.095868	15	4	Alcohol	0	36	3	Beverages	0.286308	36	3	carbo	0.252312	36	5	carbo	0.235321
MCTs33	2	Meat_Poultry, Fish, and Mixtures	0	MCTs33	2	Total Fat	0.176658	26	3	Grain Products	0.0953811	15	1	Protein	0.15103	26	4	Vegetables	0.0908158	15	1	Sodium	0.0339228	37	3	Beverages	0.336959	37	3	carbo	0.243941	37	5	carbo	0.239785
MCTs33	3	Meat_Poultry, Fish, and Mixtures	0.0142207	MCTs33	3	Total Fat	0.167741	26	4	Grain Products	0.0834239	15	2	Protein	0.130876	26	1	Fats, Oils, and Salad Dressings	0.0510515	15	2	Sodium	0.0284267	38	3	Beverages	0.384584	38	3	carbo	0.239221	38	5	carbo	0.24512
MCTs33	4	Meat_Poultry, Fish, and Mixtures	0	MCTs33	4	Total Fat	0.174932	26	1	Fruits	0.202164	15	3	Protein	0.137157	26	2	Fats, Oils, and Salad Dressings	0.0693351	15	3	Sodium	0.0291106	39	3	Beverages	0.314453	39	3	carbo	0.236785	39	5	carbo	0.239374
MCTs33	5	Meat_Poultry, Fish, and Mixtures	0	MCTs33	5	Total Fat	0.147705	26	2	Fruits	0.175462	15	4	Protein	0.132986	26	3	Fats, Oils, and Salad Dressings	0.082788	15	4	Sodium	0.0311742	40	3	Beverages	0.209392	40	3	carbo	0.238015	40	5	carbo	0.231619
MCTs33	6	Meat_Poultry, Fish, and Mixtures	0	MCTs33	6	Total Fat	0.123173	26	3	Fruits	0.229324	15	1	Sugars, total	0.112353	26	4	Fats, Oils, and Salad Dressings	0.0943051	15	1	Potassium	0.0289845	41	3	Beverages	0.282827	41	3	carbo	0.242313	41	5	carbo	0.236771
MCTs33	7	Meat_Poultry, Fish, and Mixtures	0.138593	MCTs33	7	Total Fat	0.157197	26	4	Fruits	0.205711	15	2	Sugars, total	0.182624	26	1	Sugars, Sweets, and Beverages	0.227946	15	2	Potassium	0.0307229	42	3	Beverages	0.319586	42	3	carbo	0.242687	42	5	carbo	0.242096
MCTs33	8	Meat_Poultry, Fish, and Mixtures	0.0327996	MCTs33	8	Total Fat	0.170281	26	1	Vegetables	0.14588	15	3	Sugars, total	0.17562	26	2	Sugars, Sweets, and Beverages	0.224545	15	3	Potassium	0.0323809	43	3	Beverages	0.38051	43	3	carbo	0.251082	43	5	carbo	0.244567
MCTs33	9	Meat_Poultry, Fish, and Mixtures	0	MCTs33	9	Total Fat	0.13654	26	2	Vegetables	0.10502	15	4	Sugars, total	0.166937	26	3	Sugars, Sweets, and Beverages	0.255505	15	4	Potassium	0.0253249	44	3	Beverages	0.256089	44	3	carbo	0.238554	44	5	carbo	0.228111
MCTs33	10	Meat_Poultry, Fish, and Mixtures	0.233288	MCTs33	10	Total Fat	0.179088	26	3	Vegetables	0.145037	15	1	Fiber, total dietary	0.0636351	26	4	Sugars, Sweets, and Beverages	0.23205	15	1	Phosphorus	0.0212051	45	3	Beverages	0.344078	45	3	carbo	0.243495	45	5	carbo	0.236718
MCTs33	11	Meat_Poultry, Fish, and Mixtures	0	MCTs33	11	Total Fat	0.21287	26	4	Vegetables	0.13485	15	2	Fiber, total dietary	0.0744173	27	1	Milk and Milk Products	0.0733808	15	2	Phosphorus	0.0235362	46	3	Beverages	0.374856	46	3	carbo	0.241746	46	5	carbo	0.233774
MCTs33	12	Meat_Poultry, Fish, and Mixtures	0.0583786	MCTs33	12	Total Fat	0.186217	26	1	Fats, Oils, and Salad Dressings	0	15	3	Fiber, total dietary	0.0629205	27	2	Milk and Milk Products	0.0864137	15	3	Phosphorus	0.0222198	47	3	Beverages	0.299132	47	3	carbo	0.238051	47	5	carbo	0.243568
MCTs33	13	Meat_Poultry, Fish, and Mixtures	0	MCTs33	13	Total Fat	0.142087	26	2	Fats, Oils, and Salad Dressings	0.0355898	15	4	Fiber, total dietary	0.0802176	27	3	Milk and Milk Products	0.113718	15	4	Phosphorus	0.0207177	48	3	Beverages	0.284281	48	3	carbo	0.243773	48	5	carbo	0.238611
MCTs33	14	Meat_Poultry, Fish, and Mixtures	0.0168093	MCTs33	14	Total Fat	0.165157	26	3	Fats, Oils, and Salad Dressings	0.0180553	15	1	Alcohol	0.114206	27	4	Milk and Milk Products	0.0930169	15	1	Calcium	0.0178409	49	3	Beverages	0.348661	49	3	carbo	0.244239	49	5	carbo	0.233791
MCTs33	15	Meat_Poultry, Fish, and Mixtures	0	MCTs33	15	Total Fat	0.169707	26	4	Fats, Oils, and Salad Dressings	0.0398306	15	2	Alcohol	0.0692316	27	1	Meat_Poultry, Fish, and Mixtures	0.168676	15	2	Calcium	0.0201087	50	3	Beverages	0.387529	50	3	carbo	0.24171	50	5	carbo	0.236476
MCTs33	16	Meat_Poultry, Fish, and Mixtures	0	MCTs33	16	Total Fat	0.17124	26	1	Sugars, Sweets, and Beverages	0.368082	15	3	Alcohol	0.085197	27	2	Meat_Poultry, Fish, and Mixtures	0.124536	15	3	Calcium	0.0173934	1	4	Beverages	0.300915	1	4	carbo	0.242515	1	6	carbo	0.239304
MCTs33	17	Meat_Poultry, Fish, and Mixtures	0.117688	MCTs33	17	Total Fat	0.181418	26	2	Sugars, Sweets, and Beverages	0.410285	15	4	Alcohol	0.0744872	27	3	Meat_Poultry, Fish, and Mixtures	0.14026	15	4	Calcium	0.0212254	2	4	Beverages	0.339093	2	4	carbo	0.241344	2	6	carbo	0.236351
MCTs34	1	Meat_Poultry, Fish, and Mixtures	0.189272	MCTs34	1	Total Fat	0.178603	26	3	Sugars, Sweets, and Beverages	0.345268	15	1	Sodium	0.035752	27	4	Meat_Poultry, Fish, and Mixtures	0.121877	15	1	Magnesium	0.00951823	3	4	Beverages	0.295772	3	4	carbo	0.244049	3	6	carbo	0.239157
MCTs34	2	Meat_Poultry, Fish, and Mixtures	0.121941	MCTs34	2	Total Fat	0.206138	26	4	Sugars, Sweets, and Beverages	0.317186	15	2	Sodium	0.0268149	27	1	Eggs	0.108541	15	2	Magnesium	0.0102648	4	4	Beverages	0.318793	4	4	carbo	0.241217	4	6	carbo	0.238608
MCTs34	3	Meat_Poultry, Fish, and Mixtures	0.142282	MCTs34	3	Total Fat	0.185594	27	1	Milk and Milk Products	0.0736704	15	3	Sodium	0.0282124	27	2	Eggs	0	15	3	Magnesium	0.0101013	5	4	Beverages	0.269884	5	4	carbo	0.242593	5	6	carbo	0.238377
MCTs34	4	Meat_Poultry, Fish, and Mixtures	0	MCTs34	4	Total Fat	0.183862	27	2	Milk and Milk Products	0	15	4	Sodium	0.0304336	27	3	Eggs	0	15	4	Magnesium	0.00865404	6	4	Beverages	0.237977	6	4	carbo	0.242969	6	6	carbo	0.231954
MCTs34	5	Meat_Poultry, Fish, and Mixtures	0.218474	MCTs34	5	Total Fat	0.127293	27	3	Milk and Milk Products	0.0742624	15	1	Potassium	0.025327	27	4	Eggs	0.0711202	15	1	Choline, total	0.00988197	7	4	Beverages	0.22642	7	4	carbo	0.239091	7	6	carbo	0.24188
MCTs34	6	Meat_Poultry, Fish, and Mixtures	0	MCTs34	6	Total Fat	0.131306	27	4	Milk and Milk Products	0.0500333	15	2	Potassium	0.0313043	27	1	Dry Beans, Peas, Other Legumes, Nuts, and Seeds	0.0979942	15	2	Choline, total	0.0112504	8	4	Beverages	0.337061	8	4	carbo	0.243292	8	6	carbo	0.238538
MCTs34	7	Meat_Poultry, Fish, and Mixtures	0.152188	MCTs34	7	Total Fat	0.193514	27	1	Meat_Poultry, Fish, and Mixtures	0.0905122	15	3	Potassium	0.0312098	27	2	Dry Beans, Peas, Other Legumes, Nuts, and Seeds	0.0747793	15	3	Choline, total	0.0114442	9	4	Beverages	0.164887	9	4	carbo	0.236628	9	6	carbo	0.237291
MCTs34	8	Meat_Poultry, Fish, and Mixtures	0	MCTs34	8	Total Fat	0.171108	27	2	Meat_Poultry, Fish, and Mixtures	0.093262	15	4	Potassium	0.0317065	27	3	Dry Beans, Peas, Other Legumes, Nuts, and Seeds	0.0859625	15	4	Choline, total	0.00834329	10	4	Beverages	0.359469	10	4	carbo	0.236273	10	6	carbo	0.235983
MCTs34	9	Meat_Poultry, Fish, and Mixtures	0	MCTs34	9	Total Fat	0.207258	27	3	Meat_Poultry, Fish, and Mixtures	0	15	1	Phosphorus	0.0201211	27	4	Dry Beans, Peas, Other Legumes, Nuts, and Seeds	0.0875841	15	1	Cholesterol	0.0098553	11	4	Beverages	0.186559	11	4	carbo	0.240498	11	6	carbo	0.238153
MCTs34	10	Meat_Poultry, Fish, and Mixtures	0.0943585	MCTs34	10	Total Fat	0.186252	27	4	Meat_Poultry, Fish, and Mixtures	0.100067	15	2	Phosphorus	0.0187641	27	1	Grain Products	0.0718285	15	2	Cholesterol	0.0108403	12	4	Beverages	0.341639	12	4	carbo	0.239812	12	6	carbo	0.23336
MCTs34	11	Meat_Poultry, Fish, and Mixtures	0	MCTs34	11	Total Fat	0.151245	27	1	Eggs	0	15	3	Phosphorus	0.0188306	27	2	Grain Products	0.141939	15	3	Cholesterol	0.00937358	13	4	Beverages	0.35361	13	4	carbo	0.242445	13	6	carbo	0.233033
MCTs34	12	Meat_Poultry, Fish, and Mixtures	0.0677846	MCTs34	12	Total Fat	0.195454	27	2	Eggs	0.0619274	15	4	Phosphorus	0.0212495	27	3	Grain Products	0.140173	15	4	Cholesterol	0.00738209	14	4	Beverages	0.30478	14	4	carbo	0.236005	14	6	carbo	0.231161
MCTs34	13	Meat_Poultry, Fish, and Mixtures	0	MCTs34	13	Total Fat	0.141935	27	3	Eggs	0.0597191	15	1	Calcium	0.020893	27	4	Grain Products	0.120591	15	1	Caffeine	0.00361838	15	4	Beverages	0.296828	15	4	carbo	0.24078	15	6	carbo	0.235545
MCTs34	14	Meat_Poultry, Fish, and Mixtures	0.0377578	MCTs34	14	Total Fat	0.179812	27	4	Eggs	0	15	2	Calcium	0.0156964	27	1	Fruits	0.105639	15	2	Caffeine	0	16	4	Beverages	0.361526	16	4	carbo	0.243854	16	6	carbo	0.237978
MCTs34	15	Meat_Poultry, Fish, and Mixtures	0.153618	MCTs34	15	Total Fat	0.17762	27	1	Dry Beans, Peas, Other Legumes, Nuts, and Seeds	0.0711131	15	3	Calcium	0.0182221	27	2	Fruits	0.117879	15	3	Caffeine	0.00139456	17	4	Beverages	0.293806	17	4	carbo	0.243533	17	6	carbo	0.245733
MCTs34	16	Meat_Poultry, Fish, and Mixtures	0.10816	MCTs34	16	Total Fat	0.233767	27	2	Dry Beans, Peas, Other Legumes, Nuts, and Seeds	0	15	4	Calcium	0.0199385	27	3	Fruits	0.140198	15	4	Caffeine	0.00382373	18	4	Beverages	0.34247	18	4	carbo	0.244106	18	6	carbo	0.237523
MCTs34	17	Meat_Poultry, Fish, and Mixtures	0	MCTs34	17	Total Fat	0.220249	27	3	Dry Beans, Peas, Other Legumes, Nuts, and Seeds	0.037011	15	1	Magnesium	0.00889232	27	4	Fruits	0.111701	15	1	Vitamin C	0.00514245	19	4	Beverages	0.421359	19	4	carbo	0.244637	19	6	carbo	0.237645
MCTs35	1	Meat_Poultry, Fish, and Mixtures	0	MCTs35	1	Total Fat	0.153815	27	4	Dry Beans, Peas, Other Legumes, Nuts, and Seeds	0	15	2	Magnesium	0.00886393	27	1	Vegetables	0.156528	15	2	Vitamin C	0.00691005	20	4	Beverages	0.316714	20	4	carbo	0.244083	20	6	carbo	0.242918
MCTs35	2	Meat_Poultry, Fish, and Mixtures	0.109335	MCTs35	2	Total Fat	0.175979	27	1	Grain Products	0.126505	15	3	Magnesium	0.00874258	27	2	Vegetables	0.147527	15	3	Vitamin C	0.00493565	21	4	Beverages	0.339127	21	4	carbo	0.244047	21	6	carbo	0.240782
MCTs35	3	Meat_Poultry, Fish, and Mixtures	0.0992435	MCTs35	3	Total Fat	0.156984	27	2	Grain Products	0.0871396	15	4	Magnesium	0.0101243	27	3	Vegetables	0.146258	15	4	Vitamin C	0.00432711	22	4	Beverages	0.372079	22	4	carbo	0.240585	22	6	carbo	0.241482
MCTs35	4	Meat_Poultry, Fish, and Mixtures	0.0945108	MCTs35	4	Total Fat	0.133982	27	3	Grain Products	0.17397	15	1	Choline, total	0.00682072	27	4	Vegetables	0.127868	15	1	others	0.00569227	23	4	Beverages	0.347022	23	4	carbo	0.241569	23	6	carbo	0.23452
MCTs35	5	Meat_Poultry, Fish, and Mixtures	0.140514	MCTs35	5	Total Fat	0.14679	27	4	Grain Products	0.235019	15	2	Choline, total	0.0083037	27	1	Fats, Oils, and Salad Dressings	0	15	2	others	0.00587959	24	4	Beverages	0.329295	24	4	carbo	0.238614	24	6	carbo	0.233456
MCTs35	6	Meat_Poultry, Fish, and Mixtures	0.0529243	MCTs35	6	Total Fat	0.145684	27	1	Fruits	0.154544	15	3	Choline, total	0.01109	27	2	Fats, Oils, and Salad Dressings	0.0934483	15	3	others	0.00799511	25	4	Beverages	0.275063	25	4	carbo	0.241488	25	6	carbo	0.2366
MCTs35	7	Meat_Poultry, Fish, and Mixtures	0.130118	MCTs35	7	Total Fat	0.128114	27	2	Fruits	0.155587	15	4	Choline, total	0.00806077	27	3	Fats, Oils, and Salad Dressings	0	15	4	others	0.00791148	26	4	Beverages	0.296668	26	4	carbo	0.24251	26	6	carbo	0.234283
MCTs35	8	Meat_Poultry, Fish, and Mixtures	0	MCTs35	8	Total Fat	0.126308	27	3	Fruits	0.11102	15	1	Cholesterol	0.00824105	27	4	Fats, Oils, and Salad Dressings	0.0680056	16	1	Carbohydrate	0.205444	27	4	Beverages	0.374172	27	4	carbo	0.24385	27	6	carbo	0.237243
MCTs35	9	Meat_Poultry, Fish, and Mixtures	0	MCTs35	9	Total Fat	0.157159	27	4	Fruits	0.182623	15	2	Cholesterol	0.00616855	27	1	Sugars, Sweets, and Beverages	0.217412	16	2	Carbohydrate	0.251932	28	4	Beverages	0.357162	28	4	carbo	0.239878	28	6	carbo	0.23691
MCTs35	10	Meat_Poultry, Fish, and Mixtures	0.0575123	MCTs35	10	Total Fat	0.126769	27	1	Vegetables	0.145568	15	3	Cholesterol	0.0118124	27	2	Sugars, Sweets, and Beverages	0.213477	16	3	Carbohydrate	0.243037	29	4	Beverages	0.354648	29	4	carbo	0.24033	29	6	carbo	0.239973
MCTs35	11	Meat_Poultry, Fish, and Mixtures	0.153978	MCTs35	11	Total Fat	0.194579	27	2	Vegetables	0.0860323	15	4	Cholesterol	0.00522107	27	3	Sugars, Sweets, and Beverages	0.233431	16	4	Carbohydrate	0.239614	30	4	Beverages	0.289487	30	4	carbo	0.238222	30	6	carbo	0.2382
MCTs35	12	Meat_Poultry, Fish, and Mixtures	0	MCTs35	12	Total Fat	0.21015	27	3	Vegetables	0.076074	15	1	Caffeine	0.0081652	27	4	Sugars, Sweets, and Beverages	0.198236	16	1	Total Fat	0.13752	31	4	Beverages	0.372937	31	4	carbo	0.242722	31	6	carbo	0.240103
MCTs35	13	Meat_Poultry, Fish, and Mixtures	0	MCTs35	13	Total Fat	0.156505	27	4	Vegetables	0.105923	15	2	Caffeine	0.00606218	28	1	Milk and Milk Products	0.145127	16	2	Total Fat	0.138589	32	4	Beverages	0.35343	32	4	carbo	0.241556	32	6	carbo	0.237626
MCTs35	14	Meat_Poultry, Fish, and Mixtures	0.110391	MCTs35	14	Total Fat	0.144468	27	1	Fats, Oils, and Salad Dressings	0.0509503	15	3	Caffeine	0.00860096	28	2	Milk and Milk Products	0.142262	16	3	Total Fat	0.129108	33	4	Beverages	0.331807	33	4	carbo	0.242795	33	6	carbo	0.239806
MCTs35	15	Meat_Poultry, Fish, and Mixtures	0.0709231	MCTs35	15	Total Fat	0.14699	27	2	Fats, Oils, and Salad Dressings	0.0190557	15	4	Caffeine	0.00922404	28	3	Milk and Milk Products	0.155079	16	4	Total Fat	0.118397	34	4	Beverages	0.364415	34	4	carbo	0.244088	34	6	carbo	0.238527
MCTs35	16	Meat_Poultry, Fish, and Mixtures	0.132437	MCTs35	16	Total Fat	0.176793	27	3	Fats, Oils, and Salad Dressings	0.0660272	15	1	Vitamin C	0.00225298	28	4	Milk and Milk Products	0.158816	16	1	Protein	0.178897	35	4	Beverages	0.309271	35	4	carbo	0.241766	35	6	carbo	0.234684
MCTs35	17	Meat_Poultry, Fish, and Mixtures	0.0807037	MCTs35	17	Total Fat	0.137563	27	4	Fats, Oils, and Salad Dressings	0.0758761	15	2	Vitamin C	0.00425713	28	1	Meat_Poultry, Fish, and Mixtures	0.112538	16	2	Protein	0.147566	36	4	Beverages	0.277297	36	4	carbo	0.249275	36	6	carbo	0.2349
MCTs36	1	Meat_Poultry, Fish, and Mixtures	0.175351	MCTs36	1	Total Fat	0.152628	27	1	Sugars, Sweets, and Beverages	0.287137	15	3	Vitamin C	0.00721095	28	2	Meat_Poultry, Fish, and Mixtures	0.12469	16	3	Protein	0.140753	37	4	Beverages	0.353608	37	4	carbo	0.243089	37	6	carbo	0.243354
MCTs36	2	Meat_Poultry, Fish, and Mixtures	0.194713	MCTs36	2	Total Fat	0.150828	27	2	Sugars, Sweets, and Beverages	0.496996	15	4	Vitamin C	0.00669018	28	3	Meat_Poultry, Fish, and Mixtures	0.130453	16	4	Protein	0.141908	38	4	Beverages	0.332038	38	4	carbo	0.239764	38	6	carbo	0.239019
MCTs36	3	Meat_Poultry, Fish, and Mixtures	0.164789	MCTs36	3	Total Fat	0.190492	27	3	Sugars, Sweets, and Beverages	0.401917	15	1	others	0.00513253	28	4	Meat_Poultry, Fish, and Mixtures	0.130468	16	1	Sugars, total	0.145438	39	4	Beverages	0.300577	39	4	carbo	0.237411	39	6	carbo	0.240703
MCTs36	4	Meat_Poultry, Fish, and Mixtures	0.13367	MCTs36	4	Total Fat	0.150728	27	4	Sugars, Sweets, and Beverages	0.250458	15	2	others	0.00538267	28	1	Eggs	0.114454	16	2	Sugars, total	0.149853	40	4	Beverages	0.249102	40	4	carbo	0.240549	40	6	carbo	0.231594
MCTs36	5	Meat_Poultry, Fish, and Mixtures	0.250711	MCTs36	5	Total Fat	0.187066	28	1	Milk and Milk Products	0.0393129	15	3	others	0.00489458	28	2	Eggs	0	16	3	Sugars, total	0.157601	41	4	Beverages	0.304098	41	4	carbo	0.242181	41	6	carbo	0.237203
MCTs36	6	Meat_Poultry, Fish, and Mixtures	0.109278	MCTs36	6	Total Fat	0.124534	28	2	Milk and Milk Products	0.018863	15	4	others	0.00475151	28	3	Eggs	0	16	4	Sugars, total	0.161065	42	4	Beverages	0.279283	42	4	carbo	0.239935	42	6	carbo	0.241734
MCTs36	7	Meat_Poultry, Fish, and Mixtures	0.161874	MCTs36	7	Total Fat	0.159739	28	3	Milk and Milk Products	0.0924623	16	1	Carbohydrate	0.229067	28	4	Eggs	0	16	1	Fiber, total dietary	0.0657418	43	4	Beverages	0.310622	43	4	carbo	0.244164	43	6	carbo	0.245034
MCTs36	8	Meat_Poultry, Fish, and Mixtures	0.242776	MCTs36	8	Total Fat	0.140887	28	4	Milk and Milk Products	0.0382809	16	2	Carbohydrate	0.249579	28	1	Dry Beans, Peas, Other Legumes, Nuts, and Seeds	0	16	2	Fiber, total dietary	0.0828603	44	4	Beverages	0.177116	44	4	carbo	0.239338	44	6	carbo	0.239585
MCTs36	9	Meat_Poultry, Fish, and Mixtures	0.209257	MCTs36	9	Total Fat	0.135404	28	1	Meat_Poultry, Fish, and Mixtures	0	16	3	Carbohydrate	0.271629	28	2	Dry Beans, Peas, Other Legumes, Nuts, and Seeds	0	16	3	Fiber, total dietary	0.0990886	45	4	Beverages	0.36057	45	4	carbo	0.243308	45	6	carbo	0.238181
MCTs36	10	Meat_Poultry, Fish, and Mixtures	0.126097	MCTs36	10	Total Fat	0.160153	28	2	Meat_Poultry, Fish, and Mixtures	0.119582	16	4	Carbohydrate	0.304418	28	3	Dry Beans, Peas, Other Legumes, Nuts, and Seeds	0	16	4	Fiber, total dietary	0.0937936	46	4	Beverages	0.399375	46	4	carbo	0.244337	46	6	carbo	0.24014
MCTs36	11	Meat_Poultry, Fish, and Mixtures	0.152687	MCTs36	11	Total Fat	0.136573	28	3	Meat_Poultry, Fish, and Mixtures	0	16	1	Total Fat	0.168926	28	4	Dry Beans, Peas, Other Legumes, Nuts, and Seeds	0	16	1	Alcohol	0.118063	47	4	Beverages	0.262607	47	4	carbo	0.242179	47	6	carbo	0.241727
MCTs36	12	Meat_Poultry, Fish, and Mixtures	0.153923	MCTs36	12	Total Fat	0.190185	28	4	Meat_Poultry, Fish, and Mixtures	0.108462	16	2	Total Fat	0.167381	28	1	Grain Products	0.159826	16	2	Alcohol	0.0833831	48	4	Beverages	0.31393	48	4	carbo	0.242678	48	6	carbo	0.237773
MCTs36	13	Meat_Poultry, Fish, and Mixtures	0.190593	MCTs36	13	Total Fat	0.16578	28	1	Eggs	0	16	3	Total Fat	0.16713	28	2	Grain Products	0.144316	16	3	Alcohol	0.0907877	49	4	Beverages	0.224665	49	4	carbo	0.243354	49	6	carbo	0.236836
MCTs36	14	Meat_Poultry, Fish, and Mixtures	0.161352	MCTs36	14	Total Fat	0.152174	28	2	Eggs	0	16	4	Total Fat	0.148073	28	3	Grain Products	0.222234	16	4	Alcohol	0.105599	50	4	Beverages	0.301392	50	4	carbo	0.242391	50	6	carbo	0.23965
MCTs36	15	Meat_Poultry, Fish, and Mixtures	0.176692	MCTs36	15	Total Fat	0.1477	28	3	Eggs	0.120266	16	1	Protein	0.232677	28	4	Grain Products	0.208297	16	1	Sodium	0.0315007	1	5	Beverages	0.351474	1	5	carbo	0.239794	1	7	carbo	0.239631
MCTs36	16	Meat_Poultry, Fish, and Mixtures	0.0844606	MCTs36	16	Total Fat	0.178315	28	4	Eggs	0.0788672	16	2	Protein	0.183411	28	1	Fruits	0	16	2	Sodium	0.0328985	2	5	Beverages	0.292861	2	5	carbo	0.241756	2	7	carbo	0.23624
MCTs36	17	Meat_Poultry, Fish, and Mixtures	0.153734	MCTs36	17	Total Fat	0.179391	28	1	Dry Beans, Peas, Other Legumes, Nuts, and Seeds	0.0890692	16	3	Protein	0.158553	28	2	Fruits	0.0977552	16	3	Sodium	0.0259986	3	5	Beverages	0.340499	3	5	carbo	0.238717	3	7	carbo	0.235923
MCTs37	1	Meat_Poultry, Fish, and Mixtures	0.267794	MCTs37	1	Total Fat	0.183379	28	2	Dry Beans, Peas, Other Legumes, Nuts, and Seeds	0	16	4	Protein	0.157382	28	3	Fruits	0	16	4	Sodium	0.0261657	4	5	Beverages	0.350639	4	5	carbo	0.237967	4	7	carbo	0.231449
MCTs37	2	Meat_Poultry, Fish, and Mixtures	0.17734	MCTs37	2	Total Fat	0.216513	28	3	Dry Beans, Peas, Other Legumes, Nuts, and Seeds	0	16	1	Sugars, total	0.170544	28	4	Fruits	0.135607	16	1	Potassium	0.0309645	5	5	Beverages	0.323155	5	5	carbo	0.236559	5	7	carbo	0.240136
MCTs37	3	Meat_Poultry, Fish, and Mixtures	0.180771	MCTs37	3	Total Fat	0.171629	28	4	Dry Beans, Peas, Other Legumes, Nuts, and Seeds	0	16	2	Sugars, total	0.158375	28	1	Vegetables	0.16609	16	2	Potassium	0.0308609	6	5	Beverages	0.255446	6	5	carbo	0.242881	6	7	carbo	0.232369
MCTs37	4	Meat_Poultry, Fish, and Mixtures	0.215052	MCTs37	4	Total Fat	0.186669	28	1	Grain Products	0.0583826	16	3	Sugars, total	0.159771	28	2	Vegetables	0.172257	16	3	Potassium	0.0323414	7	5	Beverages	0.233184	7	5	carbo	0.240067	7	7	carbo	0.241727
MCTs37	5	Meat_Poultry, Fish, and Mixtures	0.120489	MCTs37	5	Total Fat	0.173109	28	2	Grain Products	0.13902	16	4	Sugars, total	0.179448	28	3	Vegetables	0.172091	16	4	Potassium	0.0314953	8	5	Beverages	0.355441	8	5	carbo	0.239804	8	7	carbo	0.245285
MCTs37	6	Meat_Poultry, Fish, and Mixtures	0.16208	MCTs37	6	Total Fat	0.180108	28	3	Grain Products	0.173093	16	1	Fiber, total dietary	0.0571415	28	4	Vegetables	0.0712881	16	1	Phosphorus	0.0210605	9	5	Beverages	0.377754	9	5	carbo	0.239738	9	7	carbo	0.239275
MCTs37	7	Meat_Poultry, Fish, and Mixtures	0.219374	MCTs37	7	Total Fat	0.186746	28	4	Grain Products	0.141106	16	2	Fiber, total dietary	0.0795409	28	1	Fats, Oils, and Salad Dressings	0.0851346	16	2	Phosphorus	0.0198453	10	5	Beverages	0.324284	10	5	carbo	0.234487	10	7	carbo	0.236784
MCTs37	8	Meat_Poultry, Fish, and Mixtures	0.0864921	MCTs37	8	Total Fat	0.163151	28	1	Fruits	0	16	3	Fiber, total dietary	0.0818506	28	2	Fats, Oils, and Salad Dressings	0.0942664	16	3	Phosphorus	0.0187989	11	5	Beverages	0.380373	11	5	carbo	0.24578	11	7	carbo	0.23352
MCTs37	9	Meat_Poultry, Fish, and Mixtures	0.106288	MCTs37	9	Total Fat	0.138482	28	2	Fruits	0.122345	16	4	Fiber, total dietary	0.0684883	28	3	Fats, Oils, and Salad Dressings	0.069777	16	4	Phosphorus	0.019273	12	5	Beverages	0.347801	12	5	carbo	0.239738	12	7	carbo	0.232573
MCTs37	10	Meat_Poultry, Fish, and Mixtures	0.142629	MCTs37	10	Total Fat	0.177478	28	3	Fruits	0.120535	16	1	Alcohol	0	28	4	Fats, Oils, and Salad Dressings	0.0819933	16	1	Calcium	0.0155039	13	5	Beverages	0.327859	13	5	carbo	0.240891	13	7	carbo	0.238893
MCTs37	11	Meat_Poultry, Fish, and Mixtures	0.181265	MCTs37	11	Total Fat	0.176576	28	4	Fruits	0	16	2	Alcohol	0	28	1	Sugars, Sweets, and Beverages	0.21683	16	2	Calcium	0.0169955	14	5	Beverages	0.312916	14	5	carbo	0.237403	14	7	carbo	0.238938
MCTs37	12	Meat_Poultry, Fish, and Mixtures	0.111403	MCTs37	12	Total Fat	0.149524	28	1	Vegetables	0.243974	16	3	Alcohol	0	28	2	Sugars, Sweets, and Beverages	0.224454	16	3	Calcium	0.015783	15	5	Beverages	0.306638	15	5	carbo	0.240019	15	7	carbo	0.239169
MCTs37	13	Meat_Poultry, Fish, and Mixtures	0	MCTs37	13	Total Fat	0.136547	28	2	Vegetables	0.147174	16	4	Alcohol	0	28	3	Sugars, Sweets, and Beverages	0.250367	16	4	Calcium	0.0187085	16	5	Beverages	0.327044	16	5	carbo	0.243003	16	7	carbo	0.23904
MCTs37	14	Meat_Poultry, Fish, and Mixtures	0.177103	MCTs37	14	Total Fat	0.150375	28	3	Vegetables	0.141139	16	1	Sodium	0.033955	28	4	Sugars, Sweets, and Beverages	0.21353	16	1	Magnesium	0.0100228	17	5	Beverages	0.334944	17	5	carbo	0.243618	17	7	carbo	0.247488
MCTs37	15	Meat_Poultry, Fish, and Mixtures	0.185312	MCTs37	15	Total Fat	0.177118	28	4	Vegetables	0.133536	16	2	Sodium	0.03808	29	1	Milk and Milk Products	0.121506	16	2	Magnesium	0.010218	18	5	Beverages	0.350991	18	5	carbo	0.244655	18	7	carbo	0.239489
MCTs37	16	Meat_Poultry, Fish, and Mixtures	0.19406	MCTs37	16	Total Fat	0.137457	28	1	Fats, Oils, and Salad Dressings	0.0746458	16	3	Sodium	0.0389569	29	2	Milk and Milk Products	0.196027	16	3	Magnesium	0.0103735	19	5	Beverages	0.307698	19	5	carbo	0.245308	19	7	carbo	0.238799
MCTs37	17	Meat_Poultry, Fish, and Mixtures	0.163768	MCTs37	17	Total Fat	0.187514	28	2	Fats, Oils, and Salad Dressings	0.0289669	16	4	Sodium	0.0436318	29	3	Milk and Milk Products	0.140237	16	4	Magnesium	0.0105713	20	5	Beverages	0.305495	20	5	carbo	0.240966	20	7	carbo	0.242672
MCTs01	1	Eggs	0	MCTs01	1	Protein	0.170636	28	3	Fats, Oils, and Salad Dressings	0.049272	16	1	Potassium	0.0267667	29	4	Milk and Milk Products	0.157597	16	1	Choline, total	0.0100495	21	5	Beverages	0.349277	21	5	carbo	0.239	21	7	carbo	0.23729
MCTs01	2	Eggs	0	MCTs01	2	Protein	0.177077	28	4	Fats, Oils, and Salad Dressings	0.0361531	16	2	Potassium	0.0346313	29	1	Meat_Poultry, Fish, and Mixtures	0.051704	16	2	Choline, total	0.00974255	22	5	Beverages	0.379	22	5	carbo	0.237265	22	7	carbo	0.240699
MCTs01	3	Eggs	0	MCTs01	3	Protein	0.174799	28	1	Sugars, Sweets, and Beverages	0.494616	16	3	Potassium	0.0321533	29	2	Meat_Poultry, Fish, and Mixtures	0.13771	16	3	Choline, total	0.00984329	23	5	Beverages	0.352473	23	5	carbo	0.241262	23	7	carbo	0.240021
MCTs01	4	Eggs	0	MCTs01	4	Protein	0.146859	28	2	Sugars, Sweets, and Beverages	0.424049	16	4	Potassium	0.028672	29	3	Meat_Poultry, Fish, and Mixtures	0.10584	16	4	Choline, total	0.00999144	24	5	Beverages	0.31976	24	5	carbo	0.238421	24	7	carbo	0.239062
MCTs01	5	Eggs	0	MCTs01	5	Protein	0.172108	28	3	Sugars, Sweets, and Beverages	0.303232	16	1	Phosphorus	0.0228374	29	4	Meat_Poultry, Fish, and Mixtures	0.068303	16	1	Cholesterol	0.009677	25	5	Beverages	0.32176	25	5	carbo	0.243526	25	7	carbo	0.238987
MCTs01	6	Eggs	0.0590531	MCTs01	6	Protein	0.187752	28	4	Sugars, Sweets, and Beverages	0.463595	16	2	Phosphorus	0.0229178	29	1	Eggs	0.0984122	16	2	Cholesterol	0.0072548	26	5	Beverages	0.319295	26	5	carbo	0.240922	26	7	carbo	0.239944
MCTs01	7	Eggs	0	MCTs01	7	Protein	0.187231	29	1	Milk and Milk Products	0.0754861	16	3	Phosphorus	0.0220491	29	2	Eggs	0	16	3	Cholesterol	0.00618297	27	5	Beverages	0.354244	27	5	carbo	0.242563	27	7	carbo	0.237431
MCTs01	8	Eggs	0	MCTs01	8	Protein	0.167617	29	2	Milk and Milk Products	0.113636	16	4	Phosphorus	0.0192223	29	3	Eggs	0.123757	16	4	Cholesterol	0.00542215	28	5	Beverages	0.300359	28	5	carbo	0.244677	28	7	carbo	0.226704
MCTs01	9	Eggs	0.0402199	MCTs01	9	Protein	0.158007	29	3	Milk and Milk Products	0.120316	16	1	Calcium	0.0131199	29	4	Eggs	0	16	1	Caffeine	0.00690559	29	5	Beverages	0.298922	29	5	carbo	0.238504	29	7	carbo	0.233693
MCTs01	10	Eggs	0	MCTs01	10	Protein	0.148981	29	4	Milk and Milk Products	0	16	2	Calcium	0.019761	29	1	Dry Beans, Peas, Other Legumes, Nuts, and Seeds	0.100324	16	2	Caffeine	0.00737355	30	5	Beverages	0.286056	30	5	carbo	0.24021	30	7	carbo	0.237284
MCTs01	11	Eggs	0	MCTs01	11	Protein	0.151852	29	1	Meat_Poultry, Fish, and Mixtures	0.100658	16	3	Calcium	0.0224242	29	2	Dry Beans, Peas, Other Legumes, Nuts, and Seeds	0	16	3	Caffeine	0.0072255	31	5	Beverages	0.394603	31	5	carbo	0.241573	31	7	carbo	0.240034
MCTs01	12	Eggs	0	MCTs01	12	Protein	0.162019	29	2	Meat_Poultry, Fish, and Mixtures	0	16	4	Calcium	0.0140844	29	3	Dry Beans, Peas, Other Legumes, Nuts, and Seeds	0.0836102	16	4	Caffeine	0.00541377	32	5	Beverages	0.331702	32	5	carbo	0.240006	32	7	carbo	0.234285
MCTs01	13	Eggs	0.0603447	MCTs01	13	Protein	0.13611	29	3	Meat_Poultry, Fish, and Mixtures	0.118541	16	1	Magnesium	0.00820299	29	4	Dry Beans, Peas, Other Legumes, Nuts, and Seeds	0.133998	16	1	Vitamin C	0.00615457	33	5	Beverages	0.392767	33	5	carbo	0.239978	33	7	carbo	0.242144
MCTs01	14	Eggs	0	MCTs01	14	Protein	0.186312	29	4	Meat_Poultry, Fish, and Mixtures	0.129741	16	2	Magnesium	0.0100168	29	1	Grain Products	0.10259	16	2	Vitamin C	0.00600657	34	5	Beverages	0.301445	34	5	carbo	0.241325	34	7	carbo	0.239524
MCTs01	15	Eggs	0	MCTs01	15	Protein	0.169116	29	1	Eggs	0	16	3	Magnesium	0.00964603	29	2	Grain Products	0.21253	16	3	Vitamin C	0.00649543	35	5	Beverages	0.267327	35	5	carbo	0.240896	35	7	carbo	0.228677
MCTs01	16	Eggs	0	MCTs01	16	Protein	0.157932	29	2	Eggs	0	16	4	Magnesium	0.00913436	29	3	Grain Products	0.107318	16	4	Vitamin C	0.00663738	36	5	Beverages	0.294305	36	5	carbo	0.248404	36	7	carbo	0.233988
MCTs01	17	Eggs	0	MCTs01	17	Protein	0.155534	29	3	Eggs	0	16	1	Choline, total	0.0136088	29	4	Grain Products	0.148609	16	1	others	0.00705827	37	5	Beverages	0.347561	37	5	carbo	0.243687	37	7	carbo	0.241448
MCTs03	1	Eggs	0	MCTs03	1	Protein	0.180153	29	4	Eggs	0	16	2	Choline, total	0.012456	29	1	Fruits	0.1221	16	2	others	0.00462046	38	5	Beverages	0.239707	38	5	carbo	0.238915	38	7	carbo	0.239743
MCTs03	2	Eggs	0	MCTs03	2	Protein	0.154948	29	1	Dry Beans, Peas, Other Legumes, Nuts, and Seeds	0.0732179	16	3	Choline, total	0.00842806	29	2	Fruits	0.197507	16	3	others	0.00658198	39	5	Beverages	0.298818	39	5	carbo	0.234516	39	7	carbo	0.237837
MCTs03	3	Eggs	0.054897	MCTs03	3	Protein	0.163458	29	2	Dry Beans, Peas, Other Legumes, Nuts, and Seeds	0.0252432	16	4	Choline, total	0.00890233	29	3	Fruits	0.114801	16	4	others	0.00594484	40	5	Beverages	0.304271	40	5	carbo	0.237717	40	7	carbo	0.248791
MCTs03	4	Eggs	0	MCTs03	4	Protein	0.166125	29	3	Dry Beans, Peas, Other Legumes, Nuts, and Seeds	0.0246469	16	1	Cholesterol	0.0123394	29	4	Fruits	0.126223	17	1	Carbohydrate	0.250599	41	5	Beverages	0.302813	41	5	carbo	0.239266	41	7	carbo	0.235865
MCTs03	5	Eggs	0	MCTs03	5	Protein	0.165351	29	4	Dry Beans, Peas, Other Legumes, Nuts, and Seeds	0.0689203	16	2	Cholesterol	0.0118054	29	1	Vegetables	0.137273	17	2	Carbohydrate	0.231463	42	5	Beverages	0.301608	42	5	carbo	0.242204	42	7	carbo	0.241137
MCTs03	6	Eggs	0.16277	MCTs03	6	Protein	0.170134	29	1	Grain Products	0.12068	16	3	Cholesterol	0.00756236	29	2	Vegetables	0	17	3	Carbohydrate	0.244864	43	5	Beverages	0.291273	43	5	carbo	0.246083	43	7	carbo	0.237748
MCTs03	7	Eggs	0	MCTs03	7	Protein	0.150198	29	2	Grain Products	0.24429	16	4	Cholesterol	0.00680695	29	3	Vegetables	0.0492686	17	4	Carbohydrate	0.228491	44	5	Beverages	0.269283	44	5	carbo	0.244813	44	7	carbo	0.23547
MCTs03	8	Eggs	0	MCTs03	8	Protein	0.199849	29	3	Grain Products	0.0596546	16	1	Caffeine	0.00189915	29	4	Vegetables	0.104451	17	1	Total Fat	0.129131	45	5	Beverages	0.328056	45	5	carbo	0.242105	45	7	carbo	0.24163
MCTs03	9	Eggs	0	MCTs03	9	Protein	0.199042	29	4	Grain Products	0.064469	16	2	Caffeine	0.000943013	29	1	Fats, Oils, and Salad Dressings	0.0716274	17	2	Total Fat	0.135547	46	5	Beverages	0.26142	46	5	carbo	0.237251	46	7	carbo	0.23593
MCTs03	10	Eggs	0	MCTs03	10	Protein	0.194354	29	1	Fruits	0.156465	16	3	Caffeine	0.00354326	29	2	Fats, Oils, and Salad Dressings	0	17	3	Total Fat	0.156687	47	5	Beverages	0.329638	47	5	carbo	0.237763	47	7	carbo	0.240253
MCTs03	11	Eggs	0	MCTs03	11	Protein	0.165896	29	2	Fruits	0.117501	16	4	Caffeine	0	29	3	Fats, Oils, and Salad Dressings	0.0733221	17	4	Total Fat	0.124654	48	5	Beverages	0.308639	48	5	carbo	0.24697	48	7	carbo	0.23525
MCTs03	12	Eggs	0	MCTs03	12	Protein	0.198207	29	3	Fruits	0.14242	16	1	Vitamin C	0.00301606	29	4	Fats, Oils, and Salad Dressings	0.0712385	17	1	Protein	0.16525	49	5	Beverages	0.262522	49	5	carbo	0.243334	49	7	carbo	0.237624
MCTs03	13	Eggs	0	MCTs03	13	Protein	0.161856	29	4	Fruits	0.0502339	16	2	Vitamin C	0.00592377	29	1	Sugars, Sweets, and Beverages	0.194463	17	2	Protein	0.152321	50	5	Beverages	0.285913	50	5	carbo	0.240733	50	7	carbo	0.236015
MCTs03	14	Eggs	0	MCTs03	14	Protein	0.199432	29	1	Vegetables	0.12151	16	3	Vitamin C	0.0105013	29	2	Sugars, Sweets, and Beverages	0.256225	17	3	Protein	0.1618	1	6	Beverages	0.300233	1	6	carbo	0.24158	1	1	sugtot	0.177187
MCTs03	15	Eggs	0	MCTs03	15	Protein	0.174998	29	2	Vegetables	0.0981056	16	4	Vitamin C	0.0069548	29	3	Sugars, Sweets, and Beverages	0.201846	17	4	Protein	0.172884	2	6	Beverages	0.27209	2	6	carbo	0.242855	2	1	sugtot	0.176304
MCTs03	16	Eggs	0.0270263	MCTs03	16	Protein	0.182143	29	3	Vegetables	0.205688	16	1	others	0.00589916	29	4	Sugars, Sweets, and Beverages	0.189581	17	1	Sugars, total	0.151787	3	6	Beverages	0.293495	3	6	carbo	0.241801	3	1	sugtot	0.176488
MCTs03	17	Eggs	0.0333073	MCTs03	17	Protein	0.18454	29	4	Vegetables	0.309738	16	2	others	0.00517848	30	1	Milk and Milk Products	0.131614	17	2	Sugars, total	0.16429	4	6	Beverages	0.347184	4	6	carbo	0.240921	4	1	sugtot	0.180998
MCTs04	1	Eggs	0	MCTs04	1	Protein	0.132197	29	1	Fats, Oils, and Salad Dressings	0.0233119	16	3	others	0.00580186	30	2	Milk and Milk Products	0.106391	17	3	Sugars, total	0.175953	5	6	Beverages	0.27892	5	6	carbo	0.244885	5	1	sugtot	0.176001
MCTs04	2	Eggs	0	MCTs04	2	Protein	0.150165	29	2	Fats, Oils, and Salad Dressings	0.0618334	16	4	others	0.00478318	30	3	Milk and Milk Products	0.164191	17	4	Sugars, total	0.177943	6	6	Beverages	0.288399	6	6	carbo	0.243788	6	1	sugtot	0.178042
MCTs04	3	Eggs	0.0862563	MCTs04	3	Protein	0.153711	29	3	Fats, Oils, and Salad Dressings	0.0388549	17	1	Carbohydrate	0.257676	30	4	Milk and Milk Products	0.176893	17	1	Fiber, total dietary	0.0856731	7	6	Beverages	0.187638	7	6	carbo	0.236427	7	1	sugtot	0.17771
MCTs04	4	Eggs	0	MCTs04	4	Protein	0.167726	29	4	Fats, Oils, and Salad Dressings	0.0697055	17	2	Carbohydrate	0.301238	30	1	Meat_Poultry, Fish, and Mixtures	0.122832	17	2	Fiber, total dietary	0.0624521	8	6	Beverages	0.335924	8	6	carbo	0.239129	8	1	sugtot	0.17803
MCTs04	5	Eggs	0	MCTs04	5	Protein	0.152779	29	1	Sugars, Sweets, and Beverages	0.328671	17	3	Carbohydrate	0.277563	30	2	Meat_Poultry, Fish, and Mixtures	0.170216	17	3	Fiber, total dietary	0.0654051	9	6	Beverages	0.405922	9	6	carbo	0.24031	9	1	sugtot	0.178925
MCTs04	6	Eggs	0.0738482	MCTs04	6	Protein	0.157542	29	2	Sugars, Sweets, and Beverages	0.339391	17	4	Carbohydrate	0.230776	30	3	Meat_Poultry, Fish, and Mixtures	0.112453	17	4	Fiber, total dietary	0.0777784	10	6	Beverages	0.237179	10	6	carbo	0.236455	10	1	sugtot	0.181177
MCTs04	7	Eggs	0.0760789	MCTs04	7	Protein	0.194713	29	3	Sugars, Sweets, and Beverages	0.289878	17	1	Total Fat	0.152093	30	4	Meat_Poultry, Fish, and Mixtures	0.122629	17	1	Alcohol	0.0614127	11	6	Beverages	0.2096	11	6	carbo	0.238202	11	1	sugtot	0.180024
MCTs04	8	Eggs	0	MCTs04	8	Protein	0.136922	29	4	Sugars, Sweets, and Beverages	0.307192	17	2	Total Fat	0.114608	30	1	Eggs	0.089324	17	2	Alcohol	0.109699	12	6	Beverages	0.349815	12	6	carbo	0.242136	12	1	sugtot	0.1809
MCTs04	9	Eggs	0.106097	MCTs04	9	Protein	0.16443	30	1	Milk and Milk Products	0.178325	17	3	Total Fat	0.153993	30	2	Eggs	0	17	3	Alcohol	0.0604223	13	6	Beverages	0.335137	13	6	carbo	0.240344	13	1	sugtot	0.175316
MCTs04	10	Eggs	0	MCTs04	10	Protein	0.181754	30	2	Milk and Milk Products	0.160789	17	4	Total Fat	0.14082	30	3	Eggs	0	17	4	Alcohol	0.0637406	14	6	Beverages	0.350172	14	6	carbo	0.23708	14	1	sugtot	0.178015
MCTs04	11	Eggs	0.129042	MCTs04	11	Protein	0.229062	30	3	Milk and Milk Products	0.096483	17	1	Protein	0.168712	30	4	Eggs	0	17	1	Sodium	0.0311262	15	6	Beverages	0.241815	15	6	carbo	0.239526	15	1	sugtot	0.176698
MCTs04	12	Eggs	0	MCTs04	12	Protein	0.145812	30	4	Milk and Milk Products	0.187723	17	2	Protein	0.13446	30	1	Dry Beans, Peas, Other Legumes, Nuts, and Seeds	0.0506676	17	2	Sodium	0.0317137	16	6	Beverages	0.317444	16	6	carbo	0.242943	16	1	sugtot	0.181124
MCTs04	13	Eggs	0.13575	MCTs04	13	Protein	0.211574	30	1	Meat_Poultry, Fish, and Mixtures	0.102957	17	3	Protein	0.129158	30	2	Dry Beans, Peas, Other Legumes, Nuts, and Seeds	0	17	3	Sodium	0.0375987	17	6	Beverages	0.339804	17	6	carbo	0.235592	17	1	sugtot	0.181247
MCTs04	14	Eggs	0	MCTs04	14	Protein	0.181767	30	2	Meat_Poultry, Fish, and Mixtures	0.109701	17	4	Protein	0.151338	30	3	Dry Beans, Peas, Other Legumes, Nuts, and Seeds	0	17	4	Sodium	0.0330741	18	6	Beverages	0.385253	18	6	carbo	0.246215	18	1	sugtot	0.179663
MCTs04	15	Eggs	0.0821994	MCTs04	15	Protein	0.13948	30	3	Meat_Poultry, Fish, and Mixtures	0.0536394	17	1	Sugars, total	0.204446	30	4	Dry Beans, Peas, Other Legumes, Nuts, and Seeds	0.108696	17	1	Potassium	0.0347764	19	6	Beverages	0.330295	19	6	carbo	0.242871	19	1	sugtot	0.176581
MCTs04	16	Eggs	0.141581	MCTs04	16	Protein	0.181222	30	4	Meat_Poultry, Fish, and Mixtures	0.0594145	17	2	Sugars, total	0.226839	30	1	Grain Products	0.127604	17	2	Potassium	0.0288259	20	6	Beverages	0.328784	20	6	carbo	0.242468	20	1	sugtot	0.175488
MCTs04	17	Eggs	0.114752	MCTs04	17	Protein	0.149339	30	1	Eggs	0.0835678	17	3	Sugars, total	0.206024	30	2	Grain Products	0.141636	17	3	Potassium	0.0277064	21	6	Beverages	0.331766	21	6	carbo	0.237223	21	1	sugtot	0.177806
MCTs06	1	Eggs	0	MCTs06	1	Protein	0.154736	30	2	Eggs	0.0551131	17	4	Sugars, total	0.130998	30	3	Grain Products	0.194451	17	4	Potassium	0.0348525	22	6	Beverages	0.344693	22	6	carbo	0.240239	22	1	sugtot	0.17942
MCTs06	2	Eggs	0	MCTs06	2	Protein	0.183904	30	3	Eggs	0	17	1	Fiber, total dietary	0.0756798	30	4	Grain Products	0.133546	17	1	Phosphorus	0.0215896	23	6	Beverages	0.373365	23	6	carbo	0.240773	23	1	sugtot	0.179749
MCTs06	3	Eggs	0	MCTs06	3	Protein	0.164055	30	4	Eggs	0.0456495	17	2	Fiber, total dietary	0.0902847	30	1	Fruits	0.108422	17	2	Phosphorus	0.0191062	24	6	Beverages	0.308659	24	6	carbo	0.237222	24	1	sugtot	0.179231
MCTs06	4	Eggs	0.0786584	MCTs06	4	Protein	0.177919	30	1	Dry Beans, Peas, Other Legumes, Nuts, and Seeds	0	17	3	Fiber, total dietary	0.0887064	30	2	Fruits	0.120734	17	3	Phosphorus	0.0180349	25	6	Beverages	0.285091	25	6	carbo	0.244998	25	1	sugtot	0.179465
MCTs06	5	Eggs	0.241602	MCTs06	5	Protein	0.173464	30	2	Dry Beans, Peas, Other Legumes, Nuts, and Seeds	0	17	4	Fiber, total dietary	0.0650488	30	3	Fruits	0.162886	17	4	Phosphorus	0.0219656	26	6	Beverages	0.341362	26	6	carbo	0.239734	26	1	sugtot	0.176227
MCTs06	6	Eggs	0	MCTs06	6	Protein	0.156792	30	3	Dry Beans, Peas, Other Legumes, Nuts, and Seeds	0.130773	17	1	Alcohol	0	30	4	Fruits	0.0907422	17	1	Calcium	0.0173007	27	6	Beverages	0.258916	27	6	carbo	0.240133	27	1	sugtot	0.173551
MCTs06	7	Eggs	0	MCTs06	7	Protein	0.152299	30	4	Dry Beans, Peas, Other Legumes, Nuts, and Seeds	0.0524473	17	2	Alcohol	0	30	1	Vegetables	0.0816535	17	2	Calcium	0.0136667	28	6	Beverages	0.437508	28	6	carbo	0.244205	28	1	sugtot	0.177373
MCTs06	8	Eggs	0	MCTs06	8	Protein	0.163709	30	1	Grain Products	0.120792	17	3	Alcohol	0	30	2	Vegetables	0.152671	17	3	Calcium	0.0116197	29	6	Beverages	0.277597	29	6	carbo	0.237409	29	1	sugtot	0.17806
MCTs06	9	Eggs	0	MCTs06	9	Protein	0.146198	30	2	Grain Products	0.0779417	17	4	Alcohol	0.121468	30	3	Vegetables	0.132975	17	4	Calcium	0.0162641	30	6	Beverages	0.252769	30	6	carbo	0.240696	30	1	sugtot	0.175648
MCTs06	10	Eggs	0	MCTs06	10	Protein	0.162188	30	3	Grain Products	0.0676728	17	1	Sodium	0.0287041	30	4	Vegetables	0.134906	17	1	Magnesium	0.0105585	31	6	Beverages	0.337129	31	6	carbo	0.244442	31	1	sugtot	0.179002
MCTs06	11	Eggs	0	MCTs06	11	Protein	0.204682	30	4	Grain Products	0.11107	17	2	Sodium	0.02999	30	1	Fats, Oils, and Salad Dressings	0.0630524	17	2	Magnesium	0.00880339	32	6	Beverages	0.323046	32	6	carbo	0.240968	32	1	sugtot	0.179509
MCTs06	12	Eggs	0	MCTs06	12	Protein	0.158213	30	1	Fruits	0.0880724	17	3	Sodium	0.0317122	30	2	Fats, Oils, and Salad Dressings	0.0811598	17	3	Magnesium	0.00816335	33	6	Beverages	0.343212	33	6	carbo	0.243654	33	1	sugtot	0.180879
MCTs06	13	Eggs	0	MCTs06	13	Protein	0.134464	30	2	Fruits	0.0928782	17	4	Sodium	0.0386085	30	3	Fats, Oils, and Salad Dressings	0	17	4	Magnesium	0.0100578	34	6	Beverages	0.337439	34	6	carbo	0.241019	34	1	sugtot	0.177323
MCTs06	14	Eggs	0	MCTs06	14	Protein	0.153515	30	3	Fruits	0	17	1	Potassium	0.0319166	30	4	Fats, Oils, and Salad Dressings	0	17	1	Choline, total	0.0105948	35	6	Beverages	0.338759	35	6	carbo	0.247373	35	1	sugtot	0.178615
MCTs06	15	Eggs	0	MCTs06	15	Protein	0.199061	30	4	Fruits	0.122192	17	2	Potassium	0.0283586	30	1	Sugars, Sweets, and Beverages	0.22483	17	2	Choline, total	0.0110024	36	6	Beverages	0.279022	36	6	carbo	0.251516	36	1	sugtot	0.180001
MCTs06	16	Eggs	0	MCTs06	16	Protein	0.208907	30	1	Vegetables	0.114396	17	3	Potassium	0.0323597	30	2	Sugars, Sweets, and Beverages	0.227192	17	3	Choline, total	0.0106877	37	6	Beverages	0.306099	37	6	carbo	0.238137	37	1	sugtot	0.17837
MCTs06	17	Eggs	0	MCTs06	17	Protein	0.164371	30	2	Vegetables	0.206104	17	4	Potassium	0.0335229	30	3	Sugars, Sweets, and Beverages	0.233044	17	4	Choline, total	0.0110981	38	6	Beverages	0.334732	38	6	carbo	0.241252	38	1	sugtot	0.181043
MCTs07	1	Eggs	0.0671781	MCTs07	1	Protein	0.144519	30	3	Vegetables	0.193948	17	1	Phosphorus	0.0211681	30	4	Sugars, Sweets, and Beverages	0.232589	17	1	Cholesterol	0.00801556	39	6	Beverages	0.305323	39	6	carbo	0.23747	39	1	sugtot	0.179891
MCTs07	2	Eggs	0.0783134	MCTs07	2	Protein	0.148628	30	4	Vegetables	0.0855243	17	2	Phosphorus	0.0187526	31	1	Milk and Milk Products	0	17	2	Cholesterol	0.0108167	40	6	Beverages	0.324163	40	6	carbo	0.239231	40	1	sugtot	0.180683
MCTs07	3	Eggs	0	MCTs07	3	Protein	0.138825	30	1	Fats, Oils, and Salad Dressings	0.0261901	17	3	Phosphorus	0.0191682	31	2	Milk and Milk Products	0	17	3	Cholesterol	0.00835901	41	6	Beverages	0.300702	41	6	carbo	0.240721	41	1	sugtot	0.179767
MCTs07	4	Eggs	0.113417	MCTs07	4	Protein	0.15357	30	2	Fats, Oils, and Salad Dressings	0.0239799	17	4	Phosphorus	0.0209775	31	3	Milk and Milk Products	0.0839755	17	4	Cholesterol	0.00833764	42	6	Beverages	0.321704	42	6	carbo	0.23974	42	1	sugtot	0.179652
MCTs07	5	Eggs	0.0635116	MCTs07	5	Protein	0.136541	30	3	Fats, Oils, and Salad Dressings	0.0219612	17	1	Calcium	0.0159395	31	4	Milk and Milk Products	0	17	1	Caffeine	0.00340095	43	6	Beverages	0.300086	43	6	carbo	0.245676	43	1	sugtot	0.176495
MCTs07	6	Eggs	0.0430658	MCTs07	6	Protein	0.13181	30	4	Fats, Oils, and Salad Dressings	0.0498182	17	2	Calcium	0.0168024	31	1	Meat_Poultry, Fish, and Mixtures	0.183551	17	2	Caffeine	0.00827805	44	6	Beverages	0.236108	44	6	carbo	0.239702	44	1	sugtot	0.175308
MCTs07	7	Eggs	0.0578818	MCTs07	7	Protein	0.144198	30	1	Sugars, Sweets, and Beverages	0.2857	17	3	Calcium	0.0180831	31	2	Meat_Poultry, Fish, and Mixtures	0.129655	17	3	Caffeine	0.00393614	45	6	Beverages	0.376442	45	6	carbo	0.245756	45	1	sugtot	0.178501
MCTs07	8	Eggs	0	MCTs07	8	Protein	0.146598	30	2	Sugars, Sweets, and Beverages	0.273493	17	4	Calcium	0.0176052	31	3	Meat_Poultry, Fish, and Mixtures	0	17	4	Caffeine	0.00407704	46	6	Beverages	0.375722	46	6	carbo	0.241062	46	1	sugtot	0.177316
MCTs07	9	Eggs	0.0627011	MCTs07	9	Protein	0.136105	30	3	Sugars, Sweets, and Beverages	0.435523	17	1	Magnesium	0.00961167	31	4	Meat_Poultry, Fish, and Mixtures	0	17	1	Vitamin C	0.00987331	47	6	Beverages	0.325405	47	6	carbo	0.242782	47	1	sugtot	0.17765
MCTs07	10	Eggs	0.0594489	MCTs07	10	Protein	0.142374	30	4	Sugars, Sweets, and Beverages	0.286161	17	2	Magnesium	0.0103893	31	1	Eggs	0.101657	17	2	Vitamin C	0.00624164	48	6	Beverages	0.308686	48	6	carbo	0.243668	48	1	sugtot	0.174745
MCTs07	11	Eggs	0.0286566	MCTs07	11	Protein	0.116574	31	1	Milk and Milk Products	0.170358	17	3	Magnesium	0.0105092	31	2	Eggs	0.0967401	17	3	Vitamin C	0.00382304	49	6	Beverages	0.268654	49	6	carbo	0.239627	49	1	sugtot	0.180708
MCTs07	12	Eggs	0.0412974	MCTs07	12	Protein	0.141468	31	2	Milk and Milk Products	0.0515549	17	4	Magnesium	0.00973136	31	3	Eggs	0.116339	17	4	Vitamin C	0.00805113	50	6	Beverages	0.326669	50	6	carbo	0.244839	50	1	sugtot	0.174028
MCTs07	13	Eggs	0	MCTs07	13	Protein	0.11524	31	3	Milk and Milk Products	0.0719396	17	1	Choline, total	0.0106464	31	4	Eggs	0	17	1	others	0.00891074	1	7	Beverages	0.329863	1	7	carbo	0.240817	1	2	sugtot	0.180502
MCTs07	14	Eggs	0.106896	MCTs07	14	Protein	0.14588	31	4	Milk and Milk Products	0.148123	17	2	Choline, total	0.00790376	31	1	Dry Beans, Peas, Other Legumes, Nuts, and Seeds	0.0854893	17	2	others	0.00577317	2	7	Beverages	0.232486	2	7	carbo	0.237743	2	2	sugtot	0.178525
MCTs07	15	Eggs	0.0621601	MCTs07	15	Protein	0.14101	31	1	Meat_Poultry, Fish, and Mixtures	0	17	3	Choline, total	0.00895649	31	2	Dry Beans, Peas, Other Legumes, Nuts, and Seeds	0.097468	17	3	others	0.00493946	3	7	Beverages	0.298992	3	7	carbo	0.245754	3	2	sugtot	0.173852
MCTs07	16	Eggs	0.0597938	MCTs07	16	Protein	0.142093	31	2	Meat_Poultry, Fish, and Mixtures	0.158092	17	4	Choline, total	0.0102868	31	3	Dry Beans, Peas, Other Legumes, Nuts, and Seeds	0.0957896	17	4	others	0.00673168	4	7	Beverages	0.35813	4	7	carbo	0.240622	4	2	sugtot	0.176158
MCTs07	17	Eggs	0	MCTs07	17	Protein	0.1272	31	3	Meat_Poultry, Fish, and Mixtures	0.160787	17	1	Cholesterol	0.00810671	31	4	Dry Beans, Peas, Other Legumes, Nuts, and Seeds	0.149971	18	1	Carbohydrate	0.205964	5	7	Beverages	0.317323	5	7	carbo	0.239573	5	2	sugtot	0.176136
MCTs08	1	Eggs	0.0755007	MCTs08	1	Protein	0.149166	31	4	Meat_Poultry, Fish, and Mixtures	0.0738362	17	2	Cholesterol	0.00396941	31	1	Grain Products	0.173847	18	2	Carbohydrate	0.193681	6	7	Beverages	0.257293	6	7	carbo	0.241272	6	2	sugtot	0.1772
MCTs08	2	Eggs	0.0805261	MCTs08	2	Protein	0.181909	31	1	Eggs	0	17	3	Cholesterol	0.00603658	31	2	Grain Products	0.160855	18	3	Carbohydrate	0.271415	7	7	Beverages	0.239395	7	7	carbo	0.237384	7	2	sugtot	0.18111
MCTs08	3	Eggs	0.0796153	MCTs08	3	Protein	0.167926	31	2	Eggs	0	17	4	Cholesterol	0.0107524	31	3	Grain Products	0.120647	18	4	Carbohydrate	0.254329	8	7	Beverages	0.281434	8	7	carbo	0.239691	8	2	sugtot	0.181285
MCTs08	4	Eggs	0.0697636	MCTs08	4	Protein	0.176778	31	3	Eggs	0.0754893	17	1	Caffeine	0.0060357	31	4	Grain Products	0.254033	18	1	Total Fat	0.156764	9	7	Beverages	0.208021	9	7	carbo	0.235571	9	2	sugtot	0.179044
MCTs08	5	Eggs	0.065757	MCTs08	5	Protein	0.149157	31	4	Eggs	0	17	2	Caffeine	0.00617738	31	1	Fruits	0.173115	18	2	Total Fat	0.199577	10	7	Beverages	0.343493	10	7	carbo	0.236325	10	2	sugtot	0.178436
MCTs08	6	Eggs	0.0824713	MCTs08	6	Protein	0.153115	31	1	Dry Beans, Peas, Other Legumes, Nuts, and Seeds	0.0658853	17	3	Caffeine	0.00695793	31	2	Fruits	0.143044	18	3	Total Fat	0.187938	11	7	Beverages	0.348451	11	7	carbo	0.241599	11	2	sugtot	0.181413
MCTs08	7	Eggs	0	MCTs08	7	Protein	0.181709	31	2	Dry Beans, Peas, Other Legumes, Nuts, and Seeds	0	17	4	Caffeine	0.00879582	31	3	Fruits	0.0909632	18	4	Total Fat	0.179058	12	7	Beverages	0.313776	12	7	carbo	0.240162	12	2	sugtot	0.177036
MCTs08	8	Eggs	0	MCTs08	8	Protein	0.139274	31	3	Dry Beans, Peas, Other Legumes, Nuts, and Seeds	0	17	1	Vitamin C	0.00426718	31	4	Fruits	0.138046	18	1	Protein	0.151879	13	7	Beverages	0.310094	13	7	carbo	0.241433	13	2	sugtot	0.173948
MCTs08	9	Eggs	0.0787665	MCTs08	9	Protein	0.167262	31	4	Dry Beans, Peas, Other Legumes, Nuts, and Seeds	0.0177768	17	2	Vitamin C	0.00408875	31	1	Vegetables	0	18	2	Protein	0.191666	14	7	Beverages	0.294194	14	7	carbo	0.237622	14	2	sugtot	0.176359
MCTs08	10	Eggs	0.0925203	MCTs08	10	Protein	0.164294	31	1	Grain Products	0.160989	17	3	Vitamin C	0.00543628	31	2	Vegetables	0.11798	18	3	Protein	0.135379	15	7	Beverages	0.273293	15	7	carbo	0.239502	15	2	sugtot	0.176383
MCTs08	11	Eggs	0	MCTs08	11	Protein	0.133369	31	2	Grain Products	0.309901	17	4	Vitamin C	0.00394984	31	3	Vegetables	0.171842	18	4	Protein	0.163299	16	7	Beverages	0.284794	16	7	carbo	0.242033	16	2	sugtot	0.179177
MCTs08	12	Eggs	0.0790912	MCTs08	12	Protein	0.151975	31	3	Grain Products	0.129941	17	1	others	0.00499683	31	4	Vegetables	0	18	1	Sugars, total	0.150675	17	7	Beverages	0.333484	17	7	carbo	0.236196	17	2	sugtot	0.177752
MCTs08	13	Eggs	0.0830009	MCTs08	13	Protein	0.142839	31	4	Grain Products	0.0653194	17	2	others	0.00613668	31	1	Fats, Oils, and Salad Dressings	0.0526056	18	2	Sugars, total	0.111177	18	7	Beverages	0.403156	18	7	carbo	0.245739	18	2	sugtot	0.179493
MCTs08	14	Eggs	0	MCTs08	14	Protein	0.167376	31	1	Fruits	0.161385	17	3	others	0.00533575	31	2	Fats, Oils, and Salad Dressings	0.0634119	18	3	Sugars, total	0.191487	19	7	Beverages	0.316145	19	7	carbo	0.237715	19	2	sugtot	0.179841
MCTs08	15	Eggs	0.0912799	MCTs08	15	Protein	0.153053	31	2	Fruits	0	17	4	others	0.00532122	31	3	Fats, Oils, and Salad Dressings	0.108538	18	4	Sugars, total	0.135913	20	7	Beverages	0.293559	20	7	carbo	0.239561	20	2	sugtot	0.178675
MCTs08	16	Eggs	0.0935653	MCTs08	16	Protein	0.158522	31	3	Fruits	0.0905565	18	1	Carbohydrate	0.222138	31	4	Fats, Oils, and Salad Dressings	0.149218	18	1	Fiber, total dietary	0.0853624	21	7	Beverages	0.37572	21	7	carbo	0.236467	21	2	sugtot	0.175668
MCTs08	17	Eggs	0.10415	MCTs08	17	Protein	0.167683	31	4	Fruits	0.183786	18	2	Carbohydrate	0.251854	31	1	Sugars, Sweets, and Beverages	0.229735	18	2	Fiber, total dietary	0.0435357	22	7	Beverages	0.342254	22	7	carbo	0.239069	22	2	sugtot	0.178514
MCTs09	1	Eggs	0	MCTs09	1	Protein	0.161684	31	1	Vegetables	0.178239	18	3	Carbohydrate	0.216099	31	2	Sugars, Sweets, and Beverages	0.190845	18	3	Fiber, total dietary	0.0698089	23	7	Beverages	0.395444	23	7	carbo	0.241915	23	2	sugtot	0.167172
MCTs09	2	Eggs	0	MCTs09	2	Protein	0.153885	31	2	Vegetables	0	18	4	Carbohydrate	0.212034	31	3	Sugars, Sweets, and Beverages	0.211906	18	4	Fiber, total dietary	0.0721426	24	7	Beverages	0.320223	24	7	carbo	0.237653	24	2	sugtot	0.179993
MCTs09	3	Eggs	0	MCTs09	3	Protein	0.149089	31	3	Vegetables	0.145708	18	1	Total Fat	0.167524	31	4	Sugars, Sweets, and Beverages	0.308732	18	1	Alcohol	0.112932	25	7	Beverages	0.300847	25	7	carbo	0.242229	25	2	sugtot	0.180125
MCTs09	4	Eggs	0.0884473	MCTs09	4	Protein	0.17165	31	4	Vegetables	0.259285	18	2	Total Fat	0.124747	32	1	Milk and Milk Products	0.13132	18	2	Alcohol	0.0886679	26	7	Beverages	0.357067	26	7	carbo	0.239657	26	2	sugtot	0.175572
MCTs09	5	Eggs	0	MCTs09	5	Protein	0.184536	31	1	Fats, Oils, and Salad Dressings	0.0145873	18	3	Total Fat	0.161721	32	2	Milk and Milk Products	0.166726	18	3	Alcohol	0	27	7	Beverages	0.313309	27	7	carbo	0.240934	27	2	sugtot	0.179861
MCTs09	6	Eggs	0	MCTs09	6	Protein	0.128174	31	2	Fats, Oils, and Salad Dressings	0	18	4	Total Fat	0.163884	32	3	Milk and Milk Products	0.155094	18	4	Alcohol	0.0496246	28	7	Beverages	0.365229	28	7	carbo	0.239273	28	2	sugtot	0.177377
MCTs09	7	Eggs	0.0897732	MCTs09	7	Protein	0.143653	31	3	Fats, Oils, and Salad Dressings	0.013181	18	1	Protein	0.142706	32	4	Milk and Milk Products	0.12672	18	1	Sodium	0.0300084	29	7	Beverages	0.302812	29	7	carbo	0.240002	29	2	sugtot	0.176129
MCTs09	8	Eggs	0	MCTs09	8	Protein	0.170016	31	4	Fats, Oils, and Salad Dressings	0	18	2	Protein	0.117719	32	1	Meat_Poultry, Fish, and Mixtures	0.171372	18	2	Sodium	0.0372065	30	7	Beverages	0.311781	30	7	carbo	0.237969	30	2	sugtot	0.180193
MCTs09	9	Eggs	0	MCTs09	9	Protein	0.144436	31	1	Sugars, Sweets, and Beverages	0.248556	18	3	Protein	0.141668	32	2	Meat_Poultry, Fish, and Mixtures	0.145547	18	3	Sodium	0.0337744	31	7	Beverages	0.233707	31	7	carbo	0.240422	31	2	sugtot	0.178986
MCTs09	10	Eggs	0	MCTs09	10	Protein	0.151213	31	2	Sugars, Sweets, and Beverages	0.480451	18	4	Protein	0.174748	32	3	Meat_Poultry, Fish, and Mixtures	0.126965	18	4	Sodium	0.0357542	32	7	Beverages	0.338212	32	7	carbo	0.240818	32	2	sugtot	0.181178
MCTs09	11	Eggs	0	MCTs09	11	Protein	0.159537	31	3	Sugars, Sweets, and Beverages	0.312397	18	1	Sugars, total	0.185873	32	4	Meat_Poultry, Fish, and Mixtures	0.167713	18	1	Potassium	0.0302373	33	7	Beverages	0.34131	33	7	carbo	0.244831	33	2	sugtot	0.181955
MCTs09	12	Eggs	0.0873552	MCTs09	12	Protein	0.178384	31	4	Sugars, Sweets, and Beverages	0.251873	18	2	Sugars, total	0.197369	32	1	Eggs	0	18	2	Potassium	0.0292702	34	7	Beverages	0.302896	34	7	carbo	0.241638	34	2	sugtot	0.179157
MCTs09	13	Eggs	0.102304	MCTs09	13	Protein	0.154022	32	1	Milk and Milk Products	0.200823	18	3	Sugars, total	0.157289	32	2	Eggs	0	18	3	Potassium	0.0259088	35	7	Beverages	0.232054	35	7	carbo	0.244656	35	2	sugtot	0.179385
MCTs09	14	Eggs	0	MCTs09	14	Protein	0.163948	32	2	Milk and Milk Products	0.113255	18	4	Sugars, total	0.15675	32	3	Eggs	0	18	4	Potassium	0.025104	36	7	Beverages	0.247952	36	7	carbo	0.240443	36	2	sugtot	0.175607
MCTs09	15	Eggs	0	MCTs09	15	Protein	0.152991	32	3	Milk and Milk Products	0.151678	18	1	Fiber, total dietary	0.0648634	32	4	Eggs	0	18	1	Phosphorus	0.0190888	37	7	Beverages	0.343864	37	7	carbo	0.240995	37	2	sugtot	0.172918
MCTs09	16	Eggs	0	MCTs09	16	Protein	0.139476	32	4	Milk and Milk Products	0.155727	18	2	Fiber, total dietary	0.0867752	32	1	Dry Beans, Peas, Other Legumes, Nuts, and Seeds	0	18	2	Phosphorus	0.0232977	38	7	Beverages	0.318393	38	7	carbo	0.242739	38	2	sugtot	0.180179
MCTs09	17	Eggs	0	MCTs09	17	Protein	0.15959	32	1	Meat_Poultry, Fish, and Mixtures	0	18	3	Fiber, total dietary	0.0704258	32	2	Dry Beans, Peas, Other Legumes, Nuts, and Seeds	0	18	3	Phosphorus	0.0188595	39	7	Beverages	0.461051	39	7	carbo	0.235003	39	2	sugtot	0.178118
MCTs10	1	Eggs	0	MCTs10	1	Protein	0.144815	32	2	Meat_Poultry, Fish, and Mixtures	0	18	4	Fiber, total dietary	0.0627927	32	3	Dry Beans, Peas, Other Legumes, Nuts, and Seeds	0.108955	18	4	Phosphorus	0.0202842	40	7	Beverages	0.210703	40	7	carbo	0.240129	40	2	sugtot	0.182694
MCTs10	2	Eggs	0	MCTs10	2	Protein	0.16264	32	3	Meat_Poultry, Fish, and Mixtures	0	18	1	Alcohol	0.0747575	32	4	Dry Beans, Peas, Other Legumes, Nuts, and Seeds	0	18	1	Calcium	0.00949244	41	7	Beverages	0.365211	41	7	carbo	0.240469	41	2	sugtot	0.173275
MCTs10	3	Eggs	0	MCTs10	3	Protein	0.184316	32	4	Meat_Poultry, Fish, and Mixtures	0.119243	18	2	Alcohol	0.0943366	32	1	Grain Products	0.150034	18	2	Calcium	0.0183504	42	7	Beverages	0.275085	42	7	carbo	0.239199	42	2	sugtot	0.179087
MCTs10	4	Eggs	0	MCTs10	4	Protein	0.192393	32	1	Eggs	0	18	3	Alcohol	0.106803	32	2	Grain Products	0.145912	18	3	Calcium	0.0141424	43	7	Beverages	0.313497	43	7	carbo	0.243833	43	2	sugtot	0.179126
MCTs10	5	Eggs	0	MCTs10	5	Protein	0.157221	32	2	Eggs	0	18	4	Alcohol	0.0720423	32	3	Grain Products	0.143296	18	4	Calcium	0.0161044	44	7	Beverages	0.219813	44	7	carbo	0.236993	44	2	sugtot	0.174217
MCTs10	6	Eggs	0.134748	MCTs10	6	Protein	0.174875	32	3	Eggs	0	18	1	Sodium	0.0245057	32	4	Grain Products	0.101811	18	1	Magnesium	0.0106447	45	7	Beverages	0.272925	45	7	carbo	0.243234	45	2	sugtot	0.176399
MCTs10	7	Eggs	0.161308	MCTs10	7	Protein	0.17532	32	4	Eggs	0.0619837	18	2	Sodium	0.0222778	32	1	Fruits	0	18	2	Magnesium	0.00881594	46	7	Beverages	0.420078	46	7	carbo	0.242889	46	2	sugtot	0.177606
MCTs10	8	Eggs	0.0543589	MCTs10	8	Protein	0.17994	32	1	Dry Beans, Peas, Other Legumes, Nuts, and Seeds	0.0337619	18	3	Sodium	0.0318391	32	2	Fruits	0.0871941	18	3	Magnesium	0.0086147	47	7	Beverages	0.291053	47	7	carbo	0.244747	47	2	sugtot	0.177501
MCTs10	9	Eggs	0	MCTs10	9	Protein	0.187325	32	2	Dry Beans, Peas, Other Legumes, Nuts, and Seeds	0	18	4	Sodium	0.0332748	32	3	Fruits	0.163637	18	4	Magnesium	0.00849055	48	7	Beverages	0.225181	48	7	carbo	0.242902	48	2	sugtot	0.175712
MCTs10	10	Eggs	0	MCTs10	10	Protein	0.181618	32	3	Dry Beans, Peas, Other Legumes, Nuts, and Seeds	0.119322	18	1	Potassium	0.0286436	32	4	Fruits	0.129571	18	1	Choline, total	0.0116335	49	7	Beverages	0.230489	49	7	carbo	0.242152	49	2	sugtot	0.17908
MCTs10	11	Eggs	0	MCTs10	11	Protein	0.185441	32	4	Dry Beans, Peas, Other Legumes, Nuts, and Seeds	0.0288327	18	2	Potassium	0.0298645	32	1	Vegetables	0.155683	18	2	Choline, total	0.0157471	50	7	Beverages	0.287231	50	7	carbo	0.241084	50	2	sugtot	0.170223
MCTs10	12	Eggs	0	MCTs10	12	Protein	0.171455	32	1	Grain Products	0.111343	18	3	Potassium	0.030522	32	2	Vegetables	0.133859	18	3	Choline, total	0.00994238	1	8	Beverages	0.335011	1	8	carbo	0.241889	1	3	sugtot	0.179952
MCTs10	13	Eggs	0	MCTs10	13	Protein	0.157863	32	2	Grain Products	0.169251	18	4	Potassium	0.0316863	32	3	Vegetables	0	18	4	Choline, total	0.0116564	2	8	Beverages	0.225966	2	8	carbo	0.237444	2	3	sugtot	0.177715
MCTs10	14	Eggs	0.0956726	MCTs10	14	Protein	0.167968	32	3	Grain Products	0.115566	18	1	Phosphorus	0.0183769	32	4	Vegetables	0.131146	18	1	Cholesterol	0.0112531	3	8	Beverages	0.340859	3	8	carbo	0.243907	3	3	sugtot	0.175908
MCTs10	15	Eggs	0	MCTs10	15	Protein	0.16738	32	4	Grain Products	0.143778	18	2	Phosphorus	0.0177002	32	1	Fats, Oils, and Salad Dressings	0.0903129	18	2	Cholesterol	0.0188808	4	8	Beverages	0.295051	4	8	carbo	0.237667	4	3	sugtot	0.182805
MCTs10	16	Eggs	0	MCTs10	16	Protein	0.173297	32	1	Fruits	0	18	3	Phosphorus	0.0192136	32	2	Fats, Oils, and Salad Dressings	0	18	3	Cholesterol	0.0105297	5	8	Beverages	0.338766	5	8	carbo	0.238865	5	3	sugtot	0.177346
MCTs10	17	Eggs	0	MCTs10	17	Protein	0.18263	32	2	Fruits	0	18	4	Phosphorus	0.0211122	32	3	Fats, Oils, and Salad Dressings	0	18	4	Cholesterol	0.01218	6	8	Beverages	0.295844	6	8	carbo	0.242182	6	3	sugtot	0.178594
MCTs13	1	Eggs	0	MCTs13	1	Protein	0.187968	32	3	Fruits	0	18	1	Calcium	0.015323	32	4	Fats, Oils, and Salad Dressings	0.080967	18	1	Caffeine	0.00622604	7	8	Beverages	0.202402	7	8	carbo	0.238204	7	3	sugtot	0.174885
MCTs13	2	Eggs	0	MCTs13	2	Protein	0.126045	32	4	Fruits	0.025047	18	2	Calcium	0.0161418	32	1	Sugars, Sweets, and Beverages	0.301277	18	2	Caffeine	0.00962604	8	8	Beverages	0.30146	8	8	carbo	0.237676	8	3	sugtot	0.173281
MCTs13	3	Eggs	0	MCTs13	3	Protein	0.175365	32	1	Vegetables	0.197776	18	3	Calcium	0.0155699	32	2	Sugars, Sweets, and Beverages	0.320761	18	3	Caffeine	0.00571926	9	8	Beverages	0.244517	9	8	carbo	0.237696	9	3	sugtot	0.177165
MCTs13	4	Eggs	0	MCTs13	4	Protein	0.133204	32	2	Vegetables	0.0910156	18	4	Calcium	0.0167302	32	3	Sugars, Sweets, and Beverages	0.302053	18	4	Caffeine	0.00657214	10	8	Beverages	0.346414	10	8	carbo	0.235292	10	3	sugtot	0.175145
MCTs13	5	Eggs	0	MCTs13	5	Protein	0.210889	32	3	Vegetables	0.210736	18	1	Magnesium	0.00961157	32	4	Sugars, Sweets, and Beverages	0.262072	18	1	Vitamin C	0.0033353	11	8	Beverages	0.306849	11	8	carbo	0.238024	11	3	sugtot	0.178599
MCTs13	6	Eggs	0	MCTs13	6	Protein	0.108307	32	4	Vegetables	0.127478	18	2	Magnesium	0.00942716	33	1	Milk and Milk Products	0.149547	18	2	Vitamin C	0.00397789	12	8	Beverages	0.306907	12	8	carbo	0.240074	12	3	sugtot	0.176716
MCTs13	7	Eggs	0.0813961	MCTs13	7	Protein	0.191526	32	1	Fats, Oils, and Salad Dressings	0.0500785	18	3	Magnesium	0.00854909	33	2	Milk and Milk Products	0.139288	18	3	Vitamin C	0.00262871	13	8	Beverages	0.353942	13	8	carbo	0.242866	13	3	sugtot	0.175131
MCTs13	8	Eggs	0	MCTs13	8	Protein	0.184795	32	2	Fats, Oils, and Salad Dressings	0.0834812	18	4	Magnesium	0.00867218	33	3	Milk and Milk Products	0.146751	18	4	Vitamin C	0.00494083	14	8	Beverages	0.356275	14	8	carbo	0.239693	14	3	sugtot	0.175524
MCTs13	9	Eggs	0	MCTs13	9	Protein	0.12958	32	3	Fats, Oils, and Salad Dressings	0.0658612	18	1	Choline, total	0.00992149	33	4	Milk and Milk Products	0.187538	18	1	others	0.00450466	15	8	Beverages	0.298308	15	8	carbo	0.240102	15	3	sugtot	0.17314
MCTs13	10	Eggs	0	MCTs13	10	Protein	0.154462	32	4	Fats, Oils, and Salad Dressings	0.0318999	18	2	Choline, total	0.00754392	33	1	Meat_Poultry, Fish, and Mixtures	0.125549	18	2	others	0.00652351	16	8	Beverages	0.315033	16	8	carbo	0.242118	16	3	sugtot	0.178893
MCTs13	11	Eggs	0.120088	MCTs13	11	Protein	0.126745	32	1	Sugars, Sweets, and Beverages	0.406217	18	3	Choline, total	0.0117731	33	2	Meat_Poultry, Fish, and Mixtures	0.103396	18	3	others	0.0138534	17	8	Beverages	0.336921	17	8	carbo	0.239358	17	3	sugtot	0.17914
MCTs13	12	Eggs	0	MCTs13	12	Protein	0.186148	32	2	Sugars, Sweets, and Beverages	0.542997	18	4	Choline, total	0.0128582	33	3	Meat_Poultry, Fish, and Mixtures	0.123083	18	4	others	0.0045479	18	8	Beverages	0.393014	18	8	carbo	0.244378	18	3	sugtot	0.179142
MCTs13	13	Eggs	0.0648781	MCTs13	13	Protein	0.168116	32	3	Sugars, Sweets, and Beverages	0.336837	18	1	Cholesterol	0.0111846	33	4	Meat_Poultry, Fish, and Mixtures	0	19	1	Carbohydrate	0.249619	19	8	Beverages	0.237702	19	8	carbo	0.237574	19	3	sugtot	0.173162
MCTs13	14	Eggs	0.142416	MCTs13	14	Protein	0.149229	32	4	Sugars, Sweets, and Beverages	0.306011	18	2	Cholesterol	0.0052793	33	1	Eggs	0	19	2	Carbohydrate	0.243689	20	8	Beverages	0.393103	20	8	carbo	0.23877	20	3	sugtot	0.176552
MCTs13	15	Eggs	0	MCTs13	15	Protein	0.14062	33	1	Milk and Milk Products	0.0849629	18	3	Cholesterol	0.0123163	33	2	Eggs	0	19	3	Carbohydrate	0.283845	21	8	Beverages	0.40751	21	8	carbo	0.238572	21	3	sugtot	0.177007
MCTs13	16	Eggs	0	MCTs13	16	Protein	0.154141	33	2	Milk and Milk Products	0.17606	18	4	Cholesterol	0.0143831	33	3	Eggs	0.0906283	19	4	Carbohydrate	0.301811	22	8	Beverages	0.309563	22	8	carbo	0.237752	22	3	sugtot	0.179383
MCTs13	17	Eggs	0	MCTs13	17	Protein	0.132972	33	3	Milk and Milk Products	0.117582	18	1	Caffeine	0.00609367	33	4	Eggs	0	19	1	Total Fat	0.126899	23	8	Beverages	0.313045	23	8	carbo	0.241718	23	3	sugtot	0.179499
MCTs14	1	Eggs	0	MCTs14	1	Protein	0.197051	33	4	Milk and Milk Products	0.138126	18	2	Caffeine	0.00410963	33	1	Dry Beans, Peas, Other Legumes, Nuts, and Seeds	0.0749139	19	2	Total Fat	0.12337	24	8	Beverages	0.311479	24	8	carbo	0.237445	24	3	sugtot	0.175288
MCTs14	2	Eggs	0.091845	MCTs14	2	Protein	0.173048	33	1	Meat_Poultry, Fish, and Mixtures	0	18	3	Caffeine	0.00470774	33	2	Dry Beans, Peas, Other Legumes, Nuts, and Seeds	0.0972189	19	3	Total Fat	0.112389	25	8	Beverages	0.300555	25	8	carbo	0.240783	25	3	sugtot	0.179301
MCTs14	3	Eggs	0	MCTs14	3	Protein	0.178376	33	2	Meat_Poultry, Fish, and Mixtures	0.134081	18	4	Caffeine	0.00647484	33	3	Dry Beans, Peas, Other Legumes, Nuts, and Seeds	0.0872747	19	4	Total Fat	0.102849	26	8	Beverages	0.245069	26	8	carbo	0.23959	26	3	sugtot	0.17952
MCTs14	4	Eggs	0	MCTs14	4	Protein	0.202104	33	3	Meat_Poultry, Fish, and Mixtures	0	18	1	Vitamin C	0.0061586	33	4	Dry Beans, Peas, Other Legumes, Nuts, and Seeds	0	19	1	Protein	0.143086	27	8	Beverages	0.219173	27	8	carbo	0.237273	27	3	sugtot	0.178031
MCTs14	5	Eggs	0	MCTs14	5	Protein	0.154592	33	4	Meat_Poultry, Fish, and Mixtures	0	18	2	Vitamin C	0.0076015	33	1	Grain Products	0.0939704	19	2	Protein	0.146501	28	8	Beverages	0.342214	28	8	carbo	0.241484	28	3	sugtot	0.172019
MCTs14	6	Eggs	0.0996193	MCTs14	6	Protein	0.151442	33	1	Eggs	0.115322	18	3	Vitamin C	0.00650047	33	2	Grain Products	0.103692	19	3	Protein	0.138762	29	8	Beverages	0.309244	29	8	carbo	0.240094	29	3	sugtot	0.175967
MCTs14	7	Eggs	0.140576	MCTs14	7	Protein	0.158646	33	2	Eggs	0	18	4	Vitamin C	0.00721339	33	3	Grain Products	0.092708	19	4	Protein	0.144603	30	8	Beverages	0.306467	30	8	carbo	0.236719	30	3	sugtot	0.175295
MCTs14	8	Eggs	0	MCTs14	8	Protein	0.167699	33	3	Eggs	0	18	1	others	0.01232	33	4	Grain Products	0.19514	19	1	Sugars, total	0.173092	31	8	Beverages	0.243903	31	8	carbo	0.23756	31	3	sugtot	0.1778
MCTs14	9	Eggs	0	MCTs14	9	Protein	0.233482	33	4	Eggs	0	18	2	others	0.00725388	33	1	Fruits	0.122962	19	2	Sugars, total	0.136553	32	8	Beverages	0.412351	32	8	carbo	0.241656	32	3	sugtot	0.179942
MCTs14	10	Eggs	0	MCTs14	10	Protein	0.181879	33	1	Dry Beans, Peas, Other Legumes, Nuts, and Seeds	0	18	3	others	0.00500353	33	2	Fruits	0.156102	19	3	Sugars, total	0.158856	33	8	Beverages	0.347208	33	8	carbo	0.242763	33	3	sugtot	0.180408
MCTs14	11	Eggs	0.0652643	MCTs14	11	Protein	0.171959	33	2	Dry Beans, Peas, Other Legumes, Nuts, and Seeds	0.0771836	18	4	others	0.00534357	33	3	Fruits	0.114637	19	4	Sugars, total	0.144733	34	8	Beverages	0.296408	34	8	carbo	0.239232	34	3	sugtot	0.178307
MCTs14	12	Eggs	0	MCTs14	12	Protein	0.193249	33	3	Dry Beans, Peas, Other Legumes, Nuts, and Seeds	0.0665677	19	1	Carbohydrate	0.237696	33	4	Fruits	0.126541	19	1	Fiber, total dietary	0.0690566	35	8	Beverages	0.204268	35	8	carbo	0.242449	35	3	sugtot	0.175839
MCTs14	13	Eggs	0	MCTs14	13	Protein	0.137834	33	4	Dry Beans, Peas, Other Legumes, Nuts, and Seeds	0.175817	19	2	Carbohydrate	0.245722	33	1	Vegetables	0.153353	19	2	Fiber, total dietary	0.0727275	36	8	Beverages	0.302905	36	8	carbo	0.235859	36	3	sugtot	0.179683
MCTs14	14	Eggs	0.147708	MCTs14	14	Protein	0.130511	33	1	Grain Products	0.202369	19	3	Carbohydrate	0.266635	33	2	Vegetables	0.118233	19	3	Fiber, total dietary	0.0696968	37	8	Beverages	0.320661	37	8	carbo	0.239684	37	3	sugtot	0.17548
MCTs14	15	Eggs	0	MCTs14	15	Protein	0.194651	33	2	Grain Products	0	19	4	Carbohydrate	0.248905	33	3	Vegetables	0.117024	19	4	Fiber, total dietary	0.0785831	38	8	Beverages	0.305768	38	8	carbo	0.240854	38	3	sugtot	0.178146
MCTs14	16	Eggs	0.053429	MCTs14	16	Protein	0.161656	33	3	Grain Products	0.114527	19	1	Total Fat	0.160061	33	4	Vegetables	0.13434	19	1	Alcohol	0.0950245	39	8	Beverages	0.348135	39	8	carbo	0.237288	39	3	sugtot	0.17758
MCTs14	17	Eggs	0.0393878	MCTs14	17	Protein	0.142944	33	4	Grain Products	0.200492	19	2	Total Fat	0.136839	33	1	Fats, Oils, and Salad Dressings	0.0660103	19	2	Alcohol	0.131357	40	8	Beverages	0.280184	40	8	carbo	0.237787	40	3	sugtot	0.181187
MCTs15	1	Eggs	0	MCTs15	1	Protein	0.129488	33	1	Fruits	0	19	3	Total Fat	0.150809	33	2	Fats, Oils, and Salad Dressings	0.077598	19	3	Alcohol	0.110681	41	8	Beverages	0.340527	41	8	carbo	0.242136	41	3	sugtot	0.175587
MCTs15	2	Eggs	0	MCTs15	2	Protein	0.133307	33	2	Fruits	0.150634	19	4	Total Fat	0.159486	33	3	Fats, Oils, and Salad Dressings	0.0500913	19	4	Alcohol	0.0969122	42	8	Beverages	0.363671	42	8	carbo	0.240892	42	3	sugtot	0.179249
MCTs15	3	Eggs	0	MCTs15	3	Protein	0.131409	33	3	Fruits	0.132969	19	1	Protein	0.155476	33	4	Fats, Oils, and Salad Dressings	0.0844796	19	1	Sodium	0.0317308	43	8	Beverages	0.299267	43	8	carbo	0.248829	43	3	sugtot	0.177533
MCTs15	4	Eggs	0	MCTs15	4	Protein	0.139805	33	4	Fruits	0.142673	19	2	Protein	0.131221	33	1	Sugars, Sweets, and Beverages	0.213694	19	2	Sodium	0.0302135	44	8	Beverages	0.271842	44	8	carbo	0.238415	44	3	sugtot	0.170487
MCTs15	5	Eggs	0	MCTs15	5	Protein	0.147951	33	1	Vegetables	0.152851	19	3	Protein	0.128059	33	2	Sugars, Sweets, and Beverages	0.204473	19	3	Sodium	0.025743	45	8	Beverages	0.41964	45	8	carbo	0.24698	45	3	sugtot	0.179861
MCTs15	6	Eggs	0	MCTs15	6	Protein	0.104629	33	2	Vegetables	0.0910078	19	4	Protein	0.106446	33	3	Sugars, Sweets, and Beverages	0.177803	19	4	Sodium	0.0322595	46	8	Beverages	0.430508	46	8	carbo	0.244341	46	3	sugtot	0.17676
MCTs15	7	Eggs	0	MCTs15	7	Protein	0.170935	33	3	Vegetables	0.141048	19	1	Sugars, total	0.139999	33	4	Sugars, Sweets, and Beverages	0.271962	19	1	Potassium	0.0323007	47	8	Beverages	0.324524	47	8	carbo	0.240632	47	3	sugtot	0.179587
MCTs15	8	Eggs	0	MCTs15	8	Protein	0.101381	33	4	Vegetables	0	19	2	Sugars, total	0.168994	34	1	Milk and Milk Products	0.149989	19	2	Potassium	0.0317315	48	8	Beverages	0.20711	48	8	carbo	0.234926	48	3	sugtot	0.177085
MCTs15	9	Eggs	0	MCTs15	9	Protein	0.12596	33	1	Fats, Oils, and Salad Dressings	0.0579202	19	3	Sugars, total	0.176419	34	2	Milk and Milk Products	0.153805	19	3	Potassium	0.0266397	49	8	Beverages	0.333312	49	8	carbo	0.242659	49	3	sugtot	0.180146
MCTs15	10	Eggs	0	MCTs15	10	Protein	0.146929	33	2	Fats, Oils, and Salad Dressings	0.0639456	19	4	Sugars, total	0.190689	34	3	Milk and Milk Products	0.130631	19	4	Potassium	0.0281555	50	8	Beverages	0.332997	50	8	carbo	0.242354	50	3	sugtot	0.174272
MCTs15	11	Eggs	0	MCTs15	11	Protein	0.120187	33	3	Fats, Oils, and Salad Dressings	0	19	1	Fiber, total dietary	0.0595224	34	4	Milk and Milk Products	0	19	1	Phosphorus	0.0196797	1	1	Sweets	0.0880701	1	1	sugtot	0.177795	1	4	sugtot	0.181659
MCTs15	12	Eggs	0	MCTs15	12	Protein	0.139177	33	4	Fats, Oils, and Salad Dressings	0	19	2	Fiber, total dietary	0.0634715	34	1	Meat_Poultry, Fish, and Mixtures	0.128575	19	2	Phosphorus	0.0205621	2	1	Sweets	0.0721548	2	1	sugtot	0.1765	2	4	sugtot	0.176311
MCTs15	13	Eggs	0	MCTs15	13	Protein	0.135559	33	1	Sugars, Sweets, and Beverages	0.386574	19	3	Fiber, total dietary	0.0553509	34	2	Meat_Poultry, Fish, and Mixtures	0.110728	19	3	Phosphorus	0.0177378	3	1	Sweets	0.106495	3	1	sugtot	0.180263	3	4	sugtot	0.174099
MCTs15	14	Eggs	0	MCTs15	14	Protein	0.16063	33	2	Sugars, Sweets, and Beverages	0.307088	19	4	Fiber, total dietary	0.0592006	34	3	Meat_Poultry, Fish, and Mixtures	0.123857	19	4	Phosphorus	0.0217058	4	1	Sweets	0.0503262	4	1	sugtot	0.181083	4	4	sugtot	0.173481
MCTs15	15	Eggs	0	MCTs15	15	Protein	0.130065	33	3	Sugars, Sweets, and Beverages	0.427306	19	1	Alcohol	0.102059	34	4	Meat_Poultry, Fish, and Mixtures	0.172344	19	1	Calcium	0.0164225	5	1	Sweets	0.0970313	5	1	sugtot	0.182475	5	4	sugtot	0.177447
MCTs15	16	Eggs	0	MCTs15	16	Protein	0.198012	33	4	Sugars, Sweets, and Beverages	0.342892	19	2	Alcohol	0.109937	34	1	Eggs	0	19	2	Calcium	0.0158497	6	1	Sweets	0.0516546	6	1	sugtot	0.177319	6	4	sugtot	0.1796
MCTs15	17	Eggs	0	MCTs15	17	Protein	0.137979	34	1	Milk and Milk Products	0.204252	19	3	Alcohol	0.098868	34	2	Eggs	0	19	3	Calcium	0.0137375	7	1	Sweets	0.0873043	7	1	sugtot	0.178385	7	4	sugtot	0.177681
MCTs16	1	Eggs	0.0651812	MCTs16	1	Protein	0.183007	34	2	Milk and Milk Products	0.300828	19	4	Alcohol	0.114092	34	3	Eggs	0	19	4	Calcium	0.0130337	8	1	Sweets	0.0283199	8	1	sugtot	0.179021	8	4	sugtot	0.172959
MCTs16	2	Eggs	0.0555824	MCTs16	2	Protein	0.226589	34	3	Milk and Milk Products	0.0777062	19	1	Sodium	0.0346154	34	4	Eggs	0	19	1	Magnesium	0.0103186	9	1	Sweets	0.128876	9	1	sugtot	0.17926	9	4	sugtot	0.178414
MCTs16	3	Eggs	0.0733421	MCTs16	3	Protein	0.180543	34	4	Milk and Milk Products	0.160915	19	2	Sodium	0.0269919	34	1	Dry Beans, Peas, Other Legumes, Nuts, and Seeds	0.0775402	19	2	Magnesium	0.0110402	10	1	Sweets	0.06587	10	1	sugtot	0.183032	10	4	sugtot	0.178943
MCTs16	4	Eggs	0.0494626	MCTs16	4	Protein	0.236862	34	1	Meat_Poultry, Fish, and Mixtures	0.0717266	19	3	Sodium	0.0297324	34	2	Dry Beans, Peas, Other Legumes, Nuts, and Seeds	0.0918609	19	3	Magnesium	0.00958715	11	1	Sweets	0.10477	11	1	sugtot	0.183926	11	4	sugtot	0.179291
MCTs16	5	Eggs	0.0595566	MCTs16	5	Protein	0.187455	34	2	Meat_Poultry, Fish, and Mixtures	0.0610736	19	4	Sodium	0.0210223	34	3	Dry Beans, Peas, Other Legumes, Nuts, and Seeds	0.0798769	19	4	Magnesium	0.0101758	12	1	Sweets	0.0734382	12	1	sugtot	0.179892	12	4	sugtot	0.178735
MCTs16	6	Eggs	0	MCTs16	6	Protein	0.160495	34	3	Meat_Poultry, Fish, and Mixtures	0.0879107	19	1	Potassium	0.0304326	34	4	Dry Beans, Peas, Other Legumes, Nuts, and Seeds	0	19	1	Choline, total	0.00948226	13	1	Sweets	0.0763595	13	1	sugtot	0.180971	13	4	sugtot	0.175465
MCTs16	7	Eggs	0	MCTs16	7	Protein	0.195798	34	4	Meat_Poultry, Fish, and Mixtures	0.0798702	19	2	Potassium	0.0347294	34	1	Grain Products	0.162783	19	2	Choline, total	0.00890386	14	1	Sweets	0.0515552	14	1	sugtot	0.182274	14	4	sugtot	0.17832
MCTs16	8	Eggs	0.0505326	MCTs16	8	Protein	0.182113	34	1	Eggs	0.0857296	19	3	Potassium	0.0252801	34	2	Grain Products	0.117632	19	3	Choline, total	0.00789074	15	1	Sweets	0.0422405	15	1	sugtot	0.180292	15	4	sugtot	0.174793
MCTs16	9	Eggs	0.0561098	MCTs16	9	Protein	0.177474	34	2	Eggs	0	19	4	Potassium	0.0306746	34	3	Grain Products	0.101415	19	4	Choline, total	0.00730002	16	1	Sweets	0.080825	16	1	sugtot	0.178382	16	4	sugtot	0.180774
MCTs16	10	Eggs	0	MCTs16	10	Protein	0.212231	34	3	Eggs	0	19	1	Phosphorus	0.0214032	34	4	Grain Products	0.136221	19	1	Cholesterol	0.0056196	17	1	Sweets	0.0705606	17	1	sugtot	0.180847	17	4	sugtot	0.178826
MCTs16	11	Eggs	0	MCTs16	11	Protein	0.17228	34	4	Eggs	0	19	2	Phosphorus	0.0186902	34	1	Fruits	0.121018	19	2	Cholesterol	0.00748645	18	1	Sweets	0.059927	18	1	sugtot	0.17799	18	4	sugtot	0.179382
MCTs16	12	Eggs	0.0500225	MCTs16	12	Protein	0.1785	34	1	Dry Beans, Peas, Other Legumes, Nuts, and Seeds	0	19	3	Phosphorus	0.0182095	34	2	Fruits	0.135256	19	3	Cholesterol	0.00657914	19	1	Sweets	0.0657782	19	1	sugtot	0.177507	19	4	sugtot	0.173562
MCTs16	13	Eggs	0	MCTs16	13	Protein	0.205283	34	2	Dry Beans, Peas, Other Legumes, Nuts, and Seeds	0	19	4	Phosphorus	0.0176195	34	3	Fruits	0.159681	19	4	Cholesterol	0.00431301	20	1	Sweets	0.0732517	20	1	sugtot	0.175661	20	4	sugtot	0.179723
MCTs16	14	Eggs	0	MCTs16	14	Protein	0.182126	34	3	Dry Beans, Peas, Other Legumes, Nuts, and Seeds	0.0931975	19	1	Calcium	0.0213648	34	4	Fruits	0.164717	19	1	Caffeine	0.00650769	21	1	Sweets	0.0628743	21	1	sugtot	0.18171	21	4	sugtot	0.175009
MCTs16	15	Eggs	0	MCTs16	15	Protein	0.176485	34	4	Dry Beans, Peas, Other Legumes, Nuts, and Seeds	0	19	2	Calcium	0.0178658	34	1	Vegetables	0.138439	19	2	Caffeine	0.00917791	22	1	Sweets	0.058009	22	1	sugtot	0.184248	22	4	sugtot	0.178415
MCTs16	16	Eggs	0	MCTs16	16	Protein	0.205993	34	1	Grain Products	0.0965099	19	3	Calcium	0.0151926	34	2	Vegetables	0.184891	19	3	Caffeine	0.00682701	23	1	Sweets	0.0602659	23	1	sugtot	0.179125	23	4	sugtot	0.180597
MCTs16	17	Eggs	0	MCTs16	17	Protein	0.189419	34	2	Grain Products	0.145422	19	4	Calcium	0.0167381	34	3	Vegetables	0.149883	19	4	Caffeine	0.00422389	24	1	Sweets	0.0304594	24	1	sugtot	0.182075	24	4	sugtot	0.179549
MCTs18	1	Eggs	0.0611069	MCTs18	1	Protein	0.243787	34	3	Grain Products	0.145262	19	1	Magnesium	0.00918457	34	4	Vegetables	0.190097	19	1	Vitamin C	0.00510442	25	1	Sweets	0.0858083	25	1	sugtot	0.179505	25	4	sugtot	0.17985
MCTs18	2	Eggs	0.0767153	MCTs18	2	Protein	0.194176	34	4	Grain Products	0.158233	19	2	Magnesium	0.0103293	34	1	Fats, Oils, and Salad Dressings	0.0414534	19	2	Vitamin C	0.00459414	26	1	Sweets	0.0721973	26	1	sugtot	0.175901	26	4	sugtot	0.178347
MCTs18	3	Eggs	0.0610111	MCTs18	3	Protein	0.179545	34	1	Fruits	0.107616	19	3	Magnesium	0.00764498	34	2	Fats, Oils, and Salad Dressings	0	19	3	Vitamin C	0.00457633	27	1	Sweets	0.0588341	27	1	sugtot	0.182857	27	4	sugtot	0.177931
MCTs18	4	Eggs	0.0995883	MCTs18	4	Protein	0.201179	34	2	Fruits	0.11939	19	4	Magnesium	0.00933069	34	3	Fats, Oils, and Salad Dressings	0.0501759	19	4	Vitamin C	0.00452374	28	1	Sweets	0.0969928	28	1	sugtot	0.180858	28	4	sugtot	0.173866
MCTs18	5	Eggs	0	MCTs18	5	Protein	0.18828	34	3	Fruits	0.140589	19	1	Choline, total	0.00868362	34	4	Fats, Oils, and Salad Dressings	0.0898372	19	1	others	0.00605547	29	1	Sweets	0.0542285	29	1	sugtot	0.179675	29	4	sugtot	0.176118
MCTs18	6	Eggs	0.145547	MCTs18	6	Protein	0.156668	34	4	Fruits	0.0968623	19	2	Choline, total	0.0106378	34	1	Sugars, Sweets, and Beverages	0.180201	19	2	others	0.00624332	30	1	Sweets	0.0546476	30	1	sugtot	0.182548	30	4	sugtot	0.174816
MCTs18	7	Eggs	0.0851519	MCTs18	7	Protein	0.180542	34	1	Vegetables	0.15868	19	3	Choline, total	0.0095226	34	2	Sugars, Sweets, and Beverages	0.205828	19	3	others	0.00645215	31	1	Sweets	0.051908	31	1	sugtot	0.181219	31	4	sugtot	0.18015
MCTs18	8	Eggs	0.0576767	MCTs18	8	Protein	0.151187	34	2	Vegetables	0.0353395	19	4	Choline, total	0.00720027	34	3	Sugars, Sweets, and Beverages	0.20448	19	4	others	0.00481735	32	1	Sweets	0.0804412	32	1	sugtot	0.179636	32	4	sugtot	0.176889
MCTs18	9	Eggs	0.0743769	MCTs18	9	Protein	0.200834	34	3	Vegetables	0.154661	19	1	Cholesterol	0.00779595	34	4	Sugars, Sweets, and Beverages	0.246783	20	1	Carbohydrate	0.275914	33	1	Sweets	0.0949886	33	1	sugtot	0.179727	33	4	sugtot	0.179627
MCTs18	10	Eggs	0.102533	MCTs18	10	Protein	0.218826	34	4	Vegetables	0.175284	19	2	Cholesterol	0.0100485	35	1	Milk and Milk Products	0	20	2	Carbohydrate	0.282773	34	1	Sweets	0.0775799	34	1	sugtot	0.177297	34	4	sugtot	0.178975
MCTs18	11	Eggs	0	MCTs18	11	Protein	0.171263	34	1	Fats, Oils, and Salad Dressings	0.0519844	19	3	Cholesterol	0.00741101	35	2	Milk and Milk Products	0.116032	20	3	Carbohydrate	0.264691	35	1	Sweets	0.0672118	35	1	sugtot	0.180943	35	4	sugtot	0.175019
MCTs18	12	Eggs	0	MCTs18	12	Protein	0.144192	34	2	Fats, Oils, and Salad Dressings	0.0177577	19	4	Cholesterol	0.0068733	35	3	Milk and Milk Products	0.0764509	20	4	Carbohydrate	0.29948	36	1	Sweets	0.0531696	36	1	sugtot	0.176778	36	4	sugtot	0.176791
MCTs18	13	Eggs	0	MCTs18	13	Protein	0.169511	34	3	Fats, Oils, and Salad Dressings	0.0460451	19	1	Caffeine	0.00222202	35	4	Milk and Milk Products	0	20	1	Total Fat	0.135221	37	1	Sweets	0.0707034	37	1	sugtot	0.182127	37	4	sugtot	0.175543
MCTs18	14	Eggs	0	MCTs18	14	Protein	0.169902	34	4	Fats, Oils, and Salad Dressings	0.0505847	19	2	Caffeine	0.00200107	35	1	Meat_Poultry, Fish, and Mixtures	0	20	2	Total Fat	0.147723	38	1	Sweets	0.0321961	38	1	sugtot	0.180777	38	4	sugtot	0.17941
MCTs18	15	Eggs	0	MCTs18	15	Protein	0.173258	34	1	Sugars, Sweets, and Beverages	0.223501	19	3	Caffeine	0.00443633	35	2	Meat_Poultry, Fish, and Mixtures	0.165316	20	3	Total Fat	0.165445	39	1	Sweets	0.0766917	39	1	sugtot	0.17683	39	4	sugtot	0.178446
MCTs18	16	Eggs	0	MCTs18	16	Protein	0.178989	34	2	Sugars, Sweets, and Beverages	0.320189	19	4	Caffeine	0.00437212	35	3	Meat_Poultry, Fish, and Mixtures	0.145133	20	4	Total Fat	0.105286	40	1	Sweets	0.0227659	40	1	sugtot	0.185302	40	4	sugtot	0.179126
MCTs18	17	Eggs	0.0588637	MCTs18	17	Protein	0.193852	34	3	Sugars, Sweets, and Beverages	0.254628	19	1	Vitamin C	0.00278307	35	4	Meat_Poultry, Fish, and Mixtures	0	20	1	Protein	0.148456	41	1	Sweets	0.0924663	41	1	sugtot	0.180047	41	4	sugtot	0.175027
MCTs19	1	Eggs	0	MCTs19	1	Protein	0.123611	34	4	Sugars, Sweets, and Beverages	0.278251	19	2	Vitamin C	0.00830989	35	1	Eggs	0	20	2	Protein	0.13952	42	1	Sweets	0.0737662	42	1	sugtot	0.180699	42	4	sugtot	0.180042
MCTs19	2	Eggs	0	MCTs19	2	Protein	0.150535	35	1	Milk and Milk Products	0.0620111	19	3	Vitamin C	0.00232372	35	2	Eggs	0	20	3	Protein	0.135873	43	1	Sweets	0.0850342	43	1	sugtot	0.178505	43	4	sugtot	0.178104
MCTs19	3	Eggs	0	MCTs19	3	Protein	0.145788	35	2	Milk and Milk Products	0.105059	19	4	Vitamin C	0.00330856	35	3	Eggs	0	20	4	Protein	0.114906	44	1	Sweets	0.0762252	44	1	sugtot	0.17646	44	4	sugtot	0.17509
MCTs19	4	Eggs	0	MCTs19	4	Protein	0.143028	35	3	Milk and Milk Products	0.0482557	19	1	others	0.00670181	35	4	Eggs	0.139776	20	1	Sugars, total	0.214169	45	1	Sweets	0.061607	45	1	sugtot	0.181128	45	4	sugtot	0.181427
MCTs19	5	Eggs	0	MCTs19	5	Protein	0.134296	35	4	Milk and Milk Products	0.0856955	19	2	others	0.00421103	35	1	Dry Beans, Peas, Other Legumes, Nuts, and Seeds	0	20	2	Sugars, total	0.216424	46	1	Sweets	0.069609	46	1	sugtot	0.183991	46	4	sugtot	0.179387
MCTs19	6	Eggs	0	MCTs19	6	Protein	0.169941	35	1	Meat_Poultry, Fish, and Mixtures	0	19	3	others	0.00410514	35	2	Dry Beans, Peas, Other Legumes, Nuts, and Seeds	0.0513687	20	3	Sugars, total	0.2113	47	1	Sweets	0.0685457	47	1	sugtot	0.178786	47	4	sugtot	0.177754
MCTs19	7	Eggs	0	MCTs19	7	Protein	0.14253	35	2	Meat_Poultry, Fish, and Mixtures	0.0920208	19	4	others	0.00404162	35	3	Dry Beans, Peas, Other Legumes, Nuts, and Seeds	0	20	4	Sugars, total	0.237954	48	1	Sweets	0.0352841	48	1	sugtot	0.180277	48	4	sugtot	0.175302
MCTs19	8	Eggs	0	MCTs19	8	Protein	0.154061	35	3	Meat_Poultry, Fish, and Mixtures	0.103095	20	1	Carbohydrate	0.215	35	4	Dry Beans, Peas, Other Legumes, Nuts, and Seeds	0	20	1	Fiber, total dietary	0.0916616	49	1	Sweets	0.0549498	49	1	sugtot	0.17959	49	4	sugtot	0.176116
MCTs19	9	Eggs	0	MCTs19	9	Protein	0.149177	35	4	Meat_Poultry, Fish, and Mixtures	0.119902	20	2	Carbohydrate	0.203971	35	1	Grain Products	0.204457	20	2	Fiber, total dietary	0.0815079	50	1	Sweets	0.0808071	50	1	sugtot	0.181724	50	4	sugtot	0.172585
MCTs19	10	Eggs	0	MCTs19	10	Protein	0.14083	35	1	Eggs	0.0789899	20	3	Carbohydrate	0.218104	35	2	Grain Products	0.103453	20	3	Fiber, total dietary	0.0869661	1	2	Sweets	0.0735566	1	2	sugtot	0.176377	1	5	sugtot	0.180972
MCTs19	11	Eggs	0	MCTs19	11	Protein	0.113437	35	2	Eggs	0.152146	20	4	Carbohydrate	0.227564	35	3	Grain Products	0.146665	20	4	Fiber, total dietary	0.117327	2	2	Sweets	0.0620434	2	2	sugtot	0.181594	2	5	sugtot	0.176134
MCTs19	12	Eggs	0	MCTs19	12	Protein	0.148313	35	3	Eggs	0.0614682	20	1	Total Fat	0.167092	35	4	Grain Products	0.248948	20	1	Alcohol	0	3	2	Sweets	0.107685	3	2	sugtot	0.181956	3	5	sugtot	0.180224
MCTs19	13	Eggs	0	MCTs19	13	Protein	0.166421	35	4	Eggs	0	20	2	Total Fat	0.212995	35	1	Fruits	0.193898	20	2	Alcohol	0	4	2	Sweets	0.0425212	4	2	sugtot	0.179565	4	5	sugtot	0.176687
MCTs19	14	Eggs	0	MCTs19	14	Protein	0.148949	35	1	Dry Beans, Peas, Other Legumes, Nuts, and Seeds	0	20	3	Total Fat	0.165347	35	2	Fruits	0.117068	20	3	Alcohol	0	5	2	Sweets	0.070956	5	2	sugtot	0.179728	5	5	sugtot	0.178202
MCTs19	15	Eggs	0	MCTs19	15	Protein	0.131854	35	2	Dry Beans, Peas, Other Legumes, Nuts, and Seeds	0.0449016	20	4	Total Fat	0.151204	35	3	Fruits	0.158849	20	4	Alcohol	0	6	2	Sweets	0.0583359	6	2	sugtot	0.175909	6	5	sugtot	0.178365
MCTs19	16	Eggs	0.0363015	MCTs19	16	Protein	0.170582	35	3	Dry Beans, Peas, Other Legumes, Nuts, and Seeds	0	20	1	Protein	0.166612	35	4	Fruits	0.164083	20	1	Sodium	0.0264399	7	2	Sweets	0.0694997	7	2	sugtot	0.179259	7	5	sugtot	0.175985
MCTs19	17	Eggs	0	MCTs19	17	Protein	0.146235	35	4	Dry Beans, Peas, Other Legumes, Nuts, and Seeds	0	20	2	Protein	0.150036	35	1	Vegetables	0.232075	20	2	Sodium	0.0289311	8	2	Sweets	0.0251678	8	2	sugtot	0.178708	8	5	sugtot	0.175519
MCTs20	1	Eggs	0	MCTs20	1	Protein	0.160226	35	1	Grain Products	0.231585	20	3	Protein	0.146073	35	2	Vegetables	0.160455	20	3	Sodium	0.0282426	9	2	Sweets	0.0578338	9	2	sugtot	0.180324	9	5	sugtot	0.178846
MCTs20	2	Eggs	0	MCTs20	2	Protein	0.158683	35	2	Grain Products	0.0566649	20	4	Protein	0.170696	35	3	Vegetables	0.12531	20	4	Sodium	0.0163428	10	2	Sweets	0.0551567	10	2	sugtot	0.182438	10	5	sugtot	0.182968
MCTs20	3	Eggs	0	MCTs20	3	Protein	0.171737	35	3	Grain Products	0.179438	20	1	Sugars, total	0.148457	35	4	Vegetables	0.0998104	20	1	Potassium	0.0298382	11	2	Sweets	0.0766996	11	2	sugtot	0.178543	11	5	sugtot	0.174867
MCTs20	4	Eggs	0	MCTs20	4	Protein	0.129964	35	4	Grain Products	0.212074	20	2	Sugars, total	0.130194	35	1	Fats, Oils, and Salad Dressings	0.0663806	20	2	Potassium	0.0268066	12	2	Sweets	0.0590973	12	2	sugtot	0.178683	12	5	sugtot	0.172224
MCTs20	5	Eggs	0	MCTs20	5	Protein	0.172704	35	1	Fruits	0.112314	20	3	Sugars, total	0.115025	35	2	Fats, Oils, and Salad Dressings	0.0806031	20	3	Potassium	0.0322866	13	2	Sweets	0.0643385	13	2	sugtot	0.181328	13	5	sugtot	0.1769
MCTs20	6	Eggs	0.0876973	MCTs20	6	Protein	0.165513	35	2	Fruits	0.0833338	20	4	Sugars, total	0.162912	35	3	Fats, Oils, and Salad Dressings	0.0890558	20	4	Potassium	0.0357228	14	2	Sweets	0.0276901	14	2	sugtot	0.178584	14	5	sugtot	0.177741
MCTs20	7	Eggs	0	MCTs20	7	Protein	0.132752	35	3	Fruits	0.0573194	20	1	Fiber, total dietary	0.0636359	35	4	Fats, Oils, and Salad Dressings	0.101312	20	1	Phosphorus	0.0189094	15	2	Sweets	0.0408021	15	2	sugtot	0.17989	15	5	sugtot	0.174821
MCTs20	8	Eggs	0	MCTs20	8	Protein	0.135584	35	4	Fruits	0.073755	20	2	Fiber, total dietary	0.0728317	35	1	Sugars, Sweets, and Beverages	0.303189	20	2	Phosphorus	0.0183167	16	2	Sweets	0.0650554	16	2	sugtot	0.179189	16	5	sugtot	0.180327
MCTs20	9	Eggs	0	MCTs20	9	Protein	0.129328	35	1	Vegetables	0.12435	20	3	Fiber, total dietary	0.0610899	35	2	Sugars, Sweets, and Beverages	0.205703	20	3	Phosphorus	0.0172813	17	2	Sweets	0.0530443	17	2	sugtot	0.179903	17	5	sugtot	0.17658
MCTs20	10	Eggs	0	MCTs20	10	Protein	0.146596	35	2	Vegetables	0.137313	20	4	Fiber, total dietary	0.0745533	35	3	Sugars, Sweets, and Beverages	0.258536	20	4	Phosphorus	0.01713	18	2	Sweets	0.0329446	18	2	sugtot	0.179988	18	5	sugtot	0.175034
MCTs20	11	Eggs	0	MCTs20	11	Protein	0.13764	35	3	Vegetables	0.166128	20	1	Alcohol	0.0915686	35	4	Sugars, Sweets, and Beverages	0.246071	20	1	Calcium	0.0177016	19	2	Sweets	0.0626096	19	2	sugtot	0.178407	19	5	sugtot	0.176148
MCTs20	12	Eggs	0	MCTs20	12	Protein	0.174317	35	4	Vegetables	0.19179	20	2	Alcohol	0.0873304	36	1	Milk and Milk Products	0.0785742	20	2	Calcium	0.0171755	20	2	Sweets	0.0477898	20	2	sugtot	0.181878	20	5	sugtot	0.179449
MCTs20	13	Eggs	0.084675	MCTs20	13	Protein	0.18368	35	1	Fats, Oils, and Salad Dressings	0.0179186	20	3	Alcohol	0.152434	36	2	Milk and Milk Products	0.127211	20	3	Calcium	0.0146409	21	2	Sweets	0.0628335	21	2	sugtot	0.18009	21	5	sugtot	0.177718
MCTs20	14	Eggs	0	MCTs20	14	Protein	0.134781	35	2	Fats, Oils, and Salad Dressings	0	20	4	Alcohol	0.0907147	36	3	Milk and Milk Products	0.101683	20	4	Calcium	0.0155913	22	2	Sweets	0.0684469	22	2	sugtot	0.182654	22	5	sugtot	0.177976
MCTs20	15	Eggs	0	MCTs20	15	Protein	0.129014	35	3	Fats, Oils, and Salad Dressings	0.0397125	20	1	Sodium	0.0281066	36	4	Milk and Milk Products	0.126164	20	1	Magnesium	0.00977452	23	2	Sweets	0.0611732	23	2	sugtot	0.178955	23	5	sugtot	0.175147
MCTs20	16	Eggs	0	MCTs20	16	Protein	0.0951612	35	4	Fats, Oils, and Salad Dressings	0.0465077	20	2	Sodium	0.0264069	36	1	Meat_Poultry, Fish, and Mixtures	0.176511	20	2	Magnesium	0.00897838	24	2	Sweets	0.0450228	24	2	sugtot	0.180392	24	5	sugtot	0.174996
MCTs20	17	Eggs	0	MCTs20	17	Protein	0.143765	35	1	Sugars, Sweets, and Beverages	0.372831	20	3	Sodium	0.0325012	36	2	Meat_Poultry, Fish, and Mixtures	0.128672	20	3	Magnesium	0.00973231	25	2	Sweets	0.0576404	25	2	sugtot	0.178116	25	5	sugtot	0.178048
MCTs21	1	Eggs	0	MCTs21	1	Protein	0.146517	35	2	Sugars, Sweets, and Beverages	0.328561	20	4	Sodium	0.0274252	36	3	Meat_Poultry, Fish, and Mixtures	0.126196	20	4	Magnesium	0.0101194	26	2	Sweets	0.0563629	26	2	sugtot	0.17938	26	5	sugtot	0.176894
MCTs21	2	Eggs	0	MCTs21	2	Protein	0.140647	35	3	Sugars, Sweets, and Beverages	0.344583	20	1	Potassium	0.0304136	36	4	Meat_Poultry, Fish, and Mixtures	0.166976	20	1	Choline, total	0.00985491	27	2	Sweets	0.0544713	27	2	sugtot	0.180692	27	5	sugtot	0.178691
MCTs21	3	Eggs	0	MCTs21	3	Protein	0.127269	35	4	Sugars, Sweets, and Beverages	0.270275	20	2	Potassium	0.0295628	36	1	Eggs	0	20	2	Choline, total	0.00973335	28	2	Sweets	0.079309	28	2	sugtot	0.179689	28	5	sugtot	0.174517
MCTs21	4	Eggs	0	MCTs21	4	Protein	0.152347	36	1	Milk and Milk Products	0.123581	20	3	Potassium	0.0298059	36	2	Eggs	0.108585	20	3	Choline, total	0.0103381	29	2	Sweets	0.0686475	29	2	sugtot	0.180209	29	5	sugtot	0.174364
MCTs21	5	Eggs	0.0707455	MCTs21	5	Protein	0.11111	36	2	Milk and Milk Products	0.133856	20	4	Potassium	0.0273392	36	3	Eggs	0	20	4	Choline, total	0.00931676	30	2	Sweets	0.0585255	30	2	sugtot	0.179782	30	5	sugtot	0.177591
MCTs21	6	Eggs	0.108183	MCTs21	6	Protein	0.118837	36	3	Milk and Milk Products	0.161861	20	1	Phosphorus	0.0214743	36	4	Eggs	0	20	1	Cholesterol	0.00995152	31	2	Sweets	0.060066	31	2	sugtot	0.182654	31	5	sugtot	0.174499
MCTs21	7	Eggs	0.0950425	MCTs21	7	Protein	0.144774	36	4	Milk and Milk Products	0.177301	20	2	Phosphorus	0.0226031	36	1	Dry Beans, Peas, Other Legumes, Nuts, and Seeds	0	20	2	Cholesterol	0.0101385	32	2	Sweets	0.0457012	32	2	sugtot	0.182559	32	5	sugtot	0.178795
MCTs21	8	Eggs	0.0759093	MCTs21	8	Protein	0.132954	36	1	Meat_Poultry, Fish, and Mixtures	0.115955	20	3	Phosphorus	0.0189253	36	2	Dry Beans, Peas, Other Legumes, Nuts, and Seeds	0	20	3	Cholesterol	0.00951512	33	2	Sweets	0.0761147	33	2	sugtot	0.18157	33	5	sugtot	0.181524
MCTs21	9	Eggs	0	MCTs21	9	Protein	0.130538	36	2	Meat_Poultry, Fish, and Mixtures	0	20	4	Phosphorus	0.0193054	36	3	Dry Beans, Peas, Other Legumes, Nuts, and Seeds	0.0644184	20	4	Cholesterol	0.00703139	34	2	Sweets	0.0706689	34	2	sugtot	0.173454	34	5	sugtot	0.174738
MCTs21	10	Eggs	0	MCTs21	10	Protein	0.123901	36	3	Meat_Poultry, Fish, and Mixtures	0.106317	20	1	Calcium	0.0167756	36	4	Dry Beans, Peas, Other Legumes, Nuts, and Seeds	0	20	1	Caffeine	0	35	2	Sweets	0.0708473	35	2	sugtot	0.179959	35	5	sugtot	0.178997
MCTs21	11	Eggs	0	MCTs21	11	Protein	0.162145	36	4	Meat_Poultry, Fish, and Mixtures	0.164861	20	2	Calcium	0.0152757	36	1	Grain Products	0.217255	20	2	Caffeine	0	36	2	Sweets	0.0517435	36	2	sugtot	0.177461	36	5	sugtot	0.17626
MCTs21	12	Eggs	0.10661	MCTs21	12	Protein	0.132368	36	1	Eggs	0	20	3	Calcium	0.0146536	36	2	Grain Products	0.178661	20	3	Caffeine	0	37	2	Sweets	0.0733035	37	2	sugtot	0.181378	37	5	sugtot	0.177127
MCTs21	13	Eggs	0.116736	MCTs21	13	Protein	0.135888	36	2	Eggs	0	20	4	Calcium	0.00897414	36	3	Grain Products	0.150509	20	4	Caffeine	0	38	2	Sweets	0.0279196	38	2	sugtot	0.180279	38	5	sugtot	0.178252
MCTs21	14	Eggs	0	MCTs21	14	Protein	0.189398	36	3	Eggs	0	20	1	Magnesium	0.010352	36	4	Grain Products	0.173491	20	1	Vitamin C	0.00763914	39	2	Sweets	0.0772272	39	2	sugtot	0.177506	39	5	sugtot	0.17792
MCTs21	15	Eggs	0	MCTs21	15	Protein	0.157341	36	4	Eggs	0	20	2	Magnesium	0.0108825	36	1	Fruits	0	20	2	Vitamin C	0.00750719	40	2	Sweets	0.0128978	40	2	sugtot	0.184749	40	5	sugtot	0.177126
MCTs21	16	Eggs	0.0932485	MCTs21	16	Protein	0.152466	36	1	Dry Beans, Peas, Other Legumes, Nuts, and Seeds	0	20	3	Magnesium	0.00944907	36	2	Fruits	0	20	3	Vitamin C	0.0087952	41	2	Sweets	0.0622547	41	2	sugtot	0.182055	41	5	sugtot	0.175049
MCTs21	17	Eggs	0.104403	MCTs21	17	Protein	0.14442	36	2	Dry Beans, Peas, Other Legumes, Nuts, and Seeds	0.0386173	20	4	Magnesium	0.00883185	36	3	Fruits	0.0849203	20	4	Vitamin C	0.00990738	42	2	Sweets	0.0797875	42	2	sugtot	0.179903	42	5	sugtot	0.179757
MCTs22	1	Eggs	0	MCTs22	1	Protein	0.136746	36	3	Dry Beans, Peas, Other Legumes, Nuts, and Seeds	0	20	1	Choline, total	0.0115811	36	4	Fruits	0	20	1	others	0.0044694	43	2	Sweets	0.0763741	43	2	sugtot	0.176256	43	5	sugtot	0.179858
MCTs22	2	Eggs	0.0271888	MCTs22	2	Protein	0.153246	36	4	Dry Beans, Peas, Other Legumes, Nuts, and Seeds	0	20	2	Choline, total	0.010568	36	1	Vegetables	0.182652	20	2	others	0.00446623	44	2	Sweets	0.0611301	44	2	sugtot	0.177914	44	5	sugtot	0.170729
MCTs22	3	Eggs	0	MCTs22	3	Protein	0.149193	36	1	Grain Products	0.0917051	20	3	Choline, total	0.0101887	36	2	Vegetables	0.171662	20	3	others	0.00489298	45	2	Sweets	0.0537526	45	2	sugtot	0.181359	45	5	sugtot	0.178647
MCTs22	4	Eggs	0	MCTs22	4	Protein	0.158686	36	2	Grain Products	0.0739466	20	4	Choline, total	0.00977049	36	3	Vegetables	0.154925	20	4	others	0.00388497	46	2	Sweets	0.0520367	46	2	sugtot	0.180763	46	5	sugtot	0.178494
MCTs22	5	Eggs	0	MCTs22	5	Protein	0.161337	36	3	Grain Products	0.0958304	20	1	Cholesterol	0.0117022	36	4	Vegetables	0.205906	21	1	Carbohydrate	0.239132	47	2	Sweets	0.061403	47	2	sugtot	0.176819	47	5	sugtot	0.179023
MCTs22	6	Eggs	0	MCTs22	6	Protein	0.156104	36	4	Grain Products	0.167474	20	2	Cholesterol	0.0112956	36	1	Fats, Oils, and Salad Dressings	0.108182	21	2	Carbohydrate	0.24775	48	2	Sweets	0.0432699	48	2	sugtot	0.180022	48	5	sugtot	0.176512
MCTs22	7	Eggs	0	MCTs22	7	Protein	0.14857	36	1	Fruits	0.166161	20	3	Cholesterol	0.010177	36	2	Fats, Oils, and Salad Dressings	0.0693421	21	3	Carbohydrate	0.223613	49	2	Sweets	0.0463685	49	2	sugtot	0.181567	49	5	sugtot	0.178296
MCTs22	8	Eggs	0	MCTs22	8	Protein	0.152976	36	2	Fruits	0.140481	20	4	Cholesterol	0.00863591	36	3	Fats, Oils, and Salad Dressings	0.0965774	21	4	Carbohydrate	0.22165	50	2	Sweets	0.0623206	50	2	sugtot	0.180432	50	5	sugtot	0.174302
MCTs22	9	Eggs	0	MCTs22	9	Protein	0.12443	36	3	Fruits	0.15572	20	1	Caffeine	0.00609239	36	4	Fats, Oils, and Salad Dressings	0.104988	21	1	Total Fat	0.169213	1	3	Sweets	0.0630232	1	3	sugtot	0.178113	1	6	sugtot	0.180969
MCTs22	10	Eggs	0	MCTs22	10	Protein	0.142981	36	4	Fruits	0.104159	20	2	Caffeine	0.00814925	36	1	Sugars, Sweets, and Beverages	0.236825	21	2	Total Fat	0.135282	2	3	Sweets	0.0521283	2	3	sugtot	0.177671	2	6	sugtot	0.176838
MCTs22	11	Eggs	0	MCTs22	11	Protein	0.168708	36	1	Vegetables	0.134529	20	3	Caffeine	0.00873214	36	2	Sugars, Sweets, and Beverages	0.215867	21	3	Total Fat	0.163845	3	3	Sweets	0.0823334	3	3	sugtot	0.180917	3	6	sugtot	0.18099
MCTs22	12	Eggs	0	MCTs22	12	Protein	0.149547	36	2	Vegetables	0.218168	20	4	Caffeine	0.00559706	36	3	Sugars, Sweets, and Beverages	0.220771	21	4	Total Fat	0.162095	4	3	Sweets	0.0469536	4	3	sugtot	0.179025	4	6	sugtot	0.18211
MCTs22	13	Eggs	0.0445908	MCTs22	13	Protein	0.139757	36	3	Vegetables	0.091648	20	1	Vitamin C	0.00611852	36	4	Sugars, Sweets, and Beverages	0.222475	21	1	Protein	0.164327	5	3	Sweets	0.073482	5	3	sugtot	0.183365	5	6	sugtot	0.177051
MCTs22	14	Eggs	0	MCTs22	14	Protein	0.146734	36	4	Vegetables	0.0896163	20	2	Vitamin C	0.0029679	37	1	Milk and Milk Products	0.109886	21	2	Protein	0.152422	6	3	Sweets	0.0636582	6	3	sugtot	0.175494	6	6	sugtot	0.177175
MCTs22	15	Eggs	0	MCTs22	15	Protein	0.11832	36	1	Fats, Oils, and Salad Dressings	0.0314483	20	3	Vitamin C	0.00335259	37	2	Milk and Milk Products	0	21	3	Protein	0.160696	7	3	Sweets	0.0687202	7	3	sugtot	0.176663	7	6	sugtot	0.170651
MCTs22	16	Eggs	0	MCTs22	16	Protein	0.147198	36	2	Fats, Oils, and Salad Dressings	0.0300165	20	4	Vitamin C	0.00220283	37	3	Milk and Milk Products	0.0666278	21	4	Protein	0.153074	8	3	Sweets	0.0553723	8	3	sugtot	0.179575	8	6	sugtot	0.179409
MCTs22	17	Eggs	0	MCTs22	17	Protein	0.161602	36	3	Fats, Oils, and Salad Dressings	0.030826	20	1	others	0.00501782	37	4	Milk and Milk Products	0	21	1	Sugars, total	0.0988801	9	3	Sweets	0.0320759	9	3	sugtot	0.181245	9	6	sugtot	0.178101
MCTs23	1	Eggs	0	MCTs23	1	Protein	0.148286	36	4	Fats, Oils, and Salad Dressings	0.0461415	20	2	others	0.0049303	37	1	Meat_Poultry, Fish, and Mixtures	0.271254	21	2	Sugars, total	0.126349	10	3	Sweets	0.0607727	10	3	sugtot	0.181911	10	6	sugtot	0.181916
MCTs23	2	Eggs	0	MCTs23	2	Protein	0.143959	36	1	Sugars, Sweets, and Beverages	0.336621	20	3	others	0.00414155	37	2	Meat_Poultry, Fish, and Mixtures	0.128263	21	3	Sugars, total	0.114836	11	3	Sweets	0.0914663	11	3	sugtot	0.183271	11	6	sugtot	0.179737
MCTs23	3	Eggs	0	MCTs23	3	Protein	0.152588	36	2	Sugars, Sweets, and Beverages	0.364915	20	4	others	0.00427448	37	3	Meat_Poultry, Fish, and Mixtures	0.171317	21	4	Sugars, total	0.133217	12	3	Sweets	0.0565346	12	3	sugtot	0.181829	12	6	sugtot	0.175345
MCTs23	4	Eggs	0	MCTs23	4	Protein	0.164133	36	3	Sugars, Sweets, and Beverages	0.357798	21	1	Carbohydrate	0.222867	37	4	Meat_Poultry, Fish, and Mixtures	0.222049	21	1	Fiber, total dietary	0.0675924	13	3	Sweets	0.0806542	13	3	sugtot	0.18337	13	6	sugtot	0.176655
MCTs23	5	Eggs	0	MCTs23	5	Protein	0.178311	36	4	Sugars, Sweets, and Beverages	0.250447	21	2	Carbohydrate	0.253912	37	1	Eggs	0	21	2	Fiber, total dietary	0.0802855	14	3	Sweets	0.0476419	14	3	sugtot	0.183045	14	6	sugtot	0.173837
MCTs23	6	Eggs	0	MCTs23	6	Protein	0.129732	37	1	Milk and Milk Products	0.1249	21	3	Carbohydrate	0.213301	37	2	Eggs	0.107856	21	3	Fiber, total dietary	0.0568997	15	3	Sweets	0.0531644	15	3	sugtot	0.178307	15	6	sugtot	0.175356
MCTs23	7	Eggs	0	MCTs23	7	Protein	0.145144	37	2	Milk and Milk Products	0.194567	21	4	Carbohydrate	0.237853	37	3	Eggs	0	21	4	Fiber, total dietary	0.0670276	16	3	Sweets	0.0755005	16	3	sugtot	0.18046	16	6	sugtot	0.180522
MCTs23	8	Eggs	0	MCTs23	8	Protein	0.19064	37	3	Milk and Milk Products	0.131481	21	1	Total Fat	0.185107	37	4	Eggs	0	21	1	Alcohol	0.114381	17	3	Sweets	0.0582279	17	3	sugtot	0.179298	17	6	sugtot	0.182724
MCTs23	9	Eggs	0	MCTs23	9	Protein	0.153664	37	4	Milk and Milk Products	0.100892	21	2	Total Fat	0.109751	37	1	Dry Beans, Peas, Other Legumes, Nuts, and Seeds	0.148227	21	2	Alcohol	0.113421	18	3	Sweets	0.0629806	18	3	sugtot	0.180654	18	6	sugtot	0.178439
MCTs23	10	Eggs	0	MCTs23	10	Protein	0.154646	37	1	Meat_Poultry, Fish, and Mixtures	0.0889282	21	3	Total Fat	0.143135	37	2	Dry Beans, Peas, Other Legumes, Nuts, and Seeds	0	21	3	Alcohol	0.136222	19	3	Sweets	0.094531	19	3	sugtot	0.179954	19	6	sugtot	0.177743
MCTs23	11	Eggs	0	MCTs23	11	Protein	0.132639	37	2	Meat_Poultry, Fish, and Mixtures	0.112449	21	4	Total Fat	0.168576	37	3	Dry Beans, Peas, Other Legumes, Nuts, and Seeds	0	21	4	Alcohol	0.126175	20	3	Sweets	0.0652936	20	3	sugtot	0.180085	20	6	sugtot	0.179639
MCTs23	12	Eggs	0	MCTs23	12	Protein	0.138303	37	3	Meat_Poultry, Fish, and Mixtures	0.140486	21	1	Protein	0.219206	37	4	Dry Beans, Peas, Other Legumes, Nuts, and Seeds	0	21	1	Sodium	0.0354618	21	3	Sweets	0.0646595	21	3	sugtot	0.179399	21	6	sugtot	0.179336
MCTs23	13	Eggs	0	MCTs23	13	Protein	0.149801	37	4	Meat_Poultry, Fish, and Mixtures	0	21	2	Protein	0.130975	37	1	Grain Products	0.199307	21	2	Sodium	0.0315062	22	3	Sweets	0.0756874	22	3	sugtot	0.182807	22	6	sugtot	0.179956
MCTs23	14	Eggs	0.0728297	MCTs23	14	Protein	0.168588	37	1	Eggs	0	21	3	Protein	0.170554	37	2	Grain Products	0.181776	21	3	Sodium	0.0342503	23	3	Sweets	0.0497697	23	3	sugtot	0.180663	23	6	sugtot	0.177757
MCTs23	15	Eggs	0	MCTs23	15	Protein	0.141394	37	2	Eggs	0	21	4	Protein	0.210769	37	3	Grain Products	0.141806	21	4	Sodium	0.0309755	24	3	Sweets	0.0453908	24	3	sugtot	0.181197	24	6	sugtot	0.176639
MCTs23	16	Eggs	0	MCTs23	16	Protein	0.119068	37	3	Eggs	0	21	1	Sugars, total	0.113175	37	4	Grain Products	0.210993	21	1	Potassium	0.0272917	25	3	Sweets	0.0655772	25	3	sugtot	0.177186	25	6	sugtot	0.178327
MCTs23	17	Eggs	0	MCTs23	17	Protein	0.143269	37	4	Eggs	0	21	2	Sugars, total	0.128514	37	1	Fruits	0	21	2	Potassium	0.0334009	26	3	Sweets	0.0640399	26	3	sugtot	0.18191	26	6	sugtot	0.175376
MCTs24	1	Eggs	0.0849204	MCTs24	1	Protein	0.170572	37	1	Dry Beans, Peas, Other Legumes, Nuts, and Seeds	0	21	3	Sugars, total	0.131464	37	2	Fruits	0.165237	21	3	Potassium	0.0269317	27	3	Sweets	0.0786146	27	3	sugtot	0.182771	27	6	sugtot	0.177785
MCTs24	2	Eggs	0.0667406	MCTs24	2	Protein	0.133438	37	2	Dry Beans, Peas, Other Legumes, Nuts, and Seeds	0	21	4	Sugars, total	0.134772	37	3	Fruits	0.126892	21	4	Potassium	0.0278852	28	3	Sweets	0.064133	28	3	sugtot	0.180818	28	6	sugtot	0.17682
MCTs24	3	Eggs	0.101882	MCTs24	3	Protein	0.145689	37	3	Dry Beans, Peas, Other Legumes, Nuts, and Seeds	0	21	1	Fiber, total dietary	0.0836153	37	4	Fruits	0	21	1	Phosphorus	0.0210289	29	3	Sweets	0.0590128	29	3	sugtot	0.178645	29	6	sugtot	0.175315
MCTs24	4	Eggs	0.065205	MCTs24	4	Protein	0.130279	37	4	Dry Beans, Peas, Other Legumes, Nuts, and Seeds	0.0237438	21	2	Fiber, total dietary	0.0809617	37	1	Vegetables	0	21	2	Phosphorus	0.0204556	30	3	Sweets	0.0626664	30	3	sugtot	0.177661	30	6	sugtot	0.176268
MCTs24	5	Eggs	0	MCTs24	5	Protein	0.131231	37	1	Grain Products	0.134604	21	3	Fiber, total dietary	0.0864225	37	2	Vegetables	0.156918	21	3	Phosphorus	0.0210496	31	3	Sweets	0.0459451	31	3	sugtot	0.179255	31	6	sugtot	0.178983
MCTs24	6	Eggs	0.0684476	MCTs24	6	Protein	0.209473	37	2	Grain Products	0.0931106	21	4	Fiber, total dietary	0.0888875	37	3	Vegetables	0.198147	21	4	Phosphorus	0.0200001	32	3	Sweets	0.0758927	32	3	sugtot	0.18281	32	6	sugtot	0.181648
MCTs24	7	Eggs	0	MCTs24	7	Protein	0.155421	37	3	Grain Products	0.133422	21	1	Alcohol	0	37	4	Vegetables	0.194671	21	1	Calcium	0.0143835	33	3	Sweets	0.0283842	33	3	sugtot	0.182199	33	6	sugtot	0.180438
MCTs24	8	Eggs	0	MCTs24	8	Protein	0.132402	37	4	Grain Products	0.150508	21	2	Alcohol	0.168808	37	1	Fats, Oils, and Salad Dressings	0.0699213	21	2	Calcium	0.0135709	34	3	Sweets	0.0573733	34	3	sugtot	0.181868	34	6	sugtot	0.1753
MCTs24	9	Eggs	0	MCTs24	9	Protein	0.167046	37	1	Fruits	0.181383	21	3	Alcohol	0.119553	37	2	Fats, Oils, and Salad Dressings	0.0503198	21	3	Calcium	0.0165912	35	3	Sweets	0.0465389	35	3	sugtot	0.179736	35	6	sugtot	0.175477
MCTs24	10	Eggs	0	MCTs24	10	Protein	0.163105	37	2	Fruits	0.142457	21	4	Alcohol	0	37	3	Fats, Oils, and Salad Dressings	0.0491572	21	4	Calcium	0.0149917	36	3	Sweets	0.0485991	36	3	sugtot	0.177646	36	6	sugtot	0.176706
MCTs24	11	Eggs	0.0640072	MCTs24	11	Protein	0.173291	37	3	Fruits	0.103643	21	1	Sodium	0.0348099	37	4	Fats, Oils, and Salad Dressings	0.13091	21	1	Magnesium	0.00949326	37	3	Sweets	0.0529001	37	3	sugtot	0.179251	37	6	sugtot	0.178166
MCTs24	12	Eggs	0.0633563	MCTs24	12	Protein	0.148392	37	4	Fruits	0.142641	21	2	Sodium	0.0291897	37	1	Sugars, Sweets, and Beverages	0.201405	21	2	Magnesium	0.0100834	38	3	Sweets	0.0416007	38	3	sugtot	0.179203	38	6	sugtot	0.178859
MCTs24	13	Eggs	0	MCTs24	13	Protein	0.215397	37	1	Vegetables	0.15998	21	3	Sodium	0.0258881	37	2	Sugars, Sweets, and Beverages	0.209629	21	3	Magnesium	0.00926745	39	3	Sweets	0.0863287	39	3	sugtot	0.183965	39	6	sugtot	0.1814
MCTs24	14	Eggs	0	MCTs24	14	Protein	0.203683	37	2	Vegetables	0.130402	21	4	Sodium	0.0317447	37	3	Sugars, Sweets, and Beverages	0.246054	21	4	Magnesium	0.00926149	40	3	Sweets	0.0578239	40	3	sugtot	0.180652	40	6	sugtot	0.177202
MCTs24	15	Eggs	0.0393166	MCTs24	15	Protein	0.143221	37	3	Vegetables	0.182822	21	1	Potassium	0.0316918	37	4	Sugars, Sweets, and Beverages	0.241378	21	1	Choline, total	0.0111573	41	3	Sweets	0.079971	41	3	sugtot	0.180437	41	6	sugtot	0.177493
MCTs24	16	Eggs	0.0471707	MCTs24	16	Protein	0.142868	37	4	Vegetables	0.149149	21	2	Potassium	0.0293509	38	1	Milk and Milk Products	0.163503	21	2	Choline, total	0.0107562	42	3	Sweets	0.0776998	42	3	sugtot	0.183966	42	6	sugtot	0.180199
MCTs24	17	Eggs	0	MCTs24	17	Protein	0.136511	37	1	Fats, Oils, and Salad Dressings	0.0449854	21	3	Potassium	0.0303511	38	2	Milk and Milk Products	0.153635	21	3	Choline, total	0.0101125	43	3	Sweets	0.0874658	43	3	sugtot	0.181433	43	6	sugtot	0.176797
MCTs25	1	Eggs	0	MCTs25	1	Protein	0.183029	37	2	Fats, Oils, and Salad Dressings	0	21	4	Potassium	0.0313659	38	3	Milk and Milk Products	0.137448	21	4	Choline, total	0.00893805	44	3	Sweets	0.0603999	44	3	sugtot	0.177695	44	6	sugtot	0.176986
MCTs25	2	Eggs	0	MCTs25	2	Protein	0.215602	37	3	Fats, Oils, and Salad Dressings	0.0238006	21	1	Phosphorus	0.0269775	38	4	Milk and Milk Products	0	21	1	Cholesterol	0.0121406	45	3	Sweets	0.0520173	45	3	sugtot	0.181157	45	6	sugtot	0.178714
MCTs25	3	Eggs	0	MCTs25	3	Protein	0.142525	37	4	Fats, Oils, and Salad Dressings	0.132437	21	2	Phosphorus	0.0178496	38	1	Meat_Poultry, Fish, and Mixtures	0.121749	21	2	Cholesterol	0.00771738	46	3	Sweets	0.0532828	46	3	sugtot	0.182592	46	6	sugtot	0.179404
MCTs25	4	Eggs	0	MCTs25	4	Protein	0.110375	37	1	Sugars, Sweets, and Beverages	0.26522	21	3	Phosphorus	0.0196443	38	2	Meat_Poultry, Fish, and Mixtures	0.107645	21	3	Cholesterol	0.0101594	47	3	Sweets	0.062278	47	3	sugtot	0.175559	47	6	sugtot	0.178459
MCTs25	5	Eggs	0	MCTs25	5	Protein	0.189447	37	2	Sugars, Sweets, and Beverages	0.327015	21	4	Phosphorus	0.0241916	38	3	Meat_Poultry, Fish, and Mixtures	0.0924812	21	4	Cholesterol	0.0077395	48	3	Sweets	0.0341221	48	3	sugtot	0.178125	48	6	sugtot	0.177075
MCTs25	6	Eggs	0	MCTs25	6	Protein	0.192122	37	3	Sugars, Sweets, and Beverages	0.284345	21	1	Calcium	0.0241413	38	4	Meat_Poultry, Fish, and Mixtures	0.20197	21	1	Caffeine	0.00655758	49	3	Sweets	0.0474028	49	3	sugtot	0.170729	49	6	sugtot	0.177283
MCTs25	7	Eggs	0.0748902	MCTs25	7	Protein	0.170188	37	4	Sugars, Sweets, and Beverages	0.30063	21	2	Calcium	0.0163588	38	1	Eggs	0	21	2	Caffeine	0.00557608	50	3	Sweets	0.0306396	50	3	sugtot	0.180503	50	6	sugtot	0.178056
MCTs25	8	Eggs	0	MCTs25	8	Protein	0.147946	38	1	Milk and Milk Products	0.205489	21	3	Calcium	0.0134042	38	2	Eggs	0	21	3	Caffeine	0.007449	1	4	Sweets	0.109537	1	4	sugtot	0.178948	1	7	sugtot	0.182867
MCTs25	9	Eggs	0	MCTs25	9	Protein	0.163896	38	2	Milk and Milk Products	0.18303	21	4	Calcium	0.020326	38	3	Eggs	0	21	4	Caffeine	0.00605454	2	4	Sweets	0.0624327	2	4	sugtot	0.181413	2	7	sugtot	0.176666
MCTs25	10	Eggs	0.0901318	MCTs25	10	Protein	0.15417	38	3	Milk and Milk Products	0.12316	21	1	Magnesium	0.0106269	38	4	Eggs	0	21	1	Vitamin C	0.00224354	3	4	Sweets	0.0871845	3	4	sugtot	0.179508	3	7	sugtot	0.176115
MCTs25	11	Eggs	0	MCTs25	11	Protein	0.229422	38	4	Milk and Milk Products	0.0549727	21	2	Magnesium	0.00949021	38	1	Dry Beans, Peas, Other Legumes, Nuts, and Seeds	0	21	2	Vitamin C	0.00647765	4	4	Sweets	0.0387725	4	4	sugtot	0.180858	4	7	sugtot	0.178196
MCTs25	12	Eggs	0	MCTs25	12	Protein	0.147078	38	1	Meat_Poultry, Fish, and Mixtures	0.123302	21	3	Magnesium	0.00974026	38	2	Dry Beans, Peas, Other Legumes, Nuts, and Seeds	0.0840732	21	3	Vitamin C	0.00223011	5	4	Sweets	0.0789205	5	4	sugtot	0.180262	5	7	sugtot	0.177446
MCTs25	13	Eggs	0	MCTs25	13	Protein	0.20382	38	2	Meat_Poultry, Fish, and Mixtures	0.0315182	21	4	Magnesium	0.0108036	38	3	Dry Beans, Peas, Other Legumes, Nuts, and Seeds	0.107478	21	4	Vitamin C	0.00485547	6	4	Sweets	0.0927188	6	4	sugtot	0.180008	6	7	sugtot	0.177338
MCTs25	14	Eggs	0	MCTs25	14	Protein	0.164376	38	3	Meat_Poultry, Fish, and Mixtures	0.112246	21	1	Choline, total	0.0132893	38	4	Dry Beans, Peas, Other Legumes, Nuts, and Seeds	0	21	1	others	0.0067161	7	4	Sweets	0.0694262	7	4	sugtot	0.18194	7	7	sugtot	0.177091
MCTs25	15	Eggs	0	MCTs25	15	Protein	0.188693	38	4	Meat_Poultry, Fish, and Mixtures	0.0642303	21	2	Choline, total	0.00816213	38	1	Grain Products	0.226079	21	2	others	0.00494672	8	4	Sweets	0.0684957	8	4	sugtot	0.180611	8	7	sugtot	0.179765
MCTs25	16	Eggs	0	MCTs25	16	Protein	0.164542	38	1	Eggs	0	21	3	Choline, total	0.0106542	38	2	Grain Products	0.146122	21	3	others	0.00584622	9	4	Sweets	0.034284	9	4	sugtot	0.182564	9	7	sugtot	0.182407
MCTs25	17	Eggs	0	MCTs25	17	Protein	0.128073	38	2	Eggs	0.0755779	21	4	Choline, total	0.0109123	38	3	Grain Products	0.172284	21	4	others	0.00605961	10	4	Sweets	0.0598342	10	4	sugtot	0.183266	10	7	sugtot	0.181587
MCTs26	1	Eggs	0	MCTs26	1	Protein	0.130684	38	3	Eggs	0	21	1	Cholesterol	0.0140521	38	4	Grain Products	0.184479	22	1	Carbohydrate	0.277584	11	4	Sweets	0.0862786	11	4	sugtot	0.174981	11	7	sugtot	0.179572
MCTs26	2	Eggs	0	MCTs26	2	Protein	0.145905	38	4	Eggs	0.0973316	21	2	Cholesterol	0.00557706	38	1	Fruits	0	22	2	Carbohydrate	0.267587	12	4	Sweets	0.0688945	12	4	sugtot	0.179894	12	7	sugtot	0.174119
MCTs26	3	Eggs	0	MCTs26	3	Protein	0.131158	38	1	Dry Beans, Peas, Other Legumes, Nuts, and Seeds	0	21	3	Cholesterol	0.00942612	38	2	Fruits	0.0747528	22	3	Carbohydrate	0.292146	13	4	Sweets	0.0606817	13	4	sugtot	0.182454	13	7	sugtot	0.179242
MCTs26	4	Eggs	0.0744275	MCTs26	4	Protein	0.178227	38	2	Dry Beans, Peas, Other Legumes, Nuts, and Seeds	0	21	4	Cholesterol	0.00985535	38	3	Fruits	0	22	4	Carbohydrate	0.262949	14	4	Sweets	0.0417703	14	4	sugtot	0.181335	14	7	sugtot	0.181676
MCTs26	5	Eggs	0	MCTs26	5	Protein	0.169873	38	3	Dry Beans, Peas, Other Legumes, Nuts, and Seeds	0	21	1	Caffeine	0.00761369	38	4	Fruits	0	22	1	Total Fat	0.133268	15	4	Sweets	0.0739654	15	4	sugtot	0.185134	15	7	sugtot	0.180163
MCTs26	6	Eggs	0	MCTs26	6	Protein	0.182914	38	4	Dry Beans, Peas, Other Legumes, Nuts, and Seeds	0	21	2	Caffeine	0.000801422	38	1	Vegetables	0.187809	22	2	Total Fat	0.154519	16	4	Sweets	0.0981396	16	4	sugtot	0.180858	16	7	sugtot	0.179956
MCTs26	7	Eggs	0	MCTs26	7	Protein	0.21696	38	1	Grain Products	0.140385	21	3	Caffeine	0.00509755	38	2	Vegetables	0.111197	22	3	Total Fat	0.144785	17	4	Sweets	0.0776618	17	4	sugtot	0.179651	17	7	sugtot	0.179136
MCTs26	8	Eggs	0.141116	MCTs26	8	Protein	0.166223	38	2	Grain Products	0.0918904	21	4	Caffeine	0.00754823	38	3	Vegetables	0.156264	22	4	Total Fat	0.122411	18	4	Sweets	0.0626336	18	4	sugtot	0.181994	18	7	sugtot	0.180614
MCTs26	9	Eggs	0.0881503	MCTs26	9	Protein	0.160532	38	3	Grain Products	0.121259	21	1	Vitamin C	0.00720004	38	4	Vegetables	0.168085	22	1	Protein	0.159257	19	4	Sweets	0.0682202	19	4	sugtot	0.1818	19	7	sugtot	0.180008
MCTs26	10	Eggs	0.135593	MCTs26	10	Protein	0.148797	38	4	Grain Products	0.188391	21	2	Vitamin C	0.00479626	38	1	Fats, Oils, and Salad Dressings	0	22	2	Protein	0.15674	20	4	Sweets	0.0812175	20	4	sugtot	0.178489	20	7	sugtot	0.181097
MCTs26	11	Eggs	0.12939	MCTs26	11	Protein	0.230592	38	1	Fruits	0.0711883	21	3	Vitamin C	0.00494287	38	2	Fats, Oils, and Salad Dressings	0.0861712	22	3	Protein	0.139007	21	4	Sweets	0.0746313	21	4	sugtot	0.179589	21	7	sugtot	0.174198
MCTs26	12	Eggs	0	MCTs26	12	Protein	0.186133	38	2	Fruits	0.108612	21	4	Vitamin C	0.00636787	38	3	Fats, Oils, and Salad Dressings	0.0995953	22	4	Protein	0.197032	22	4	Sweets	0.0702413	22	4	sugtot	0.185	22	7	sugtot	0.180549
MCTs26	13	Eggs	0.0613466	MCTs26	13	Protein	0.150778	38	3	Fruits	0.108286	21	1	others	0.00562664	38	4	Fats, Oils, and Salad Dressings	0.123981	22	1	Sugars, total	0.211005	23	4	Sweets	0.060815	23	4	sugtot	0.180343	23	7	sugtot	0.177156
MCTs26	14	Eggs	0.061319	MCTs26	14	Protein	0.193863	38	4	Fruits	0.0765991	21	2	others	0.00550301	38	1	Sugars, Sweets, and Beverages	0.30086	22	2	Sugars, total	0.224859	24	4	Sweets	0.0369554	24	4	sugtot	0.182008	24	7	sugtot	0.181169
MCTs26	15	Eggs	0.118061	MCTs26	15	Protein	0.163688	38	1	Vegetables	0.15626	21	3	others	0.00642149	38	2	Sugars, Sweets, and Beverages	0.236403	22	3	Sugars, total	0.215165	25	4	Sweets	0.0751691	25	4	sugtot	0.177295	25	7	sugtot	0.178788
MCTs26	16	Eggs	0	MCTs26	16	Protein	0.194844	38	2	Vegetables	0.144542	21	4	others	0.00602592	38	3	Sugars, Sweets, and Beverages	0.234449	22	4	Sugars, total	0.191152	26	4	Sweets	0.0809571	26	4	sugtot	0.17856	26	7	sugtot	0.178326
MCTs26	17	Eggs	0.118931	MCTs26	17	Protein	0.181152	38	3	Vegetables	0.204459	22	1	Carbohydrate	0.25161	38	4	Sugars, Sweets, and Beverages	0.321485	22	1	Fiber, total dietary	0.0756635	27	4	Sweets	0.091129	27	4	sugtot	0.185214	27	7	sugtot	0.178527
MCTs27	1	Eggs	0	MCTs27	1	Protein	0.153033	38	4	Vegetables	0.131575	22	2	Carbohydrate	0.295383	39	1	Milk and Milk Products	0	22	2	Fiber, total dietary	0.0601577	28	4	Sweets	0.0625375	28	4	sugtot	0.184993	28	7	sugtot	0.172205
MCTs27	2	Eggs	0	MCTs27	2	Protein	0.12976	38	1	Fats, Oils, and Salad Dressings	0.0648648	22	3	Carbohydrate	0.247059	39	2	Milk and Milk Products	0	22	3	Fiber, total dietary	0.0730068	29	4	Sweets	0.0666813	29	4	sugtot	0.181104	29	7	sugtot	0.174512
MCTs27	3	Eggs	0	MCTs27	3	Protein	0.160731	38	2	Fats, Oils, and Salad Dressings	0.0714397	22	4	Carbohydrate	0.283859	39	3	Milk and Milk Products	0	22	4	Fiber, total dietary	0.0644335	30	4	Sweets	0.0418448	30	4	sugtot	0.177945	30	7	sugtot	0.18067
MCTs27	4	Eggs	0	MCTs27	4	Protein	0.143586	38	3	Fats, Oils, and Salad Dressings	0.045612	22	1	Total Fat	0.157453	39	4	Milk and Milk Products	0.137047	22	1	Alcohol	0	31	4	Sweets	0.0547646	31	4	sugtot	0.181849	31	7	sugtot	0.179047
MCTs27	5	Eggs	0	MCTs27	5	Protein	0.135497	38	4	Fats, Oils, and Salad Dressings	0.0625427	22	2	Total Fat	0.106514	39	5	Milk and Milk Products	0	22	2	Alcohol	0	32	4	Sweets	0.08654	32	4	sugtot	0.18431	32	7	sugtot	0.17936
MCTs27	6	Eggs	0	MCTs27	6	Protein	0.124498	38	1	Sugars, Sweets, and Beverages	0.238511	22	3	Total Fat	0.148272	39	6	Milk and Milk Products	0	22	3	Alcohol	0	33	4	Sweets	0.0681252	33	4	sugtot	0.18282	33	7	sugtot	0.188189
MCTs27	7	Eggs	0	MCTs27	7	Protein	0.16141	38	2	Sugars, Sweets, and Beverages	0.29339	22	4	Total Fat	0.150635	39	1	Meat_Poultry, Fish, and Mixtures	0.310342	22	4	Alcohol	0	34	4	Sweets	0.0647801	34	4	sugtot	0.179286	34	7	sugtot	0.179902
MCTs27	8	Eggs	0	MCTs27	8	Protein	0.162172	38	3	Sugars, Sweets, and Beverages	0.284978	22	1	Protein	0.150249	39	2	Meat_Poultry, Fish, and Mixtures	0	22	1	Sodium	0.0309036	35	4	Sweets	0.103255	35	4	sugtot	0.180111	35	7	sugtot	0.171963
MCTs27	9	Eggs	0	MCTs27	9	Protein	0.168252	38	4	Sugars, Sweets, and Beverages	0.324357	22	2	Protein	0.106666	39	3	Meat_Poultry, Fish, and Mixtures	0.236848	22	2	Sodium	0.0312894	36	4	Sweets	0.0832631	36	4	sugtot	0.180822	36	7	sugtot	0.173769
MCTs27	10	Eggs	0	MCTs27	10	Protein	0.174045	39	1	Milk and Milk Products	0.211322	22	3	Protein	0.196673	39	4	Meat_Poultry, Fish, and Mixtures	0.167328	22	3	Sodium	0.0342841	37	4	Sweets	0.0594436	37	4	sugtot	0.179499	37	7	sugtot	0.180554
MCTs27	11	Eggs	0	MCTs27	11	Protein	0.181402	39	2	Milk and Milk Products	0.183958	22	4	Protein	0.163106	39	5	Meat_Poultry, Fish, and Mixtures	0.31099	22	4	Sodium	0.0400494	38	4	Sweets	0.0617802	38	4	sugtot	0.184267	38	7	sugtot	0.18066
MCTs27	12	Eggs	0	MCTs27	12	Protein	0.152187	39	3	Milk and Milk Products	0.0899185	22	1	Sugars, total	0.154008	39	6	Meat_Poultry, Fish, and Mixtures	0	22	1	Potassium	0.026959	39	4	Sweets	0.103221	39	4	sugtot	0.182443	39	7	sugtot	0.179632
MCTs27	13	Eggs	0	MCTs27	13	Protein	0.152005	39	4	Milk and Milk Products	0.132252	22	2	Sugars, total	0.226698	39	1	Eggs	0	22	2	Potassium	0.025263	40	4	Sweets	0.0693481	40	4	sugtot	0.184462	40	7	sugtot	0.182515
MCTs27	14	Eggs	0	MCTs27	14	Protein	0.171687	39	1	Meat_Poultry, Fish, and Mixtures	0	22	3	Sugars, total	0.169452	39	2	Eggs	0	22	3	Potassium	0.0248748	41	4	Sweets	0.0992593	41	4	sugtot	0.181943	41	7	sugtot	0.176931
MCTs27	15	Eggs	0	MCTs27	15	Protein	0.162926	39	2	Meat_Poultry, Fish, and Mixtures	0.126759	22	4	Sugars, total	0.164686	39	3	Eggs	0.189019	22	4	Potassium	0.0317939	42	4	Sweets	0.0920546	42	4	sugtot	0.182408	42	7	sugtot	0.180351
MCTs27	16	Eggs	0	MCTs27	16	Protein	0.165398	39	3	Meat_Poultry, Fish, and Mixtures	0.0511735	22	1	Fiber, total dietary	0.0882931	39	4	Eggs	0	22	1	Phosphorus	0.0201038	43	4	Sweets	0.0947213	43	4	sugtot	0.176939	43	7	sugtot	0.177851
MCTs27	17	Eggs	0.0631402	MCTs27	17	Protein	0.13019	39	4	Meat_Poultry, Fish, and Mixtures	0.10454	22	2	Fiber, total dietary	0.0732064	39	5	Eggs	0	22	2	Phosphorus	0.0189458	44	4	Sweets	0.0774849	44	4	sugtot	0.178905	44	7	sugtot	0.178892
MCTs29	1	Eggs	0	MCTs29	1	Protein	0.163218	39	1	Eggs	0	22	3	Fiber, total dietary	0.0738057	39	6	Eggs	0	22	3	Phosphorus	0.0166963	45	4	Sweets	0.0353399	45	4	sugtot	0.182392	45	7	sugtot	0.185696
MCTs29	2	Eggs	0	MCTs29	2	Protein	0.162416	39	2	Eggs	0	22	4	Fiber, total dietary	0.0852114	39	1	Dry Beans, Peas, Other Legumes, Nuts, and Seeds	0	22	4	Phosphorus	0.0245532	46	4	Sweets	0.0675901	46	4	sugtot	0.182173	46	7	sugtot	0.175379
MCTs29	3	Eggs	0	MCTs29	3	Protein	0.161044	39	3	Eggs	0	22	1	Alcohol	0.0663609	39	2	Dry Beans, Peas, Other Legumes, Nuts, and Seeds	0	22	1	Calcium	0.0155359	47	4	Sweets	0.0619282	47	4	sugtot	0.184617	47	7	sugtot	0.17827
MCTs29	4	Eggs	0	MCTs29	4	Protein	0.157232	39	4	Eggs	0.09759	22	2	Alcohol	0.0711259	39	3	Dry Beans, Peas, Other Legumes, Nuts, and Seeds	0	22	2	Calcium	0.0126668	48	4	Sweets	0.0383839	48	4	sugtot	0.176874	48	7	sugtot	0.174139
MCTs29	5	Eggs	0	MCTs29	5	Protein	0.141959	39	1	Dry Beans, Peas, Other Legumes, Nuts, and Seeds	0	22	3	Alcohol	0	39	4	Dry Beans, Peas, Other Legumes, Nuts, and Seeds	0	22	3	Calcium	0.0141039	49	4	Sweets	0.0437634	49	4	sugtot	0.187672	49	7	sugtot	0.177484
MCTs29	6	Eggs	0.0892075	MCTs29	6	Protein	0.156675	39	2	Dry Beans, Peas, Other Legumes, Nuts, and Seeds	0	22	4	Alcohol	0	39	5	Dry Beans, Peas, Other Legumes, Nuts, and Seeds	0	22	4	Calcium	0.0138136	50	4	Sweets	0.10235	50	4	sugtot	0.182547	50	7	sugtot	0.173547
MCTs29	7	Eggs	0	MCTs29	7	Protein	0.154457	39	3	Dry Beans, Peas, Other Legumes, Nuts, and Seeds	0	22	1	Sodium	0.0284635	39	6	Dry Beans, Peas, Other Legumes, Nuts, and Seeds	0	22	1	Magnesium	0.00858778	1	5	Sweets	0.0944982	1	5	sugtot	0.179415	1	1	aofib	0.13699
MCTs29	8	Eggs	0	MCTs29	8	Protein	0.152276	39	4	Dry Beans, Peas, Other Legumes, Nuts, and Seeds	0	22	2	Sodium	0.0222835	39	1	Grain Products	0.268478	22	2	Magnesium	0.00893242	2	5	Sweets	0.0564555	2	5	sugtot	0.179296	2	1	aofib	0.140412
MCTs29	9	Eggs	0	MCTs29	9	Protein	0.138908	39	1	Grain Products	0.165579	22	3	Sodium	0.0310803	39	2	Grain Products	0	22	3	Magnesium	0.00792296	3	5	Sweets	0.0778584	3	5	sugtot	0.176063	3	1	aofib	0.136976
MCTs29	10	Eggs	0	MCTs29	10	Protein	0.201897	39	2	Grain Products	0.192398	22	4	Sodium	0.0345528	39	3	Grain Products	0	22	4	Magnesium	0.00955446	4	5	Sweets	0.0500184	4	5	sugtot	0.181247	4	1	aofib	0.149939
MCTs29	11	Eggs	0	MCTs29	11	Protein	0.149979	39	3	Grain Products	0.242062	22	1	Potassium	0.0263876	39	4	Grain Products	0.112965	22	1	Choline, total	0.0130757	5	5	Sweets	0.0704705	5	5	sugtot	0.175916	5	1	aofib	0.136714
MCTs29	12	Eggs	0	MCTs29	12	Protein	0.158175	39	4	Grain Products	0.185487	22	2	Potassium	0.0252432	39	5	Grain Products	0.152076	22	2	Choline, total	0.0123514	6	5	Sweets	0.0789128	6	5	sugtot	0.17559	6	1	aofib	0.139314
MCTs29	13	Eggs	0	MCTs29	13	Protein	0.224518	39	1	Fruits	0.0896807	22	3	Potassium	0.0340123	39	6	Grain Products	0	22	3	Choline, total	0.0103972	7	5	Sweets	0.0667078	7	5	sugtot	0.179465	7	1	aofib	0.140247
MCTs29	14	Eggs	0	MCTs29	14	Protein	0.142805	39	2	Fruits	0	22	4	Potassium	0.0321108	39	1	Fruits	0	22	4	Choline, total	0.0128823	8	5	Sweets	0.0571296	8	5	sugtot	0.178676	8	1	aofib	0.136647
MCTs29	15	Eggs	0	MCTs29	15	Protein	0.143392	39	3	Fruits	0.12271	22	1	Phosphorus	0.0214213	39	2	Fruits	0.279966	22	1	Cholesterol	0.0138258	9	5	Sweets	0.036367	9	5	sugtot	0.177346	9	1	aofib	0.140465
MCTs29	16	Eggs	0	MCTs29	16	Protein	0.144681	39	4	Fruits	0	22	2	Phosphorus	0.0151607	39	3	Fruits	0	22	2	Cholesterol	0.0133387	10	5	Sweets	0.0529239	10	5	sugtot	0.17952	10	1	aofib	0.141443
MCTs29	17	Eggs	0	MCTs29	17	Protein	0.153868	39	1	Vegetables	0.130012	22	3	Phosphorus	0.0249151	39	4	Fruits	0	22	3	Cholesterol	0.0116004	11	5	Sweets	0.0542118	11	5	sugtot	0.178087	11	1	aofib	0.13649
MCTs31	1	Eggs	0	MCTs31	1	Protein	0.157582	39	2	Vegetables	0.126983	22	4	Phosphorus	0.0213426	39	5	Fruits	0	22	4	Cholesterol	0.0120445	12	5	Sweets	0.048189	12	5	sugtot	0.180876	12	1	aofib	0.139174
MCTs31	2	Eggs	0	MCTs31	2	Protein	0.175595	39	3	Vegetables	0	22	1	Calcium	0.0167049	39	6	Fruits	0	22	1	Caffeine	0.00495229	13	5	Sweets	0.0609833	13	5	sugtot	0.1826	13	1	aofib	0.135818
MCTs31	3	Eggs	0.0417575	MCTs31	3	Protein	0.163226	39	4	Vegetables	0.105447	22	2	Calcium	0.0165245	39	1	Vegetables	0	22	2	Caffeine	0.00478638	14	5	Sweets	0.0426112	14	5	sugtot	0.178451	14	1	aofib	0.137565
MCTs31	4	Eggs	0	MCTs31	4	Protein	0.149004	39	1	Fats, Oils, and Salad Dressings	0.0228083	22	3	Calcium	0.0176039	39	2	Vegetables	0.277782	22	3	Caffeine	0.00699179	15	5	Sweets	0.0725894	15	5	sugtot	0.181175	15	1	aofib	0.13669
MCTs31	5	Eggs	0	MCTs31	5	Protein	0.172731	39	2	Fats, Oils, and Salad Dressings	0	22	4	Calcium	0.015886	39	3	Vegetables	0.199427	22	4	Caffeine	0.00558587	16	5	Sweets	0.0857131	16	5	sugtot	0.181095	16	1	aofib	0.141421
MCTs31	6	Eggs	0	MCTs31	6	Protein	0.152198	39	3	Fats, Oils, and Salad Dressings	0	22	1	Magnesium	0.00988108	39	4	Vegetables	0.186543	22	1	Vitamin C	0.00405727	17	5	Sweets	0.0610971	17	5	sugtot	0.180488	17	1	aofib	0.135745
MCTs31	7	Eggs	0	MCTs31	7	Protein	0.130622	39	4	Fats, Oils, and Salad Dressings	0	22	2	Magnesium	0.00807951	39	5	Vegetables	0.167957	22	2	Vitamin C	0.00338926	18	5	Sweets	0.10826	18	5	sugtot	0.182493	18	1	aofib	0.136629
MCTs31	8	Eggs	0	MCTs31	8	Protein	0.195011	39	1	Sugars, Sweets, and Beverages	0.380598	22	3	Magnesium	0.0106906	39	6	Vegetables	0.456786	22	3	Vitamin C	0.00335911	19	5	Sweets	0.067636	19	5	sugtot	0.178787	19	1	aofib	0.13522
MCTs31	9	Eggs	0	MCTs31	9	Protein	0.162628	39	2	Sugars, Sweets, and Beverages	0.369902	22	4	Magnesium	0.0109971	39	1	Fats, Oils, and Salad Dressings	0	22	4	Vitamin C	0.00480905	20	5	Sweets	0.0920554	20	5	sugtot	0.180529	20	1	aofib	0.137578
MCTs31	10	Eggs	0	MCTs31	10	Protein	0.0804995	39	3	Sugars, Sweets, and Beverages	0.494136	22	1	Choline, total	0.00871583	39	2	Fats, Oils, and Salad Dressings	0.118243	22	1	others	0.00522188	21	5	Sweets	0.0453101	21	5	sugtot	0.17946	21	1	aofib	0.136485
MCTs31	11	Eggs	0	MCTs31	11	Protein	0.196386	39	4	Sugars, Sweets, and Beverages	0.374685	22	2	Choline, total	0.00665786	39	3	Fats, Oils, and Salad Dressings	0	22	2	others	0.00517389	22	5	Sweets	0.0691585	22	5	sugtot	0.183075	22	1	aofib	0.140947
MCTs31	12	Eggs	0	MCTs31	12	Protein	0.157262	40	1	Milk and Milk Products	0.217076	22	3	Choline, total	0.0140809	39	4	Fats, Oils, and Salad Dressings	0.105084	22	3	others	0.0056591	23	5	Sweets	0.063073	23	5	sugtot	0.178944	23	1	aofib	0.137892
MCTs31	13	Eggs	0	MCTs31	13	Protein	0.151658	40	2	Milk and Milk Products	0.236953	22	4	Choline, total	0.010209	39	5	Fats, Oils, and Salad Dressings	0	22	4	others	0.00693663	24	5	Sweets	0.0463477	24	5	sugtot	0.182421	24	1	aofib	0.137876
MCTs31	14	Eggs	0.101475	MCTs31	14	Protein	0.133465	40	3	Milk and Milk Products	0.204016	22	1	Cholesterol	0.00620041	39	6	Fats, Oils, and Salad Dressings	0	23	1	Carbohydrate	0.207528	25	5	Sweets	0.0583036	25	5	sugtot	0.176993	25	1	aofib	0.137631
MCTs31	15	Eggs	0.088196	MCTs31	15	Protein	0.154999	40	4	Milk and Milk Products	0.158719	22	2	Cholesterol	0.00501889	39	1	Sugars, Sweets, and Beverages	0.42118	23	2	Carbohydrate	0.222634	26	5	Sweets	0.0679715	26	5	sugtot	0.176673	26	1	aofib	0.141965
MCTs31	16	Eggs	0	MCTs31	16	Protein	0.136783	40	1	Meat_Poultry, Fish, and Mixtures	0	22	3	Cholesterol	0.012327	39	2	Sugars, Sweets, and Beverages	0.324009	23	3	Carbohydrate	0.223349	27	5	Sweets	0.087384	27	5	sugtot	0.179584	27	1	aofib	0.134005
MCTs31	17	Eggs	0.0426537	MCTs31	17	Protein	0.167918	40	2	Meat_Poultry, Fish, and Mixtures	0	22	4	Cholesterol	0.00682428	39	3	Sugars, Sweets, and Beverages	0.374707	23	4	Carbohydrate	0.261323	28	5	Sweets	0.0581779	28	5	sugtot	0.182243	28	1	aofib	0.136305
MCTs32	1	Eggs	0	MCTs32	1	Protein	0.158052	40	3	Meat_Poultry, Fish, and Mixtures	0.212024	22	1	Caffeine	0.00667567	39	4	Sugars, Sweets, and Beverages	0.291034	23	1	Total Fat	0.169023	29	5	Sweets	0.069585	29	5	sugtot	0.181905	29	1	aofib	0.149973
MCTs32	2	Eggs	0	MCTs32	2	Protein	0.136847	40	4	Meat_Poultry, Fish, and Mixtures	0.0847738	22	2	Caffeine	0.00881748	39	5	Sugars, Sweets, and Beverages	0.368977	23	2	Total Fat	0.175337	30	5	Sweets	0.0418543	30	5	sugtot	0.182013	30	1	aofib	0.134115
MCTs32	3	Eggs	0	MCTs32	3	Protein	0.15181	40	1	Eggs	0	22	3	Caffeine	0.0101234	39	6	Sugars, Sweets, and Beverages	0.543214	23	3	Total Fat	0.159253	31	5	Sweets	0.0550691	31	5	sugtot	0.181742	31	1	aofib	0.138206
MCTs32	4	Eggs	0.0435525	MCTs32	4	Protein	0.198443	40	2	Eggs	0.124608	22	4	Caffeine	0.0100953	40	1	Milk and Milk Products	0.177002	23	4	Total Fat	0.165152	32	5	Sweets	0.0772189	32	5	sugtot	0.183255	32	1	aofib	0.138529
MCTs32	5	Eggs	0.0445402	MCTs32	5	Protein	0.199615	40	3	Eggs	0	22	1	Vitamin C	0.00271449	40	2	Milk and Milk Products	0.17005	23	1	Protein	0.203131	33	5	Sweets	0.033029	33	5	sugtot	0.179293	33	1	aofib	0.140366
MCTs32	6	Eggs	0	MCTs32	6	Protein	0.170909	40	4	Eggs	0	22	2	Vitamin C	0.00496744	40	3	Milk and Milk Products	0.162993	23	2	Protein	0.145293	34	5	Sweets	0.104628	34	5	sugtot	0.178676	34	1	aofib	0.138302
MCTs32	7	Eggs	0.0379929	MCTs32	7	Protein	0.147152	40	1	Dry Beans, Peas, Other Legumes, Nuts, and Seeds	0.0752866	22	3	Vitamin C	0.00384323	40	4	Milk and Milk Products	0.142288	23	3	Protein	0.211008	35	5	Sweets	0.109363	35	5	sugtot	0.180031	35	1	aofib	0.137663
MCTs32	8	Eggs	0.0898894	MCTs32	8	Protein	0.20756	40	2	Dry Beans, Peas, Other Legumes, Nuts, and Seeds	0	22	4	Vitamin C	0.00481605	40	1	Meat_Poultry, Fish, and Mixtures	0.112032	23	4	Protein	0.162013	36	5	Sweets	0.0457151	36	5	sugtot	0.176427	36	1	aofib	0.142505
MCTs32	9	Eggs	0.101449	MCTs32	9	Protein	0.184242	40	3	Dry Beans, Peas, Other Legumes, Nuts, and Seeds	0	22	1	others	0.00486197	40	2	Meat_Poultry, Fish, and Mixtures	0.121647	23	1	Sugars, total	0.116501	37	5	Sweets	0.0556959	37	5	sugtot	0.181998	37	1	aofib	0.143225
MCTs32	10	Eggs	0.0643823	MCTs32	10	Protein	0.190185	40	4	Dry Beans, Peas, Other Legumes, Nuts, and Seeds	0	22	2	others	0.00765282	40	3	Meat_Poultry, Fish, and Mixtures	0.15042	23	2	Sugars, total	0.149374	38	5	Sweets	0.0727349	38	5	sugtot	0.182617	38	1	aofib	0.130598
MCTs32	11	Eggs	0.0593271	MCTs32	11	Protein	0.195153	40	1	Grain Products	0.262155	22	3	others	0.00606191	40	4	Meat_Poultry, Fish, and Mixtures	0.185576	23	3	Sugars, total	0.144362	39	5	Sweets	0.0989574	39	5	sugtot	0.183627	39	1	aofib	0.140862
MCTs32	12	Eggs	0.079494	MCTs32	12	Protein	0.190839	40	2	Grain Products	0.128292	22	4	others	0.00566918	40	1	Eggs	0	23	4	Sugars, total	0.171491	40	5	Sweets	0.0556761	40	5	sugtot	0.183497	40	1	aofib	0.137394
MCTs32	13	Eggs	0.0637477	MCTs32	13	Protein	0.203815	40	3	Grain Products	0.275645	23	1	Carbohydrate	0.264542	40	2	Eggs	0.0836148	23	1	Fiber, total dietary	0.0717526	41	5	Sweets	0.0934121	41	5	sugtot	0.178238	41	1	aofib	0.143915
MCTs32	14	Eggs	0	MCTs32	14	Protein	0.153706	40	4	Grain Products	0.199778	23	2	Carbohydrate	0.263033	40	3	Eggs	0	23	2	Fiber, total dietary	0.0765917	42	5	Sweets	0.0842218	42	5	sugtot	0.175851	42	1	aofib	0.141883
MCTs32	15	Eggs	0.0492535	MCTs32	15	Protein	0.157522	40	1	Fruits	0.127655	23	3	Carbohydrate	0.262546	40	4	Eggs	0	23	3	Fiber, total dietary	0.0826976	43	5	Sweets	0.0966053	43	5	sugtot	0.178901	43	1	aofib	0.135722
MCTs32	16	Eggs	0.122819	MCTs32	16	Protein	0.163117	40	2	Fruits	0.116449	23	4	Carbohydrate	0.227398	40	1	Dry Beans, Peas, Other Legumes, Nuts, and Seeds	0.0873307	23	4	Fiber, total dietary	0.0854789	44	5	Sweets	0.071925	44	5	sugtot	0.179975	44	1	aofib	0.136572
MCTs32	17	Eggs	0.0498532	MCTs32	17	Protein	0.169206	40	3	Fruits	0	23	1	Total Fat	0.119095	40	2	Dry Beans, Peas, Other Legumes, Nuts, and Seeds	0	23	1	Alcohol	0.0671224	45	5	Sweets	0.0902654	45	5	sugtot	0.179645	45	1	aofib	0.13878
MCTs33	1	Eggs	0	MCTs33	1	Protein	0.121082	40	4	Fruits	0.133078	23	2	Total Fat	0.130094	40	3	Dry Beans, Peas, Other Legumes, Nuts, and Seeds	0	23	2	Alcohol	0.0898209	46	5	Sweets	0.0822225	46	5	sugtot	0.181587	46	1	aofib	0.135227
MCTs33	2	Eggs	0	MCTs33	2	Protein	0.149285	40	1	Vegetables	0	23	3	Total Fat	0.115237	40	4	Dry Beans, Peas, Other Legumes, Nuts, and Seeds	0	23	3	Alcohol	0	47	5	Sweets	0.0554693	47	5	sugtot	0.177843	47	1	aofib	0.135372
MCTs33	3	Eggs	0	MCTs33	3	Protein	0.125517	40	2	Vegetables	0	23	4	Total Fat	0.179417	40	1	Grain Products	0.167009	23	4	Alcohol	0	48	5	Sweets	0.0914202	48	5	sugtot	0.180168	48	1	aofib	0.135961
MCTs33	4	Eggs	0	MCTs33	4	Protein	0.126797	40	3	Vegetables	0.113331	23	1	Protein	0.143801	40	2	Grain Products	0.193801	23	1	Sodium	0.0373376	49	5	Sweets	0.0437569	49	5	sugtot	0.176988	49	1	aofib	0.138816
MCTs33	5	Eggs	0	MCTs33	5	Protein	0.105106	40	4	Vegetables	0.0400519	23	2	Protein	0.14068	40	3	Grain Products	0.125781	23	2	Sodium	0.026849	50	5	Sweets	0.0327417	50	5	sugtot	0.181498	50	1	aofib	0.140037
MCTs33	6	Eggs	0	MCTs33	6	Protein	0.108892	40	1	Fats, Oils, and Salad Dressings	0	23	3	Protein	0.164785	40	4	Grain Products	0.175309	23	3	Sodium	0.0383819	1	6	Sweets	0.0863678	1	6	sugtot	0.179179	1	2	aofib	0.141099
MCTs33	7	Eggs	0	MCTs33	7	Protein	0.151677	40	2	Fats, Oils, and Salad Dressings	0.0664056	23	4	Protein	0.167373	40	1	Fruits	0.131131	23	4	Sodium	0.0368674	2	6	Sweets	0.0652905	2	6	sugtot	0.18308	2	2	aofib	0.139803
MCTs33	8	Eggs	0.0810089	MCTs33	8	Protein	0.162998	40	3	Fats, Oils, and Salad Dressings	0	23	1	Sugars, total	0.192563	40	2	Fruits	0.128626	23	1	Potassium	0.0338136	3	6	Sweets	0.131975	3	6	sugtot	0.178919	3	2	aofib	0.137546
MCTs33	9	Eggs	0	MCTs33	9	Protein	0.124777	40	4	Fats, Oils, and Salad Dressings	0.0343615	23	2	Sugars, total	0.185262	40	3	Fruits	0.0987061	23	2	Potassium	0.0288589	4	6	Sweets	0.05924	4	6	sugtot	0.18217	4	2	aofib	0.147283
MCTs33	10	Eggs	0	MCTs33	10	Protein	0.193362	40	1	Sugars, Sweets, and Beverages	0.317828	23	3	Sugars, total	0.173456	40	4	Fruits	0.106819	23	3	Potassium	0.0377197	5	6	Sweets	0.0709438	5	6	sugtot	0.179577	5	2	aofib	0.136954
MCTs33	11	Eggs	0	MCTs33	11	Protein	0.150091	40	2	Sugars, Sweets, and Beverages	0.327293	23	4	Sugars, total	0.155138	40	1	Vegetables	0	23	4	Potassium	0.0301604	6	6	Sweets	0.0718667	6	6	sugtot	0.180208	6	2	aofib	0.136818
MCTs33	12	Eggs	0	MCTs33	12	Protein	0.143233	40	3	Sugars, Sweets, and Beverages	0.194983	23	1	Fiber, total dietary	0.0693486	40	2	Vegetables	0	23	1	Phosphorus	0.0244189	7	6	Sweets	0.0844147	7	6	sugtot	0.182497	7	2	aofib	0.135832
MCTs33	13	Eggs	0.0915753	MCTs33	13	Protein	0.114937	40	4	Sugars, Sweets, and Beverages	0.349238	23	2	Fiber, total dietary	0.081816	40	3	Vegetables	0.156446	23	2	Phosphorus	0.0217601	8	6	Sweets	0.0883316	8	6	sugtot	0.180562	8	2	aofib	0.136655
MCTs33	14	Eggs	0.0360519	MCTs33	14	Protein	0.122925	41	1	Milk and Milk Products	0.107839	23	3	Fiber, total dietary	0.0827624	40	4	Vegetables	0.142288	23	3	Phosphorus	0.0280952	9	6	Sweets	0.0370136	9	6	sugtot	0.183215	9	2	aofib	0.140829
MCTs33	15	Eggs	0	MCTs33	15	Protein	0.139563	41	2	Milk and Milk Products	0.159363	23	4	Fiber, total dietary	0.0631153	40	1	Fats, Oils, and Salad Dressings	0.091297	23	4	Phosphorus	0.0223193	10	6	Sweets	0.0417511	10	6	sugtot	0.182057	10	2	aofib	0.138953
MCTs33	16	Eggs	0	MCTs33	16	Protein	0.126244	41	3	Milk and Milk Products	0.118603	23	1	Alcohol	0.0781078	40	2	Fats, Oils, and Salad Dressings	0.0655906	23	1	Calcium	0.0160853	11	6	Sweets	0.0613537	11	6	sugtot	0.174748	11	2	aofib	0.135046
MCTs33	17	Eggs	0	MCTs33	17	Protein	0.150851	41	4	Milk and Milk Products	0.202309	23	2	Alcohol	0.0684941	40	3	Fats, Oils, and Salad Dressings	0.0777801	23	2	Calcium	0.0174428	12	6	Sweets	0.0548144	12	6	sugtot	0.179813	12	2	aofib	0.13738
MCTs34	1	Eggs	0	MCTs34	1	Protein	0.185089	41	1	Meat_Poultry, Fish, and Mixtures	0.0981717	23	3	Alcohol	0.0652115	40	4	Fats, Oils, and Salad Dressings	0	23	3	Calcium	0.020846	13	6	Sweets	0.0851447	13	6	sugtot	0.181408	13	2	aofib	0.134998
MCTs34	2	Eggs	0.0741214	MCTs34	2	Protein	0.162616	41	2	Meat_Poultry, Fish, and Mixtures	0.0619414	23	4	Alcohol	0.0702928	40	1	Sugars, Sweets, and Beverages	0.234199	23	4	Calcium	0.0207795	14	6	Sweets	0.0482808	14	6	sugtot	0.177868	14	2	aofib	0.13479
MCTs34	3	Eggs	0	MCTs34	3	Protein	0.14516	41	3	Meat_Poultry, Fish, and Mixtures	0.161116	23	1	Sodium	0.031538	40	2	Sugars, Sweets, and Beverages	0.23667	23	1	Magnesium	0.0106539	15	6	Sweets	0.0745913	15	6	sugtot	0.181028	15	2	aofib	0.135466
MCTs34	4	Eggs	0.111199	MCTs34	4	Protein	0.143129	41	4	Meat_Poultry, Fish, and Mixtures	0.149498	23	2	Sodium	0.0242537	40	3	Sugars, Sweets, and Beverages	0.227873	23	2	Magnesium	0.0116078	16	6	Sweets	0.102709	16	6	sugtot	0.179427	16	2	aofib	0.138081
MCTs34	5	Eggs	0.0677741	MCTs34	5	Protein	0.153236	41	1	Eggs	0	23	3	Sodium	0.027359	40	4	Sugars, Sweets, and Beverages	0.24772	23	3	Magnesium	0.0125221	17	6	Sweets	0.0905409	17	6	sugtot	0.178987	17	2	aofib	0.138038
MCTs34	6	Eggs	0.0829687	MCTs34	6	Protein	0.119108	41	2	Eggs	0	23	4	Sodium	0.0282174	41	1	Milk and Milk Products	0.103466	23	4	Magnesium	0.0103936	18	6	Sweets	0.0651751	18	6	sugtot	0.18244	18	2	aofib	0.137199
MCTs34	7	Eggs	0	MCTs34	7	Protein	0.160092	41	3	Eggs	0	23	1	Potassium	0.0270544	41	2	Milk and Milk Products	0.126663	23	1	Choline, total	0.0136972	19	6	Sweets	0.0953292	19	6	sugtot	0.1801	19	2	aofib	0.130287
MCTs34	8	Eggs	0.0801851	MCTs34	8	Protein	0.164224	41	4	Eggs	0	23	2	Potassium	0.0308383	41	3	Milk and Milk Products	0.12848	23	2	Choline, total	0.0105018	20	6	Sweets	0.0920659	20	6	sugtot	0.174376	20	2	aofib	0.140963
MCTs34	9	Eggs	0	MCTs34	9	Protein	0.206964	41	1	Dry Beans, Peas, Other Legumes, Nuts, and Seeds	0.119763	23	3	Potassium	0.0337062	41	4	Milk and Milk Products	0.128781	23	3	Choline, total	0.0132562	21	6	Sweets	0.124058	21	6	sugtot	0.180704	21	2	aofib	0.137373
MCTs34	10	Eggs	0.0849901	MCTs34	10	Protein	0.168616	41	2	Dry Beans, Peas, Other Legumes, Nuts, and Seeds	0	23	4	Potassium	0.0271779	41	1	Meat_Poultry, Fish, and Mixtures	0	23	4	Choline, total	0.0102341	22	6	Sweets	0.0678648	22	6	sugtot	0.179642	22	2	aofib	0.138757
MCTs34	11	Eggs	0	MCTs34	11	Protein	0.12044	41	3	Dry Beans, Peas, Other Legumes, Nuts, and Seeds	0	23	1	Phosphorus	0.0212091	41	2	Meat_Poultry, Fish, and Mixtures	0.0932006	23	1	Cholesterol	0.0120948	23	6	Sweets	0.0859124	23	6	sugtot	0.182807	23	2	aofib	0.138908
MCTs34	12	Eggs	0	MCTs34	12	Protein	0.168538	41	4	Dry Beans, Peas, Other Legumes, Nuts, and Seeds	0	23	2	Phosphorus	0.0194606	41	3	Meat_Poultry, Fish, and Mixtures	0.0761411	23	2	Cholesterol	0.00917516	24	6	Sweets	0.0422427	24	6	sugtot	0.180494	24	2	aofib	0.136963
MCTs34	13	Eggs	0.0979196	MCTs34	13	Protein	0.136669	41	1	Grain Products	0.181489	23	3	Phosphorus	0.0204316	41	4	Meat_Poultry, Fish, and Mixtures	0.151488	23	3	Cholesterol	0.0113578	25	6	Sweets	0.0714331	25	6	sugtot	0.176863	25	2	aofib	0.13793
MCTs34	14	Eggs	0	MCTs34	14	Protein	0.143536	41	2	Grain Products	0.193186	23	4	Phosphorus	0.0212137	41	1	Eggs	0.0883429	23	4	Cholesterol	0.00698737	26	6	Sweets	0.0677371	26	6	sugtot	0.177923	26	2	aofib	0.138741
MCTs34	15	Eggs	0.0715488	MCTs34	15	Protein	0.195127	41	3	Grain Products	0.19652	23	1	Calcium	0.0130777	41	2	Eggs	0	23	1	Caffeine	0.00389843	27	6	Sweets	0.123638	27	6	sugtot	0.18162	27	2	aofib	0.136972
MCTs34	16	Eggs	0.0974211	MCTs34	16	Protein	0.207629	41	4	Grain Products	0.208762	23	2	Calcium	0.0146546	41	3	Eggs	0	23	2	Caffeine	0.00506654	28	6	Sweets	0.0629216	28	6	sugtot	0.181916	28	2	aofib	0.137962
MCTs34	17	Eggs	0.116365	MCTs34	17	Protein	0.176022	41	1	Fruits	0.125088	23	3	Calcium	0.0149286	41	4	Eggs	0	23	3	Caffeine	0.00406324	29	6	Sweets	0.0673866	29	6	sugtot	0.181226	29	2	aofib	0.141638
MCTs35	1	Eggs	0.142528	MCTs35	1	Protein	0.143063	41	2	Fruits	0.13724	23	4	Calcium	0.0219337	41	1	Dry Beans, Peas, Other Legumes, Nuts, and Seeds	0.146968	23	4	Caffeine	0.00690165	30	6	Sweets	0.0727468	30	6	sugtot	0.181498	30	2	aofib	0.137765
MCTs35	2	Eggs	0.145508	MCTs35	2	Protein	0.185735	41	3	Fruits	0.0531763	23	1	Magnesium	0.00892129	41	2	Dry Beans, Peas, Other Legumes, Nuts, and Seeds	0.0686769	23	1	Vitamin C	0.00701506	31	6	Sweets	0.0673984	31	6	sugtot	0.181978	31	2	aofib	0.138358
MCTs35	3	Eggs	0.0886832	MCTs35	3	Protein	0.157547	41	4	Fruits	0	23	2	Magnesium	0.00978775	41	3	Dry Beans, Peas, Other Legumes, Nuts, and Seeds	0.0969725	23	2	Vitamin C	0.00484057	32	6	Sweets	0.100169	32	6	sugtot	0.184153	32	2	aofib	0.135266
MCTs35	4	Eggs	0.103051	MCTs35	4	Protein	0.17516	41	1	Vegetables	0.101018	23	3	Magnesium	0.00985857	41	4	Dry Beans, Peas, Other Legumes, Nuts, and Seeds	0.0663923	23	3	Vitamin C	0.00694363	33	6	Sweets	0.0567446	33	6	sugtot	0.183814	33	2	aofib	0.138913
MCTs35	5	Eggs	0.139732	MCTs35	5	Protein	0.187262	41	2	Vegetables	0.131065	23	4	Magnesium	0.00884632	41	1	Grain Products	0.135505	23	4	Vitamin C	0.00516114	34	6	Sweets	0.0791128	34	6	sugtot	0.176209	34	2	aofib	0.138612
MCTs35	6	Eggs	0.0942345	MCTs35	6	Protein	0.151612	41	3	Vegetables	0.192466	23	1	Choline, total	0.00940899	41	2	Grain Products	0.138145	23	1	others	0.00592735	35	6	Sweets	0.166686	35	6	sugtot	0.179847	35	2	aofib	0.138051
MCTs35	7	Eggs	0	MCTs35	7	Protein	0.148198	41	4	Vegetables	0.125079	23	2	Choline, total	0.00865222	41	3	Grain Products	0.153954	23	2	others	0.00484665	36	6	Sweets	0.108902	36	6	sugtot	0.179567	36	2	aofib	0.141628
MCTs35	8	Eggs	0	MCTs35	8	Protein	0.14749	41	1	Fats, Oils, and Salad Dressings	0.0464935	23	3	Choline, total	0.00939875	41	4	Grain Products	0.185649	23	3	others	0.00614445	37	6	Sweets	0.0785906	37	6	sugtot	0.178948	37	2	aofib	0.135256
MCTs35	9	Eggs	0.109992	MCTs35	9	Protein	0.154233	41	2	Fats, Oils, and Salad Dressings	0.0661175	23	4	Choline, total	0.00855911	41	1	Fruits	0.128115	23	4	others	0.00473723	38	6	Sweets	0.0665653	38	6	sugtot	0.184314	38	2	aofib	0.1305
MCTs35	10	Eggs	0.0996142	MCTs35	10	Protein	0.163339	41	3	Fats, Oils, and Salad Dressings	0.0379228	23	1	Cholesterol	0.00734738	41	2	Fruits	0.144777	24	1	Carbohydrate	0.238208	39	6	Sweets	0.0740173	39	6	sugtot	0.185839	39	2	aofib	0.139481
MCTs35	11	Eggs	0.112282	MCTs35	11	Protein	0.1844	41	4	Fats, Oils, and Salad Dressings	0.0535361	23	2	Cholesterol	0.00740933	41	3	Fruits	0.0954849	24	2	Carbohydrate	0.258839	40	6	Sweets	0.0539614	40	6	sugtot	0.185569	40	2	aofib	0.140861
MCTs35	12	Eggs	0.248709	MCTs35	12	Protein	0.185012	41	1	Sugars, Sweets, and Beverages	0.220138	23	3	Cholesterol	0.00745577	41	4	Fruits	0.0313891	24	3	Carbohydrate	0.275163	41	6	Sweets	0.0930702	41	6	sugtot	0.180585	41	2	aofib	0.143414
MCTs35	13	Eggs	0.0835981	MCTs35	13	Protein	0.149607	41	2	Sugars, Sweets, and Beverages	0.251087	23	4	Cholesterol	0.00929676	41	1	Vegetables	0.173116	24	4	Carbohydrate	0.273486	42	6	Sweets	0.103333	42	6	sugtot	0.180549	42	2	aofib	0.137717
MCTs35	14	Eggs	0	MCTs35	14	Protein	0.209714	41	3	Sugars, Sweets, and Beverages	0.240195	23	1	Caffeine	0.00444416	41	2	Vegetables	0.122005	24	1	Total Fat	0.18443	43	6	Sweets	0.0885054	43	6	sugtot	0.176597	43	2	aofib	0.135997
MCTs35	15	Eggs	0.0868628	MCTs35	15	Protein	0.179944	41	4	Sugars, Sweets, and Beverages	0.260816	23	2	Caffeine	0.00165044	41	3	Vegetables	0.140242	24	2	Total Fat	0.138539	44	6	Sweets	0.0726153	44	6	sugtot	0.181542	44	2	aofib	0.137192
MCTs35	16	Eggs	0	MCTs35	16	Protein	0.195026	42	1	Milk and Milk Products	0.0609126	23	3	Caffeine	0.000802539	41	4	Vegetables	0.176697	24	3	Total Fat	0.188823	45	6	Sweets	0.0777312	45	6	sugtot	0.18344	45	2	aofib	0.136756
MCTs35	17	Eggs	0.0988415	MCTs35	17	Protein	0.161248	42	2	Milk and Milk Products	0.0761347	23	4	Caffeine	0.00106307	41	1	Fats, Oils, and Salad Dressings	0	24	4	Total Fat	0.147275	46	6	Sweets	0.070835	46	6	sugtot	0.179347	46	2	aofib	0.135912
MCTs36	1	Eggs	0	MCTs36	1	Protein	0.185589	42	3	Milk and Milk Products	0.203806	23	1	Vitamin C	0.00544503	41	2	Fats, Oils, and Salad Dressings	0.0749126	24	1	Protein	0.184963	47	6	Sweets	0.060312	47	6	sugtot	0.187345	47	2	aofib	0.135424
MCTs36	2	Eggs	0	MCTs36	2	Protein	0.155423	42	4	Milk and Milk Products	0.221506	23	2	Vitamin C	0.00599571	41	3	Fats, Oils, and Salad Dressings	0.058862	24	2	Protein	0.178701	48	6	Sweets	0.077398	48	6	sugtot	0.180101	48	2	aofib	0.135034
MCTs36	3	Eggs	0	MCTs36	3	Protein	0.217736	42	5	Milk and Milk Products	0.0704798	23	3	Vitamin C	0.00624652	41	4	Fats, Oils, and Salad Dressings	0	24	3	Protein	0.177425	49	6	Sweets	0.0519402	49	6	sugtot	0.184512	49	2	aofib	0.136786
MCTs36	4	Eggs	0	MCTs36	4	Protein	0.183422	42	1	Meat_Poultry, Fish, and Mixtures	0.0963113	23	4	Vitamin C	0.00626871	41	1	Sugars, Sweets, and Beverages	0.224488	24	4	Protein	0.169984	50	6	Sweets	0.100829	50	6	sugtot	0.183286	50	2	aofib	0.132908
MCTs36	5	Eggs	0	MCTs36	5	Protein	0.142826	42	2	Meat_Poultry, Fish, and Mixtures	0.103594	23	1	others	0.00409673	41	2	Sugars, Sweets, and Beverages	0.231618	24	1	Sugars, total	0.161808	1	7	Sweets	0.0951539	1	7	sugtot	0.179091	1	3	aofib	0.137552
MCTs36	6	Eggs	0	MCTs36	6	Protein	0.157725	42	3	Meat_Poultry, Fish, and Mixtures	0.0810172	23	2	others	0.00791954	41	3	Sugars, Sweets, and Beverages	0.249864	24	2	Sugars, total	0.208567	2	7	Sweets	0.113993	2	7	sugtot	0.181365	2	3	aofib	0.138889
MCTs36	7	Eggs	0	MCTs36	7	Protein	0.209394	42	4	Meat_Poultry, Fish, and Mixtures	0.0710285	23	3	others	0.00581483	41	4	Sugars, Sweets, and Beverages	0.259603	24	3	Sugars, total	0.152539	3	7	Sweets	0.0949753	3	7	sugtot	0.182163	3	3	aofib	0.135609
MCTs36	8	Eggs	0	MCTs36	8	Protein	0.19512	42	5	Meat_Poultry, Fish, and Mixtures	0.141399	23	4	others	0.00469034	42	1	Milk and Milk Products	0.0846788	24	4	Sugars, total	0.151963	4	7	Sweets	0.0643585	4	7	sugtot	0.182069	4	3	aofib	0.136055
MCTs36	9	Eggs	0	MCTs36	9	Protein	0.17936	42	1	Eggs	0	24	1	Carbohydrate	0.293868	42	2	Milk and Milk Products	0.0996674	24	1	Fiber, total dietary	0.0700909	5	7	Sweets	0.0640363	5	7	sugtot	0.178394	5	3	aofib	0.135814
MCTs36	10	Eggs	0	MCTs36	10	Protein	0.180393	42	2	Eggs	0	24	2	Carbohydrate	0.266911	42	3	Milk and Milk Products	0.142693	24	2	Fiber, total dietary	0.0615943	6	7	Sweets	0.087158	6	7	sugtot	0.180135	6	3	aofib	0.136813
MCTs36	11	Eggs	0	MCTs36	11	Protein	0.161145	42	3	Eggs	0	24	3	Carbohydrate	0.221979	42	4	Milk and Milk Products	0.151987	24	3	Fiber, total dietary	0.0690685	7	7	Sweets	0.07105	7	7	sugtot	0.18252	7	3	aofib	0.138238
MCTs36	12	Eggs	0	MCTs36	12	Protein	0.18419	42	4	Eggs	0	24	4	Carbohydrate	0.240117	42	1	Meat_Poultry, Fish, and Mixtures	0.13649	24	4	Fiber, total dietary	0.0838983	8	7	Sweets	0.146277	8	7	sugtot	0.181327	8	3	aofib	0.134816
MCTs36	13	Eggs	0	MCTs36	13	Protein	0.267598	42	5	Eggs	0	24	1	Total Fat	0.170969	42	2	Meat_Poultry, Fish, and Mixtures	0.134522	24	1	Alcohol	0	9	7	Sweets	0.045405	9	7	sugtot	0.178938	9	3	aofib	0.139281
MCTs36	14	Eggs	0	MCTs36	14	Protein	0.160138	42	1	Dry Beans, Peas, Other Legumes, Nuts, and Seeds	0	24	2	Total Fat	0.18189	42	3	Meat_Poultry, Fish, and Mixtures	0.141697	24	2	Alcohol	0	10	7	Sweets	0.0702021	10	7	sugtot	0.183045	10	3	aofib	0.13512
MCTs36	15	Eggs	0	MCTs36	15	Protein	0.162257	42	2	Dry Beans, Peas, Other Legumes, Nuts, and Seeds	0	24	3	Total Fat	0.152734	42	4	Meat_Poultry, Fish, and Mixtures	0.189607	24	3	Alcohol	0	11	7	Sweets	0.114402	11	7	sugtot	0.18125	11	3	aofib	0.137952
MCTs36	16	Eggs	0	MCTs36	16	Protein	0.166551	42	3	Dry Beans, Peas, Other Legumes, Nuts, and Seeds	0	24	4	Total Fat	0.12489	42	1	Eggs	0	24	4	Alcohol	0	12	7	Sweets	0.0622909	12	7	sugtot	0.180364	12	3	aofib	0.134512
MCTs36	17	Eggs	0.084508	MCTs36	17	Protein	0.196342	42	4	Dry Beans, Peas, Other Legumes, Nuts, and Seeds	0	24	1	Protein	0.180817	42	2	Eggs	0	24	1	Sodium	0.0333109	13	7	Sweets	0.0673889	13	7	sugtot	0.181613	13	3	aofib	0.138328
MCTs37	1	Eggs	0.0759909	MCTs37	1	Protein	0.186309	42	5	Dry Beans, Peas, Other Legumes, Nuts, and Seeds	0	24	2	Protein	0.18096	42	3	Eggs	0	24	2	Sodium	0.0283018	14	7	Sweets	0.0405131	14	7	sugtot	0.178801	14	3	aofib	0.133741
MCTs37	2	Eggs	0.0455136	MCTs37	2	Protein	0.182102	42	1	Grain Products	0.129812	24	3	Protein	0.180944	42	4	Eggs	0	24	3	Sodium	0.0320076	15	7	Sweets	0.0902744	15	7	sugtot	0.181549	15	3	aofib	0.132221
MCTs37	3	Eggs	0	MCTs37	3	Protein	0.16608	42	2	Grain Products	0.17375	24	4	Protein	0.140668	42	1	Dry Beans, Peas, Other Legumes, Nuts, and Seeds	0	24	4	Sodium	0.0317932	16	7	Sweets	0.116552	16	7	sugtot	0.178154	16	3	aofib	0.14095
MCTs37	4	Eggs	0	MCTs37	4	Protein	0.191069	42	3	Grain Products	0.100691	24	1	Sugars, total	0.156994	42	2	Dry Beans, Peas, Other Legumes, Nuts, and Seeds	0.0955724	24	1	Potassium	0.02386	17	7	Sweets	0.101826	17	7	sugtot	0.177491	17	3	aofib	0.136163
MCTs37	5	Eggs	0.0567347	MCTs37	5	Protein	0.185785	42	4	Grain Products	0.081925	24	2	Sugars, total	0.157304	42	3	Dry Beans, Peas, Other Legumes, Nuts, and Seeds	0	24	2	Potassium	0.0300973	18	7	Sweets	0.107482	18	7	sugtot	0.181628	18	3	aofib	0.136982
MCTs37	6	Eggs	0	MCTs37	6	Protein	0.150712	42	5	Grain Products	0.153137	24	3	Sugars, total	0.149481	42	4	Dry Beans, Peas, Other Legumes, Nuts, and Seeds	0	24	3	Potassium	0.0230594	19	7	Sweets	0.0616472	19	7	sugtot	0.177761	19	3	aofib	0.131564
MCTs37	7	Eggs	0	MCTs37	7	Protein	0.186564	42	1	Fruits	0.171207	24	4	Sugars, total	0.175131	42	1	Grain Products	0.1388	24	4	Potassium	0.0367134	20	7	Sweets	0.0856671	20	7	sugtot	0.17948	20	3	aofib	0.138864
MCTs37	8	Eggs	0	MCTs37	8	Protein	0.141629	42	2	Fruits	0.0909984	24	1	Fiber, total dietary	0.0589194	42	2	Grain Products	0.118903	24	1	Phosphorus	0.0259737	21	7	Sweets	0.0632425	21	7	sugtot	0.181417	21	3	aofib	0.135227
MCTs37	9	Eggs	0	MCTs37	9	Protein	0.161422	42	3	Fruits	0.0791881	24	2	Fiber, total dietary	0.0593127	42	3	Grain Products	0.129515	24	2	Phosphorus	0.0195004	22	7	Sweets	0.0907244	22	7	sugtot	0.180671	22	3	aofib	0.136654
MCTs37	10	Eggs	0.0732879	MCTs37	10	Protein	0.169065	42	4	Fruits	0.04287	24	3	Fiber, total dietary	0.0592716	42	4	Grain Products	0.189607	24	3	Phosphorus	0.0232216	23	7	Sweets	0.057182	23	7	sugtot	0.185763	23	3	aofib	0.136525
MCTs37	11	Eggs	0	MCTs37	11	Protein	0.217578	42	5	Fruits	0	24	4	Fiber, total dietary	0.0736655	42	1	Fruits	0.169687	24	4	Phosphorus	0.0242948	24	7	Sweets	0.0510834	24	7	sugtot	0.1809	24	3	aofib	0.131598
MCTs37	12	Eggs	0	MCTs37	12	Protein	0.177609	42	1	Vegetables	0.162295	24	1	Alcohol	0	42	2	Fruits	0.127912	24	1	Calcium	0.0274702	25	7	Sweets	0.0868384	25	7	sugtot	0.176947	25	3	aofib	0.138919
MCTs37	13	Eggs	0.0731141	MCTs37	13	Protein	0.133347	42	2	Vegetables	0.114342	24	2	Alcohol	0	42	3	Fruits	0.151451	24	2	Calcium	0.0140856	26	7	Sweets	0.081649	26	7	sugtot	0.179517	26	3	aofib	0.138261
MCTs37	14	Eggs	0	MCTs37	14	Protein	0.217682	42	3	Vegetables	0.093681	24	3	Alcohol	0.0794643	42	4	Fruits	0	24	3	Calcium	0.0217702	27	7	Sweets	0.0909964	27	7	sugtot	0.182237	27	3	aofib	0.137171
MCTs37	15	Eggs	0	MCTs37	15	Protein	0.248239	42	4	Vegetables	0.145932	24	4	Alcohol	0.108302	42	1	Vegetables	0.168692	24	4	Calcium	0.0242723	28	7	Sweets	0.0670449	28	7	sugtot	0.184834	28	3	aofib	0.136297
MCTs37	16	Eggs	0	MCTs37	16	Protein	0.213309	42	5	Vegetables	0.131401	24	1	Sodium	0.0403041	42	2	Vegetables	0.133268	24	1	Magnesium	0.00886893	29	7	Sweets	0.0910956	29	7	sugtot	0.18066	29	3	aofib	0.136563
MCTs37	17	Eggs	0	MCTs37	17	Protein	0.239033	42	1	Fats, Oils, and Salad Dressings	0.0481556	24	2	Sodium	0.0334736	42	3	Vegetables	0.159274	24	2	Magnesium	0.00910911	30	7	Sweets	0.00919179	30	7	sugtot	0.183434	30	3	aofib	0.134078
MCTs01	1	Dry Beans, Peas, Other Legumes, Nuts, and Seeds	0.0286243	MCTs01	1	Sugars, total	0.160337	42	2	Fats, Oils, and Salad Dressings	0.0148615	24	3	Sodium	0.0238725	42	4	Vegetables	0.17515	24	3	Magnesium	0.00828184	31	7	Sweets	0.0820466	31	7	sugtot	0.180197	31	3	aofib	0.138208
MCTs01	2	Dry Beans, Peas, Other Legumes, Nuts, and Seeds	0.0275344	MCTs01	2	Sugars, total	0.145694	42	3	Fats, Oils, and Salad Dressings	0.0330735	24	4	Sodium	0.0278214	42	1	Fats, Oils, and Salad Dressings	0.106076	24	4	Magnesium	0.0101239	32	7	Sweets	0.104081	32	7	sugtot	0.184744	32	3	aofib	0.133778
MCTs01	3	Dry Beans, Peas, Other Legumes, Nuts, and Seeds	0.0277835	MCTs01	3	Sugars, total	0.151355	42	4	Fats, Oils, and Salad Dressings	0.028998	24	1	Potassium	0.0242898	42	2	Fats, Oils, and Salad Dressings	0.0943832	24	1	Choline, total	0.0113586	33	7	Sweets	0.0692541	33	7	sugtot	0.183648	33	3	aofib	0.136887
MCTs01	4	Dry Beans, Peas, Other Legumes, Nuts, and Seeds	0.025441	MCTs01	4	Sugars, total	0.138345	42	5	Fats, Oils, and Salad Dressings	0.07755	24	2	Potassium	0.0262481	42	3	Fats, Oils, and Salad Dressings	0.0914792	24	2	Choline, total	0.014831	34	7	Sweets	0.0689444	34	7	sugtot	0.176376	34	3	aofib	0.134752
MCTs01	5	Dry Beans, Peas, Other Legumes, Nuts, and Seeds	0.0283689	MCTs01	5	Sugars, total	0.13206	42	1	Sugars, Sweets, and Beverages	0.331307	24	3	Potassium	0.0329313	42	4	Fats, Oils, and Salad Dressings	0	24	3	Choline, total	0.00759286	35	7	Sweets	0.172385	35	7	sugtot	0.184114	35	3	aofib	0.134079
MCTs01	6	Dry Beans, Peas, Other Legumes, Nuts, and Seeds	0.0327957	MCTs01	6	Sugars, total	0.161591	42	2	Sugars, Sweets, and Beverages	0.426319	24	4	Potassium	0.0300754	42	1	Sugars, Sweets, and Beverages	0.195575	24	4	Choline, total	0.013823	36	7	Sweets	0.0954755	36	7	sugtot	0.186703	36	3	aofib	0.14118
MCTs01	7	Dry Beans, Peas, Other Legumes, Nuts, and Seeds	0.0644455	MCTs01	7	Sugars, total	0.110339	42	3	Sugars, Sweets, and Beverages	0.408543	24	1	Phosphorus	0.0182278	42	2	Sugars, Sweets, and Beverages	0.195771	24	1	Cholesterol	0.0149936	37	7	Sweets	0.0727569	37	7	sugtot	0.179139	37	3	aofib	0.136608
MCTs01	8	Dry Beans, Peas, Other Legumes, Nuts, and Seeds	0	MCTs01	8	Sugars, total	0.15891	42	4	Sugars, Sweets, and Beverages	0.40774	24	2	Phosphorus	0.0232784	42	3	Sugars, Sweets, and Beverages	0.183892	24	2	Cholesterol	0.0154535	38	7	Sweets	0.0827063	38	7	sugtot	0.187726	38	3	aofib	0.132868
MCTs01	9	Dry Beans, Peas, Other Legumes, Nuts, and Seeds	0.0280055	MCTs01	9	Sugars, total	0.126429	42	5	Sugars, Sweets, and Beverages	0.426033	24	3	Phosphorus	0.0246646	42	4	Sugars, Sweets, and Beverages	0.293649	24	3	Cholesterol	0.00874415	39	7	Sweets	0.0843476	39	7	sugtot	0.185032	39	3	aofib	0.139179
MCTs01	10	Dry Beans, Peas, Other Legumes, Nuts, and Seeds	0.0286535	MCTs01	10	Sugars, total	0.175182	43	1	Milk and Milk Products	0.0794557	24	4	Phosphorus	0.0187227	43	1	Milk and Milk Products	0.118198	24	4	Cholesterol	0.0155547	40	7	Sweets	0.0696683	40	7	sugtot	0.183906	40	3	aofib	0.138761
MCTs01	11	Dry Beans, Peas, Other Legumes, Nuts, and Seeds	0.0300512	MCTs01	11	Sugars, total	0.157897	43	2	Milk and Milk Products	0.190857	24	1	Calcium	0.0087943	43	2	Milk and Milk Products	0.115988	24	1	Caffeine	0.00547714	41	7	Sweets	0.112877	41	7	sugtot	0.178849	41	3	aofib	0.137269
MCTs01	12	Dry Beans, Peas, Other Legumes, Nuts, and Seeds	0.0395704	MCTs01	12	Sugars, total	0.151404	43	3	Milk and Milk Products	0.154111	24	2	Calcium	0.0228002	43	3	Milk and Milk Products	0.0640434	24	2	Caffeine	0.00803054	42	7	Sweets	0.113157	42	7	sugtot	0.181087	42	3	aofib	0.140065
MCTs01	13	Dry Beans, Peas, Other Legumes, Nuts, and Seeds	0	MCTs01	13	Sugars, total	0.169725	43	4	Milk and Milk Products	0.136283	24	3	Calcium	0.0243295	43	4	Milk and Milk Products	0.110347	24	3	Caffeine	0.0046442	43	7	Sweets	0.100322	43	7	sugtot	0.178942	43	3	aofib	0.137859
MCTs01	14	Dry Beans, Peas, Other Legumes, Nuts, and Seeds	0.0740402	MCTs01	14	Sugars, total	0.128949	43	1	Meat_Poultry, Fish, and Mixtures	0.115339	24	4	Calcium	0.0139946	43	1	Meat_Poultry, Fish, and Mixtures	0.145446	24	4	Caffeine	0	44	7	Sweets	0.10016	44	7	sugtot	0.183103	44	3	aofib	0.13337
MCTs01	15	Dry Beans, Peas, Other Legumes, Nuts, and Seeds	0.0910818	MCTs01	15	Sugars, total	0.165148	43	2	Meat_Poultry, Fish, and Mixtures	0	24	1	Magnesium	0.00781638	43	2	Meat_Poultry, Fish, and Mixtures	0.116767	24	1	Vitamin C	0.00511643	45	7	Sweets	0.0775331	45	7	sugtot	0.183759	45	3	aofib	0.134075
MCTs01	16	Dry Beans, Peas, Other Legumes, Nuts, and Seeds	0.049288	MCTs01	16	Sugars, total	0.164262	43	3	Meat_Poultry, Fish, and Mixtures	0.0662169	24	2	Magnesium	0.00885127	43	3	Meat_Poultry, Fish, and Mixtures	0.0816119	24	2	Vitamin C	0.00905547	46	7	Sweets	0.0893442	46	7	sugtot	0.180989	46	3	aofib	0.137672
MCTs01	17	Dry Beans, Peas, Other Legumes, Nuts, and Seeds	0.082521	MCTs01	17	Sugars, total	0.157399	43	4	Meat_Poultry, Fish, and Mixtures	0.092592	24	3	Magnesium	0.0107685	43	4	Meat_Poultry, Fish, and Mixtures	0.101552	24	3	Vitamin C	0.00295285	47	7	Sweets	0.0818733	47	7	sugtot	0.176979	47	3	aofib	0.137771
MCTs03	1	Dry Beans, Peas, Other Legumes, Nuts, and Seeds	0.034823	MCTs03	1	Sugars, total	0.153288	43	1	Eggs	0.0545498	24	4	Magnesium	0.00946722	43	1	Eggs	0	24	4	Vitamin C	0.0122336	48	7	Sweets	0.0885149	48	7	sugtot	0.179084	48	3	aofib	0.13577
MCTs03	2	Dry Beans, Peas, Other Legumes, Nuts, and Seeds	0.0692318	MCTs03	2	Sugars, total	0.15455	43	2	Eggs	0	24	1	Choline, total	0.0113555	43	2	Eggs	0	24	1	others	0.00407178	49	7	Sweets	0.0765347	49	7	sugtot	0.188173	49	3	aofib	0.135556
MCTs03	3	Dry Beans, Peas, Other Legumes, Nuts, and Seeds	0.0244076	MCTs03	3	Sugars, total	0.164736	43	3	Eggs	0	24	2	Choline, total	0.00931793	43	3	Eggs	0.121277	24	2	others	0.00529499	50	7	Sweets	0.109651	50	7	sugtot	0.181897	50	3	aofib	0.134481
MCTs03	4	Dry Beans, Peas, Other Legumes, Nuts, and Seeds	0.124162	MCTs03	4	Sugars, total	0.135539	43	4	Eggs	0	24	3	Choline, total	0.0117994	43	4	Eggs	0	24	3	others	0.0047069	1	8	Sweets	0.0618142	1	8	sugtot	0.179882	1	4	aofib	0.140395
MCTs03	5	Dry Beans, Peas, Other Legumes, Nuts, and Seeds	0.0479792	MCTs03	5	Sugars, total	0.147938	43	1	Dry Beans, Peas, Other Legumes, Nuts, and Seeds	0	24	4	Choline, total	0.00927157	43	1	Dry Beans, Peas, Other Legumes, Nuts, and Seeds	0.0969258	24	4	others	0.00458443	2	8	Sweets	0.040542	2	8	sugtot	0.18235	2	4	aofib	0.138586
MCTs03	6	Dry Beans, Peas, Other Legumes, Nuts, and Seeds	0.0543776	MCTs03	6	Sugars, total	0.16353	43	2	Dry Beans, Peas, Other Legumes, Nuts, and Seeds	0	24	1	Cholesterol	0.0109154	43	2	Dry Beans, Peas, Other Legumes, Nuts, and Seeds	0.0838165	25	1	Carbohydrate	0.269108	3	8	Sweets	0.0835081	3	8	sugtot	0.177181	3	4	aofib	0.134082
MCTs03	7	Dry Beans, Peas, Other Legumes, Nuts, and Seeds	0.0533987	MCTs03	7	Sugars, total	0.177821	43	3	Dry Beans, Peas, Other Legumes, Nuts, and Seeds	0.0208089	24	2	Cholesterol	0.0100655	43	3	Dry Beans, Peas, Other Legumes, Nuts, and Seeds	0.0720285	25	2	Carbohydrate	0.269963	4	8	Sweets	0.0556287	4	8	sugtot	0.181864	4	4	aofib	0.135262
MCTs03	8	Dry Beans, Peas, Other Legumes, Nuts, and Seeds	0.0399837	MCTs03	8	Sugars, total	0.164624	43	4	Dry Beans, Peas, Other Legumes, Nuts, and Seeds	0	24	3	Cholesterol	0.00833345	43	4	Dry Beans, Peas, Other Legumes, Nuts, and Seeds	0.115251	25	3	Carbohydrate	0.273151	5	8	Sweets	0.0729609	5	8	sugtot	0.183074	5	4	aofib	0.135304
MCTs03	9	Dry Beans, Peas, Other Legumes, Nuts, and Seeds	0.0435609	MCTs03	9	Sugars, total	0.144386	43	1	Grain Products	0.203534	24	4	Cholesterol	0.00746407	43	1	Grain Products	0.12309	25	4	Carbohydrate	0.272648	6	8	Sweets	0.0751312	6	8	sugtot	0.180346	6	4	aofib	0.134841
MCTs03	10	Dry Beans, Peas, Other Legumes, Nuts, and Seeds	0.0313358	MCTs03	10	Sugars, total	0.157369	43	2	Grain Products	0.110084	24	1	Caffeine	0.00841676	43	2	Grain Products	0.121698	25	1	Total Fat	0.152169	7	8	Sweets	0.0624308	7	8	sugtot	0.182511	7	4	aofib	0.131834
MCTs03	11	Dry Beans, Peas, Other Legumes, Nuts, and Seeds	0.0703516	MCTs03	11	Sugars, total	0.168001	43	3	Grain Products	0.0769898	24	2	Caffeine	0.0122501	43	3	Grain Products	0.0892194	25	2	Total Fat	0.15928	8	8	Sweets	0.0594647	8	8	sugtot	0.182585	8	4	aofib	0.134568
MCTs03	12	Dry Beans, Peas, Other Legumes, Nuts, and Seeds	0	MCTs03	12	Sugars, total	0.135762	43	4	Grain Products	0.126689	24	3	Caffeine	0.0101242	43	4	Grain Products	0.1296	25	3	Total Fat	0.157207	9	8	Sweets	0.0247386	9	8	sugtot	0.17922	9	4	aofib	0.138555
MCTs03	13	Dry Beans, Peas, Other Legumes, Nuts, and Seeds	0	MCTs03	13	Sugars, total	0.141278	43	1	Fruits	0.125658	24	4	Caffeine	0.0105235	43	1	Fruits	0.128218	25	4	Total Fat	0.169437	10	8	Sweets	0.0468272	10	8	sugtot	0.180498	10	4	aofib	0.138057
MCTs03	14	Dry Beans, Peas, Other Legumes, Nuts, and Seeds	0.0854456	MCTs03	14	Sugars, total	0.143944	43	2	Fruits	0	24	1	Vitamin C	0.00339819	43	2	Fruits	0.119188	25	1	Protein	0.152294	11	8	Sweets	0.0704335	11	8	sugtot	0.181383	11	4	aofib	0.1386
MCTs03	15	Dry Beans, Peas, Other Legumes, Nuts, and Seeds	0.0299373	MCTs03	15	Sugars, total	0.140327	43	3	Fruits	0.175471	24	2	Vitamin C	0.00268396	43	3	Fruits	0.11854	25	2	Protein	0.154929	12	8	Sweets	0.0691487	12	8	sugtot	0.17886	12	4	aofib	0.135992
MCTs03	16	Dry Beans, Peas, Other Legumes, Nuts, and Seeds	0.0271611	MCTs03	16	Sugars, total	0.143022	43	4	Fruits	0.0273654	24	3	Vitamin C	0.00494819	43	4	Fruits	0.139027	25	3	Protein	0.15153	13	8	Sweets	0.0502962	13	8	sugtot	0.182326	13	4	aofib	0.135923
MCTs03	17	Dry Beans, Peas, Other Legumes, Nuts, and Seeds	0.0334735	MCTs03	17	Sugars, total	0.129354	43	1	Vegetables	0.157657	24	4	Vitamin C	0.00606432	43	1	Vegetables	0.111812	25	4	Protein	0.158958	14	8	Sweets	0.0828818	14	8	sugtot	0.180204	14	4	aofib	0.136431
MCTs04	1	Dry Beans, Peas, Other Legumes, Nuts, and Seeds	0.0938489	MCTs04	1	Sugars, total	0.154594	43	2	Vegetables	0.187387	24	1	others	0.00491486	43	2	Vegetables	0.143336	25	1	Sugars, total	0.190782	15	8	Sweets	0.0763905	15	8	sugtot	0.180277	15	4	aofib	0.135692
MCTs04	2	Dry Beans, Peas, Other Legumes, Nuts, and Seeds	0.0706534	MCTs04	2	Sugars, total	0.180793	43	3	Vegetables	0.18729	24	2	others	0.00465368	43	3	Vegetables	0.170064	25	2	Sugars, total	0.198136	16	8	Sweets	0.0842457	16	8	sugtot	0.18011	16	4	aofib	0.142079
MCTs04	3	Dry Beans, Peas, Other Legumes, Nuts, and Seeds	0.0660836	MCTs04	3	Sugars, total	0.14585	43	4	Vegetables	0.190295	24	3	others	0.00435457	43	4	Vegetables	0.129909	25	3	Sugars, total	0.190478	17	8	Sweets	0.123564	17	8	sugtot	0.179701	17	4	aofib	0.138519
MCTs04	4	Dry Beans, Peas, Other Legumes, Nuts, and Seeds	0.0826465	MCTs04	4	Sugars, total	0.151356	43	1	Fats, Oils, and Salad Dressings	0.0229143	24	4	others	0.00382267	43	1	Fats, Oils, and Salad Dressings	0.0773522	25	4	Sugars, total	0.180223	18	8	Sweets	0.1457	18	8	sugtot	0.187165	18	4	aofib	0.13725
MCTs04	5	Dry Beans, Peas, Other Legumes, Nuts, and Seeds	0.0876051	MCTs04	5	Sugars, total	0.171194	43	2	Fats, Oils, and Salad Dressings	0.0894685	25	1	Carbohydrate	0.305563	43	2	Fats, Oils, and Salad Dressings	0.0823832	25	1	Fiber, total dietary	0.0776297	19	8	Sweets	0.0634185	19	8	sugtot	0.178812	19	4	aofib	0.135457
MCTs04	6	Dry Beans, Peas, Other Legumes, Nuts, and Seeds	0.0333991	MCTs04	6	Sugars, total	0.181924	43	3	Fats, Oils, and Salad Dressings	0	25	2	Carbohydrate	0.29252	43	3	Fats, Oils, and Salad Dressings	0.0818402	25	2	Fiber, total dietary	0.0790245	20	8	Sweets	0.0933437	20	8	sugtot	0.1804	20	4	aofib	0.139014
MCTs04	7	Dry Beans, Peas, Other Legumes, Nuts, and Seeds	0.0604001	MCTs04	7	Sugars, total	0.0964321	43	4	Fats, Oils, and Salad Dressings	0.0832177	25	3	Carbohydrate	0.258529	43	4	Fats, Oils, and Salad Dressings	0.0847358	25	3	Fiber, total dietary	0.0839991	21	8	Sweets	0.0785736	21	8	sugtot	0.182236	21	4	aofib	0.136332
MCTs04	8	Dry Beans, Peas, Other Legumes, Nuts, and Seeds	0	MCTs04	8	Sugars, total	0.184065	43	1	Sugars, Sweets, and Beverages	0.240892	25	4	Carbohydrate	0.29638	43	1	Sugars, Sweets, and Beverages	0.198959	25	4	Fiber, total dietary	0.0801588	22	8	Sweets	0.086793	22	8	sugtot	0.182616	22	4	aofib	0.137962
MCTs04	9	Dry Beans, Peas, Other Legumes, Nuts, and Seeds	0.11238	MCTs04	9	Sugars, total	0.150636	43	2	Sugars, Sweets, and Beverages	0.422204	25	1	Total Fat	0.178833	43	2	Sugars, Sweets, and Beverages	0.216823	25	1	Alcohol	0	23	8	Sweets	0.111442	23	8	sugtot	0.186333	23	4	aofib	0.136209
MCTs04	10	Dry Beans, Peas, Other Legumes, Nuts, and Seeds	0.0802761	MCTs04	10	Sugars, total	0.13012	43	3	Sugars, Sweets, and Beverages	0.319112	25	2	Total Fat	0.13511	43	3	Sugars, Sweets, and Beverages	0.201376	25	2	Alcohol	0	24	8	Sweets	0.042857	24	8	sugtot	0.178792	24	4	aofib	0.135479
MCTs04	11	Dry Beans, Peas, Other Legumes, Nuts, and Seeds	0.0748071	MCTs04	11	Sugars, total	0.0950201	43	4	Sugars, Sweets, and Beverages	0.343558	25	3	Total Fat	0.192045	43	4	Sugars, Sweets, and Beverages	0.189579	25	3	Alcohol	0	25	8	Sweets	0.0740434	25	8	sugtot	0.176586	25	4	aofib	0.138634
MCTs04	12	Dry Beans, Peas, Other Legumes, Nuts, and Seeds	0	MCTs04	12	Sugars, total	0.171263	44	1	Milk and Milk Products	0.258238	25	4	Total Fat	0.157767	44	1	Milk and Milk Products	0.100317	25	4	Alcohol	0	26	8	Sweets	0.105478	26	8	sugtot	0.177457	26	4	aofib	0.142316
MCTs04	13	Dry Beans, Peas, Other Legumes, Nuts, and Seeds	0.0436147	MCTs04	13	Sugars, total	0.138467	44	2	Milk and Milk Products	0.113656	25	1	Protein	0.138394	44	2	Milk and Milk Products	0.114735	25	1	Sodium	0.0328006	27	8	Sweets	0.0629791	27	8	sugtot	0.178223	27	4	aofib	0.136851
MCTs04	14	Dry Beans, Peas, Other Legumes, Nuts, and Seeds	0.0863469	MCTs04	14	Sugars, total	0.0998854	44	3	Milk and Milk Products	0.169573	25	2	Protein	0.125709	44	3	Milk and Milk Products	0.176047	25	2	Sodium	0.0263475	28	8	Sweets	0.103785	28	8	sugtot	0.183463	28	4	aofib	0.13498
MCTs04	15	Dry Beans, Peas, Other Legumes, Nuts, and Seeds	0.0523004	MCTs04	15	Sugars, total	0.178924	44	4	Milk and Milk Products	0.145441	25	3	Protein	0.162456	44	4	Milk and Milk Products	0.14024	25	3	Sodium	0.0273983	29	8	Sweets	0.0596768	29	8	sugtot	0.180315	29	4	aofib	0.142586
MCTs04	16	Dry Beans, Peas, Other Legumes, Nuts, and Seeds	0.0956538	MCTs04	16	Sugars, total	0.109366	44	1	Meat_Poultry, Fish, and Mixtures	0	25	4	Protein	0.123438	44	1	Meat_Poultry, Fish, and Mixtures	0.126048	25	4	Sodium	0.0290852	30	8	Sweets	0.0335469	30	8	sugtot	0.176867	30	4	aofib	0.134043
MCTs04	17	Dry Beans, Peas, Other Legumes, Nuts, and Seeds	0.0326284	MCTs04	17	Sugars, total	0.155862	44	2	Meat_Poultry, Fish, and Mixtures	0	25	1	Sugars, total	0.168417	44	2	Meat_Poultry, Fish, and Mixtures	0.0899075	25	1	Potassium	0.0355493	31	8	Sweets	0.078145	31	8	sugtot	0.179675	31	4	aofib	0.138483
MCTs06	1	Dry Beans, Peas, Other Legumes, Nuts, and Seeds	0.105286	MCTs06	1	Sugars, total	0.179685	44	3	Meat_Poultry, Fish, and Mixtures	0.0817656	25	2	Sugars, total	0.230732	44	3	Meat_Poultry, Fish, and Mixtures	0.0825099	25	2	Potassium	0.0317703	32	8	Sweets	0.0713809	32	8	sugtot	0.184171	32	4	aofib	0.136931
MCTs06	2	Dry Beans, Peas, Other Legumes, Nuts, and Seeds	0	MCTs06	2	Sugars, total	0.172224	44	4	Meat_Poultry, Fish, and Mixtures	0	25	3	Sugars, total	0.156802	44	4	Meat_Poultry, Fish, and Mixtures	0.15453	25	3	Potassium	0.0324835	33	8	Sweets	0.050969	33	8	sugtot	0.183745	33	4	aofib	0.140556
MCTs06	3	Dry Beans, Peas, Other Legumes, Nuts, and Seeds	0.0892338	MCTs06	3	Sugars, total	0.192544	44	1	Eggs	0	25	4	Sugars, total	0.226638	44	1	Eggs	0	25	4	Potassium	0.0290635	34	8	Sweets	0.0687926	34	8	sugtot	0.177608	34	4	aofib	0.137651
MCTs06	4	Dry Beans, Peas, Other Legumes, Nuts, and Seeds	0.0882455	MCTs06	4	Sugars, total	0.133942	44	2	Eggs	0.110133	25	1	Fiber, total dietary	0.0652478	44	2	Eggs	0.0899075	25	1	Phosphorus	0.0212799	35	8	Sweets	0.082936	35	8	sugtot	0.184141	35	4	aofib	0.136183
MCTs06	5	Dry Beans, Peas, Other Legumes, Nuts, and Seeds	0	MCTs06	5	Sugars, total	0.13232	44	3	Eggs	0.0790841	25	2	Fiber, total dietary	0.0751434	44	3	Eggs	0	25	2	Phosphorus	0.0207625	36	8	Sweets	0.0808042	36	8	sugtot	0.177277	36	4	aofib	0.140605
MCTs06	6	Dry Beans, Peas, Other Legumes, Nuts, and Seeds	0	MCTs06	6	Sugars, total	0.150763	44	4	Eggs	0	25	3	Fiber, total dietary	0.060032	44	4	Eggs	0	25	3	Phosphorus	0.0216882	37	8	Sweets	0.0421589	37	8	sugtot	0.17917	37	4	aofib	0.137866
MCTs06	7	Dry Beans, Peas, Other Legumes, Nuts, and Seeds	0	MCTs06	7	Sugars, total	0.145952	44	1	Dry Beans, Peas, Other Legumes, Nuts, and Seeds	0	25	4	Fiber, total dietary	0.0520977	44	1	Dry Beans, Peas, Other Legumes, Nuts, and Seeds	0.0828379	25	4	Phosphorus	0.0203127	38	8	Sweets	0.0817158	38	8	sugtot	0.188151	38	4	aofib	0.129615
MCTs06	8	Dry Beans, Peas, Other Legumes, Nuts, and Seeds	0.0626441	MCTs06	8	Sugars, total	0.164994	44	2	Dry Beans, Peas, Other Legumes, Nuts, and Seeds	0	25	1	Alcohol	0	44	2	Dry Beans, Peas, Other Legumes, Nuts, and Seeds	0.103368	25	1	Calcium	0.0212125	39	8	Sweets	0.0728035	39	8	sugtot	0.184961	39	4	aofib	0.140078
MCTs06	9	Dry Beans, Peas, Other Legumes, Nuts, and Seeds	0	MCTs06	9	Sugars, total	0.159608	44	3	Dry Beans, Peas, Other Legumes, Nuts, and Seeds	0	25	2	Alcohol	0	44	3	Dry Beans, Peas, Other Legumes, Nuts, and Seeds	0.0765161	25	2	Calcium	0.0183843	40	8	Sweets	0.052343	40	8	sugtot	0.181735	40	4	aofib	0.137782
MCTs06	10	Dry Beans, Peas, Other Legumes, Nuts, and Seeds	0.0709572	MCTs06	10	Sugars, total	0.186	44	4	Dry Beans, Peas, Other Legumes, Nuts, and Seeds	0.0575407	25	3	Alcohol	0	44	4	Dry Beans, Peas, Other Legumes, Nuts, and Seeds	0	25	3	Calcium	0.0201954	41	8	Sweets	0.0817168	41	8	sugtot	0.182048	41	4	aofib	0.137403
[truncated: 6,569 more rows]

## Sheet: Fig.3
0.0103	0.0328	0.0315	0.031	0.0315	0.0337	0.034	0.033	0.0337	0.033	0.0337	0.0337	0.0337	0.0337	0.0337	0.034	0.033	0.0315	0.0331	0.0331	0.041	0.0321	0.0356	0.0326	0.0324	0.0292	0.0326	0.0681	0.0681	0.0742	0.0755	0.0791	0.0263	0.0238	0.0247	0.0226	0.021	0.0247	0.016	0.0042	0.0063	0.0398	0.0525	0.0347	0.0525	0.0573	0.0493	0.0484	0.0493	0.0493
[truncated: 63 more rows]
[truncated: 5,000 more columns]

[truncated: 11 more sheets: Fig.4, Fig.5, Fig.6, Fig.7, Fig.S3b, Fog.S7, Fig.S8, Fig.S9, Fig.S10, Fig.S11, Fig.S12]
